# Supplementary material for: Adapting to Novel Environments Together: Evolutionary and Ecological Correlates of the Bacterial Microbiome of the World’s Largest Cavefish Diversification (Cyprinidae, Sinocyclocheilus)
Source: Front Microbiol. 2022 Mar 14;13:823254. doi: 10.3389/fmicb.2022.823254 (PMC8964274; doi:10.3389/fmicb.2022.823254)
Supplement: Supplementary Table 1 — Sample collection information form. [file Table_1.XLSX]

## Sheet: Supplementary Table S1
Supplementary Table S1: Sample Collection Information Form.
No.	Species Name	Provenance location	Clade	Habitat	Water Sample	Water chemistry				Wild Feces Sample	Individual number	Standard eye diameter (sED)	Captive Feces Sample	Individual number
						PH	DO (μs/cm)	Conductivity (mg/L)	Temperature (℃)
1	Sinocyclocheilus guilinensis	25.16N 110.13E	A	Seasonal Surface	WM01	8.29	7.43	268	19	W.GL	W.GL.1	3.93	C.GL	C.GL.1
											W.GL.2			C.GL.2
											W.GL.3			C.GL.3
2	Sinocyclocheilus huangtianensis	24.35N 111.53E	A	Seasonal Surface	WM02	7.92	5.7	392	19.7	W.HT	W.HT.1	5.99	C.HT	C.HT.1
											W.HT.2			C.HT.2
											W.HT.3			C.HT.3
3	Sinocyclocheilus jii	25.18N 110.97E	A	Seasonal Surface	WM03	7.85	7.67	398	19.9	W.JI	W.JI.1	4.46	-	-
											W.JI.2
4	Sinocyclocheilus angularis	25.44N 104.72E	B	Troglophilic	WM04	8.46	8.02	297	17.7	W.AN	W.AN.1	3.34	C.AN	C.AN.1
											W.AN.2			C.AN.2
											W.AN.3			C.AN.3
5	Sinocyclocheilus bicornutus	25.53N 105.21E	B	Troglophilic	WM05	-	-	-	-	W.BI	W.BI.1	1.41	-	-
											W.BI.2
											W.BI.3
6	Sinocyclocheilus altishoulderus	24.49N 107.27E	B	Troglophilic	-	-	-	-	-	W.AL	W.AL.1	2.46	C.AL	C.AL.1
											W.AL.2			C.AL.2
											W.AL.3			C.AL.3
7	Sinocyclocheilus rhinocerous	24.63N 104.32E	B	Troglophilic	WM06	8.01	7.11	384	19.3	W.RH	W.RH.1	1.98	C.RH	C.RH.1
											W.RH.2			C.RH.2
											W.RH.3			C.RH.3
8	Sinocyclocheilus microphthalmus	24.47N 106.71E	B	Troglophilic	-	-	-	-	-	W.MI1	W.MI1.1	1.4	-	-
											W.MI1.2
											W.MI1.3
		24.31N 107.00E		Troglophilic	WM07	8.38	5.79	252	17.1	W.MI2	W.MI2.1		C.MI2	C.MI2.1
											W.MI2.2			C.MI2.2
											W.MI2.3			C.MI2.3
9	Sinocyclocheilus anshuiensis	24.56N 106.87E	B	Troglobitic	WM08	8.28	4.58	337	17.9	W.AS	W.AS.1	0	-	-
											W.AS.2
											W.AS.3
10	Sinocyclocheilus tianlinensis	24.62N 106.29E	B	Troglobitic	WM09	8.04	6.21	388	17.86	W.TL	W.TL.1	0	C.TL	C.TL.1
											W.TL.2			C.TL.2
											W.TL.3			C.TL.3
11	Sinocyclocheilus tianeensis	24.88N 107.20E	B	Troglobitic	WM10	7.53	7.23	377	20.8	W.TE	W.TE.1	0	C.TE	C.TE.1
											W.TE.2			C.TE.2
											W.TE.3			C.TE.3
12	Sinocyclocheilus furcodorsalis	24.95N 107.05E	B	Troglobitic	WM11	7.9	8.72	332	20.3	W.FD	W.FD.1	0	C.FD	C.FD.1
											W.FD.2			C.FD.2
											W.FD.3			C.FD.3
13	Sinocyclocheilus longihornes sp.nov.	25.72N 104.46E	B	Troglophilic	-	-	-	-	-	W.LH	W.LH.1	1.07	-	-
											W.LH.2
											W.LH.3
14	Sinocyclocheilus zhenfengensis	25.46N 105.64E	B	Troglophilic	-	-	-	-	-	W.ZF	W.ZF.1	4.24	C.ZF	C.ZF.1
											W.ZF.2			C.ZF.2
											W.ZF.3			C.ZF.3
15	Sinocyclocheilus longibarbatus	25.26N 107.89E	C	Seasonal Surface	WM12	-	-	-	-	W.LB1	W.LB1.1	5.34	C.LB1	C.LB1.1
											W.LB1.2			C.LB1.2
											W.LB1.3			C.LB1.3
		25.26N 107.89E			-					W.LB2	W.LB2.1		-	-
											W.LB2.2
											W.LB2.3
16	Sinocyclocheilus cyphotergous	25.59N 106.68E	C	Troglophilic	WM13	-	-	-	-	W.CY	W.CY.1	1.25	C.CY	C.CY.1
17	Sinocyclocheilus lingyunensis	24.56N 106.87E	C	Seasonal Surface	WM08	8.28	4.58	337	17.9	W.LY	W.LY.1	3.53	C.LY	C.LY.1
18	Sinocyclocheilus hugeibarbus	25.33N 107.72E	C	Troglophilic	WM14	-	-	-	-	W.HB	W.HB.1	4.53	-	-
											W.HB.2
											W.HB.3
19	Sinocyclocheilus angustiporus	24.89N 104.05E	D	Permanent Surface	WM15	-	-	-	-	W.AP1	W.AP1.1	5.07	-	-
											W.AP1.2
											W.AP1.3
		24.90N 104.03E			WM16					W.AP2	W.AP2.1		C.AP2	C.AP2.1
											W.AP2.2			C.AP2.2
20	Sinocyclocheilus purpureus	23.77N 103.62E	D	Permanent Surface	WM17	7.61	7.99	257	18.6	W.PP	W.PP.1	3.7	C.PP	C.PP.1
											W.PP.2			C.PP.2
											W.PP.3			C.PP.3
21	Sinocyclocheilus qiubeiensis	24.27N 104.04E	D	Permanent Surface	WM18	7.93	7.24	309	19.9	W.QB	W.QB.1	3.72	-	-
											W.QB.2
											W.QB.3
22	Sinocyclocheilus malacopterus	24.63N 104.32E	D	Permanent Surface	WM06	8.01	7.11	384	19.3	W.ML	W.ML.1	3.6	-	-
											W.ML.2
											W.ML.3
23	Sinocyclocheilus maitianheensis	25.14N 103.39E	D	Permanent Surface	WM19	7.7	6.73	369	18.3	W.MT	W.MT.1	4.4	C.MT	C.MT.1
											W.MT.2			C.MT.2
											W.MT.3			C.MT.3
24	Sinocyclocheilus oxycephalus	24.76N 103.31E	D	Permanent Surface	-	7.76	7.2	544	19.2	W.OX	W.OX.1	3.69	C.OX	C.OX.1
											W.OX.2			C.OX.2
											W.OX.3			C.OX.3
