# Supplementary material for: Adapting to Novel Environments Together: Evolutionary and Ecological Correlates of the Bacterial Microbiome of the World’s Largest Cavefish Diversification (Cyprinidae, Sinocyclocheilus)
Source: Front Microbiol. 2022 Mar 14;13:823254. doi: 10.3389/fmicb.2022.823254 (PMC8964274; doi:10.3389/fmicb.2022.823254)
Supplement: Supplementary Table 3 — ANOVA, Tukey HSD test of phylogenetic clades. [file Table_3.XLSX]

## Sheet: Supplementary Table S3
Supplementary Table S3: ANOVA, Tukey HSD test of phylogenetic clades.
Group	diff	lwr	upr	p adj
Clade A-Clade B	0.0353889	-0.0675403	0.138318	0.802443
Clade A-Clade C	0.0246364	-0.0977249	0.146998	0.951584
Clade A-Clade D	0.119	0.0088391	0.229161	0.0291849
Clade B-Clade D	0.0836111	0.0101705	0.157052	0.0193109
Clade C-Clade B	0.0107525	-0.0799689	0.101474	0.989404
Clade C-Clade D	0.0943636	-0.00448666	0.193214	0.0666907
