# Supplementary material for: Adapting to Novel Environments Together: Evolutionary and Ecological Correlates of the Bacterial Microbiome of the World’s Largest Cavefish Diversification (Cyprinidae, Sinocyclocheilus)
Source: Front Microbiol. 2022 Mar 14;13:823254. doi: 10.3389/fmicb.2022.823254 (PMC8964274; doi:10.3389/fmicb.2022.823254)
Supplement: Supplementary Table 5 — Water chemistry with the results of its analysis. [file Table_5.XLSX]

## Sheet: Supplementary Table S5a
Supplementary Table S5a: Water chemistry at the source of each sample
SampleID	PH	DO (μs/cm)	Conductivity (mg/L)	Temperature (℃)
W.GL.1	8.29	7.43	268	19
W.GL.2	8.29	7.43	268	19
W.GL.3	8.29	7.43	268	19
W.HT.1	7.92	5.7	392	19.7
W.HT.2	7.92	5.7	392	19.7
W.HT.3	7.92	5.7	392	19.7
W.JI.1	7.85	7.67	398	19.9
W.JI.2	7.85	7.67	398	19.9
W.TL.1	8.04	6.21	388	17.86
W.TL.2	8.04	6.21	388	17.86
W.TL.3	8.04	6.21	388	17.86
W.TE.1	7.53	7.23	377	20.8
W.TE.2	7.53	7.23	377	20.8
W.TE.3	7.53	7.23	377	20.8
W.FD.1	7.9	8.72	332	20.3
W.FD.2	7.9	8.72	332	20.3
W.FD.3	7.9	8.72	332	20.3
W.AS.1	8.28	4.58	337	17.9
W.AS.2	8.28	4.58	337	17.9
W.AS.3	8.28	4.58	337	17.9
W.AN.1	8.46	8.02	297	17.7
W.AN.2	8.46	8.02	297	17.7
W.AN.3	8.46	8.02	297	17.7
W.RH.1	8.01	7.11	384	19.3
W.RH.2	8.01	7.11	384	19.3
W.RH.3	8.01	7.11	384	19.3
W.LY.1	8.28	4.58	337	17.9
W.ML.1	8.01	7.11	384	19.3
W.ML.2	8.01	7.11	384	19.3
W.ML.3	8.01	7.11	384	19.3
W.MT.1	7.7	6.73	369	18.3
W.MT.2	7.7	6.73	369	18.3
W.MT.3	7.7	6.73	369	18.3
W.OX.1	7.76	7.2	544	19.2
W.OX.2	7.76	7.2	544	19.2
W.OX.3	7.76	7.2	544	19.2
W.QB.1	7.93	7.24	309	19.9
W.QB.2	7.93	7.24	309	19.9
W.QB.3	7.93	7.24	309	19.9
W.PP.1	7.61	7.99	257	18.6
W.PP.2	7.61	7.99	257	18.6
W.PP.3	7.61	7.99	257	18.6

## Sheet: Supplementary Table S5b
Supplementary Table S5b: CCA analysis of the water chemistry
Method: CCA
Total variation is 11.36258, explanatory variables account for 14.2%
(adjusted explained variation is 5.0%)
Summary Table:
Statistic		Axis 1	Axis 2	Axis 3	Axis 4
Eigenvalues		0.4909	0.483	0.3487	0.2939
Explained variation (cumulative)		4.32	8.57	11.64	14.23
Pseudo-canonical correlation		0.9093	0.9501	0.9386	0.9521
Explained fitted variation (cumulative)		30.37	60.25	81.82	100

## Sheet: Supplementary Table S5c
Supplementary Table S5c: Permutation test of the water chemistry
Environmental Factors	Explains %	Contribution %	pseudo-F	P
DO	4.2	29.7	1.8	0.002
PH	4.2	29.3	1.8	0.002
Temperature	3.2	22.4	1.4	0.008
Conductivity	2.6	18.6	1.1	0.172
Permutation Test Results:
On All Axes pseudo-F=1.5, P=0.002
