# Supplementary material for: Adapting to Novel Environments Together: Evolutionary and Ecological Correlates of the Bacterial Microbiome of the World’s Largest Cavefish Diversification (Cyprinidae, Sinocyclocheilus)
Source: Front Microbiol. 2022 Mar 14;13:823254. doi: 10.3389/fmicb.2022.823254 (PMC8964274; doi:10.3389/fmicb.2022.823254)
Supplement: Supplementary Table 7 — Changes in the bacterial assemblages from wild to captivity. (A) ANOVA, Tukey HSD test of wild and captive groups; (B) overlapped 426 ASVs in Wild and Captive populations; (C) relative abundance of the two groups at the Phylum level; (D) differential abundance of ASVs between Wild and Captive populations. [file Table_7.XLSX]

## Sheet: Supplementary Table S7a
Supplementary Table S7a: ANOVA, Tukey HSD test of wild and captive groups.
alpha index	diff	lwr	upr	p adj
Chao1	72.6688	42.3875	102.95	7.3601e-06
Shannon	0.566033	0.239873	0.892193	0.000868525

## Sheet: Supplementary Table S7b
Supplementary Table S7b: Overlapped 426 ASVs in Wild and Captive populations.
	kingdom	phylum	class	order	family	genus	species
ASV260	Bacteria	Proteobacteria	Gammaproteobacteria	Pseudomonadales	Pseudomonadaceae	Pseudomonas	Unknow
ASV2003	Bacteria	Bacteroidota	Bacteroidia	Bacteroidales	Muribaculaceae	Muribaculaceae	Unknow
ASV446	Bacteria	Bacteroidota	Bacteroidia	Bacteroidales	Bacteroidaceae	Bacteroides	Unknow
ASV1117	Bacteria	Firmicutes	Clostridia	Lachnospirales	Lachnospiraceae	Unknow	Unknow
ASV120	Bacteria	Proteobacteria	Gammaproteobacteria	Enterobacterales	Enterobacteriaceae	Unknow	Unknow
ASV450	Bacteria	Proteobacteria	Gammaproteobacteria	Pseudomonadales	Pseudomonadaceae	Pseudomonas	Unknow
ASV67	Bacteria	Firmicutes	Bacilli	Lactobacillales	Lactobacillaceae	Lactobacillus	Unknow
ASV281	Bacteria	Proteobacteria	Gammaproteobacteria	Burkholderiales	Chromobacteriaceae	Crenobacter	Unknow
ASV1801	Bacteria	Proteobacteria	Gammaproteobacteria	Coxiellales	Coxiellaceae	Coxiella	Unknow
ASV310	Bacteria	Actinobacteriota	Actinobacteria	Bifidobacteriales	Bifidobacteriaceae	Bifidobacterium	Unknow
ASV1020	Bacteria	Firmicutes	Clostridia	Clostridiales	Clostridiaceae	Clostridium_sensu_stricto_1	Unknow
ASV472	Bacteria	Bacteroidota	Bacteroidia	Bacteroidales	Rikenellaceae	Alistipes	Unknow
ASV689	Bacteria	Proteobacteria	Gammaproteobacteria	Legionellales	Legionellaceae	Legionella	Unknow
ASV19	Bacteria	Proteobacteria	Gammaproteobacteria	Aeromonadales	Aeromonadaceae	Aeromonas	Unknow
ASV701	Bacteria	Proteobacteria	Alphaproteobacteria	Rhizobiales	Rhizobiales_Incertae_Sedis	Unknow	Unknow
ASV1011	Bacteria	Firmicutes	Clostridia	Oscillospirales	Butyricicoccaceae	Butyricicoccus	Unknow
ASV6	Bacteria	Proteobacteria	Gammaproteobacteria	Aeromonadales	Aeromonadaceae	Aeromonas	Unknow
ASV319	Bacteria	Firmicutes	Clostridia	Lachnospirales	Lachnospiraceae	Lachnospiraceae_NK4A136_group	Unknow
ASV814	Bacteria	Firmicutes	Clostridia	Lachnospirales	Lachnospiraceae	Lachnospiraceae_UCG-004	Unknow
ASV1906	Bacteria	Proteobacteria	Gammaproteobacteria	Diplorickettsiales	Diplorickettsiaceae	Aquicella	Unknow
ASV2107	Bacteria	Firmicutes	Clostridia	Clostridia_vadinBB60_group	Clostridia_vadinBB60_group	Clostridia_vadinBB60_group	Unknow
ASV1357	Bacteria	Proteobacteria	Alphaproteobacteria	Sphingomonadales	Sphingomonadaceae	Unknow	Unknow
ASV127	Bacteria	Proteobacteria	Gammaproteobacteria	Enterobacterales	Enterobacteriaceae	Unknow	Unknow
ASV72	Bacteria	Proteobacteria	Gammaproteobacteria	Aeromonadales	Aeromonadaceae	Aeromonas	Unknow
ASV851	Bacteria	Firmicutes	Clostridia	Clostridiales	Clostridiaceae	Clostridium_sensu_stricto_1	Unknow
ASV386	Bacteria	Proteobacteria	Alphaproteobacteria	Rhizobiales	Rhizobiaceae	Allorhizobium-Neorhizobium-Pararhizobium-Rhizobium	Unknow
ASV60	Bacteria	Firmicutes	Clostridia	Clostridiales	Clostridiaceae	Clostridium_sensu_stricto_1	Clostridium_gasigenes
ASV972	Bacteria	Firmicutes	Clostridia	Lachnospirales	Lachnospiraceae	Epulopiscium	Unknow
ASV1827	Bacteria	Bacteroidota	Bacteroidia	Chitinophagales	Chitinophagaceae	Sediminibacterium	Unknow
ASV4099	Bacteria	Proteobacteria	Alphaproteobacteria	Rhizobiales	Beijerinckiaceae	alphaI_cluster	Alsobacter_sp.
ASV282	Bacteria	Bacteroidota	Bacteroidia	Flavobacteriales	Flavobacteriaceae	Flavobacterium	Unknow
ASV98	Bacteria	Proteobacteria	Gammaproteobacteria	Burkholderiales	Chromobacteriaceae	Crenobacter	Aquitalea_sp.
ASV1018	Bacteria	Bacteroidota	Bacteroidia	Bacteroidales	Muribaculaceae	Muribaculaceae	Unknow
ASV234	Bacteria	Proteobacteria	Gammaproteobacteria	Burkholderiales	Rhodocyclaceae	Uliginosibacterium	Unknow
ASV1091	Bacteria	Proteobacteria	Alphaproteobacteria	Rhizobiales	Rhizobiaceae	Mesorhizobium	Mesorhizobium_thiogangeticum
ASV893	Bacteria	Actinobacteriota	Actinobacteria	Micrococcales	Micrococcaceae	Micrococcus	Unknow
ASV958	Bacteria	Fusobacteriota	Fusobacteriia	Fusobacteriales	Fusobacteriaceae	Cetobacterium	Unknow
ASV7	Bacteria	Bacteroidota	Bacteroidia	Bacteroidales	Barnesiellaceae	Unknow	Unknow
ASV161	Bacteria	Bacteroidota	Bacteroidia	Bacteroidales	Bacteroidaceae	Bacteroides	Bacteroides_paurosaccharolyticus
ASV1558	Bacteria	Firmicutes	Clostridia	Lachnospirales	Lachnospiraceae	Lachnospiraceae_UCG-006	Unknow
ASV510	Bacteria	Firmicutes	Negativicutes	Veillonellales-Selenomonadales	Veillonellaceae	Veillonella	Unknow
ASV73	Bacteria	Firmicutes	Clostridia	Clostridiales	Clostridiaceae	Clostridium_sensu_stricto_1	Unknow
ASV1227	Bacteria	Firmicutes	Clostridia	Lachnospirales	Lachnospiraceae	Hungatella	Unknow
ASV383	Bacteria	Fusobacteriota	Fusobacteriia	Fusobacteriales	Fusobacteriaceae	Cetobacterium	Unknow
ASV182	Bacteria	Firmicutes	Clostridia	Lachnospirales	Lachnospiraceae	Unknow	Unknow
ASV830	Bacteria	Firmicutes	Clostridia	Lachnospirales	Lachnospiraceae	Lachnoclostridium	Unknow
ASV576	Bacteria	Firmicutes	Clostridia	Oscillospirales	Oscillospiraceae	Unknow	Unknow
ASV1311	Bacteria	Proteobacteria	Gammaproteobacteria	Burkholderiales	Sutterellaceae	Parasutterella	Unknow
ASV563	Bacteria	Bacteroidota	Bacteroidia	Bacteroidales	Prevotellaceae	Alloprevotella	Unknow
ASV157	Bacteria	Firmicutes	Clostridia	Lachnospirales	Lachnospiraceae	Epulopiscium	Unknow
ASV484	Bacteria	Proteobacteria	Alphaproteobacteria	Rhizobiales	Beijerinckiaceae	Bosea	Unknow
ASV26	Bacteria	Bacteroidota	Bacteroidia	Bacteroidales	Barnesiellaceae	Unknow	Unknow
ASV869	Bacteria	Firmicutes	Clostridia	Lachnospirales	Lachnospiraceae	Unknow	Unknow
ASV86	Bacteria	Proteobacteria	Gammaproteobacteria	Enterobacterales	Enterobacteriaceae	Unknow	Unknow
ASV1426	Bacteria	Proteobacteria	Gammaproteobacteria	Burkholderiales	Alcaligenaceae	Alcaligenes	Unknow
ASV604	Bacteria	Firmicutes	Bacilli	Lactobacillales	Streptococcaceae	Streptococcus	Streptococcus_peroris
ASV1	Bacteria	Proteobacteria	Gammaproteobacteria	Aeromonadales	Aeromonadaceae	Aeromonas	Unknow
ASV1123	Bacteria	Proteobacteria	Gammaproteobacteria	Burkholderiales	Chromobacteriaceae	Crenobacter	Unknow
ASV480	Bacteria	Proteobacteria	Gammaproteobacteria	Enterobacterales	Enterobacteriaceae	Escherichia-Shigella	Unknow
ASV1074	Bacteria	Proteobacteria	Alphaproteobacteria	Rickettsiales	Mitochondria	Mitochondria	Unknow
ASV2118	Bacteria	Proteobacteria	Gammaproteobacteria	Burkholderiales	Comamonadaceae	Acidovorax	Unknow
ASV1162	Bacteria	Proteobacteria	Gammaproteobacteria	Alteromonadales	Shewanellaceae	Shewanella	Shewanella_oneidensis
ASV268	Bacteria	Proteobacteria	Alphaproteobacteria	Rhizobiales	Rhizobiaceae	Unknow	Unknow
ASV318	Bacteria	Firmicutes	Clostridia	Lachnospirales	Lachnospiraceae	Lachnospira	Unknow
ASV104	Bacteria	Proteobacteria	Alphaproteobacteria	Rhodobacterales	Rhodobacteraceae	Gemmobacter	Unknow
ASV444	Bacteria	Bacteroidota	Bacteroidia	Bacteroidales	Rikenellaceae	Alistipes	Unknow
ASV1300	Bacteria	Proteobacteria	Alphaproteobacteria	Rhodobacterales	Rhodobacteraceae	Pseudorhodobacter	Unknow
ASV410	Bacteria	Proteobacteria	Gammaproteobacteria	Enterobacterales	Enterobacteriaceae	Plesiomonas	Unknow
ASV81	Bacteria	Proteobacteria	Gammaproteobacteria	Aeromonadales	Aeromonadaceae	Aeromonas	Unknow
ASV235	Bacteria	Proteobacteria	Gammaproteobacteria	Alteromonadales	Shewanellaceae	Shewanella	Shewanella_oneidensis
ASV121	Bacteria	Firmicutes	Clostridia	Peptostreptococcales-Tissierellales	Peptostreptococcaceae	Romboutsia	Unknow
ASV527	Bacteria	Bacteroidota	Bacteroidia	Bacteroidales	Bacteroidaceae	Bacteroides	Unknow
ASV400	Bacteria	Bacteroidota	Bacteroidia	Chitinophagales	Chitinophagaceae	Flavihumibacter	Unknow
ASV18	Bacteria	Proteobacteria	Gammaproteobacteria	Alteromonadales	Shewanellaceae	Shewanella	Unknow
ASV1064	Bacteria	Firmicutes	Clostridia	Lachnospirales	Lachnospiraceae	Unknow	Unknow
ASV624	Bacteria	Proteobacteria	Alphaproteobacteria	Rhodobacterales	Rhodobacteraceae	Pseudorhodobacter	Unknow
ASV794	Bacteria	Firmicutes	Clostridia	Lachnospirales	Lachnospiraceae	Unknow	Unknow
ASV1831	Bacteria	Unknow	Unknow	Unknow	Unknow	Unknow	Unknow
ASV598	Bacteria	Firmicutes	Clostridia	Oscillospirales	Oscillospiraceae	UCG-002	Unknow
ASV433	Bacteria	Actinobacteriota	Actinobacteria	Bifidobacteriales	Bifidobacteriaceae	Bifidobacterium	Bifidobacterium_bifidum
ASV408	Bacteria	Firmicutes	Bacilli	Lactobacillales	Streptococcaceae	Streptococcus	Unknow
ASV829	Bacteria	Firmicutes	Bacilli	Erysipelotrichales	Erysipelotrichaceae	Clostridium_innocuum_group	Unknow
ASV928	Bacteria	Firmicutes	Clostridia	Oscillospirales	Ruminococcaceae	Subdoligranulum	Unknow
ASV885	Bacteria	Proteobacteria	Gammaproteobacteria	Enterobacterales	Pectobacteriaceae	Pectobacterium	Unknow
ASV160	Bacteria	Proteobacteria	Alphaproteobacteria	Rhizobiales	Beijerinckiaceae	Bosea	Unknow
ASV1402	Bacteria	Bacteroidota	Bacteroidia	Bacteroidales	Rikenellaceae	Alistipes	Unknow
ASV1537	Bacteria	Firmicutes	Negativicutes	Veillonellales-Selenomonadales	Selenomonadaceae	Megamonas	Unknow
ASV110	Bacteria	Proteobacteria	Gammaproteobacteria	Pseudomonadales	Moraxellaceae	Acinetobacter	Unknow
ASV3246	Bacteria	Bacteroidota	Bacteroidia	Bacteroidales	Rikenellaceae	Alistipes	Unknow
ASV708	Bacteria	Firmicutes	Clostridia	Oscillospirales	Ruminococcaceae	Ruminococcus	Ruminococcus_bicirculans
ASV25	Bacteria	Proteobacteria	Gammaproteobacteria	Enterobacterales	Enterobacteriaceae	Plesiomonas	Unknow
ASV83	Bacteria	Proteobacteria	Gammaproteobacteria	Alteromonadales	Shewanellaceae	Shewanella	Unknow
ASV384	Bacteria	Proteobacteria	Gammaproteobacteria	Alteromonadales	Shewanellaceae	Shewanella	Unknow
ASV1832	Bacteria	Firmicutes	Bacilli	Lactobacillales	Lactobacillaceae	Lactobacillus	Lactobacillus_faecis
ASV1097	Bacteria	Firmicutes	Bacilli	Erysipelotrichales	Erysipelatoclostridiaceae	Erysipelotrichaceae_UCG-003	Unknow
ASV1201	Bacteria	Actinobacteriota	Actinobacteria	Bifidobacteriales	Bifidobacteriaceae	Bifidobacterium	Unknow
ASV417	Bacteria	Firmicutes	Bacilli	Lactobacillales	Streptococcaceae	Streptococcus	Streptococcus_parasanguinis
ASV522	Bacteria	Firmicutes	Clostridia	Oscillospirales	Oscillospiraceae	Unknow	Unknow
ASV241	Bacteria	Firmicutes	Clostridia	Peptostreptococcales-Tissierellales	Peptostreptococcaceae	Romboutsia	Unknow
ASV74	Bacteria	Fusobacteriota	Fusobacteriia	Fusobacteriales	Fusobacteriaceae	Cetobacterium	Unknow
ASV846	Bacteria	Firmicutes	Clostridia	Lachnospirales	Lachnospiraceae	Anaerostipes	Unknow
ASV1909	Bacteria	Firmicutes	Clostridia	Lachnospirales	Lachnospiraceae	Lachnospiraceae_NK4A136_group	Unknow
ASV921	Bacteria	Firmicutes	Clostridia	Oscillospirales	Ruminococcaceae	Anaerotruncus	Anaerotruncus_colihominis
ASV704	Bacteria	Proteobacteria	Gammaproteobacteria	Pseudomonadales	Pseudomonadaceae	Pseudomonas	Unknow
ASV62	Bacteria	Proteobacteria	Gammaproteobacteria	Enterobacterales	Enterobacteriaceae	Unknow	Unknow
ASV203	Bacteria	Firmicutes	Clostridia	Lachnospirales	Lachnospiraceae	Roseburia	Roseburia_inulinivorans
ASV1135	Bacteria	Proteobacteria	Gammaproteobacteria	Aeromonadales	Aeromonadaceae	Aeromonas	Unknow
ASV948	Bacteria	Firmicutes	Clostridia	Lachnospirales	Lachnospiraceae	Eubacterium_hallii_group	Unknow
ASV914	Bacteria	Firmicutes	Bacilli	Staphylococcales	Staphylococcaceae	Staphylococcus	Unknow
ASV1775	Bacteria	Firmicutes	Clostridia	Lachnospirales	Lachnospiraceae	Coprococcus	Unknow
ASV1062	Bacteria	Bacteroidota	Bacteroidia	Bacteroidales	Muribaculaceae	Muribaculaceae	Unknow
ASV70	Bacteria	Proteobacteria	Gammaproteobacteria	Enterobacterales	Enterobacteriaceae	Unknow	Unknow
ASV749	Bacteria	Bacteroidota	Bacteroidia	Flavobacteriales	Flavobacteriaceae	Flavobacterium	Unknow
ASV151	Bacteria	Proteobacteria	Gammaproteobacteria	Aeromonadales	Aeromonadaceae	Aeromonas	Unknow
ASV309	Bacteria	Proteobacteria	Gammaproteobacteria	Enterobacterales	Enterobacteriaceae	Enterobacter	Unknow
ASV259	Bacteria	Proteobacteria	Alphaproteobacteria	Caulobacterales	Caulobacteraceae	Caulobacter	Unknow
ASV30	Bacteria	Bacteroidota	Bacteroidia	Bacteroidales	Bacteroidaceae	Bacteroides	Bacteroides_paurosaccharolyticus
ASV1291	Bacteria	Firmicutes	Clostridia	Clostridiales	Clostridiaceae	Clostridium_sensu_stricto_1	Unknow
ASV1710	Bacteria	Firmicutes	Clostridia	Oscillospirales	Ruminococcaceae	Incertae_Sedis	Acutalibacter_muris
ASV173	Bacteria	Proteobacteria	Gammaproteobacteria	Burkholderiales	Comamonadaceae	Paucibacter	Unknow
ASV351	Bacteria	Firmicutes	Clostridia	Lachnospirales	Lachnospiraceae	Blautia	Unknow
ASV77	Bacteria	Bacteroidota	Bacteroidia	Bacteroidales	Bacteroidaceae	Bacteroides	Unknow
ASV1520	Bacteria	Firmicutes	Clostridia	Oscillospirales	Oscillospiraceae	Unknow	Clostridium_sp.
ASV245	Bacteria	Proteobacteria	Gammaproteobacteria	Burkholderiales	Sutterellaceae	Unknow	Unknow
ASV114	Bacteria	Spirochaetota	Brevinematia	Brevinematales	Brevinemataceae	Brevinema	Unknow
ASV474	Bacteria	Proteobacteria	Gammaproteobacteria	Alteromonadales	Shewanellaceae	Shewanella	Shewanella_bicestrii
ASV871	Bacteria	Proteobacteria	Gammaproteobacteria	Aeromonadales	Aeromonadaceae	Aeromonas	Unknow
ASV147	Bacteria	Proteobacteria	Gammaproteobacteria	Pseudomonadales	Moraxellaceae	Acinetobacter	Unknow
ASV188	Bacteria	Firmicutes	Bacilli	Exiguobacterales	Exiguobacteraceae	Exiguobacterium	Unknow
ASV1589	Bacteria	Verrucomicrobiota	Verrucomicrobiae	Verrucomicrobiales	Akkermansiaceae	Akkermansia	Unknow
ASV862	Bacteria	Firmicutes	Clostridia	Lachnospirales	Lachnospiraceae	Roseburia	Unknow
ASV673	Bacteria	Firmicutes	Clostridia	Lachnospirales	Lachnospiraceae	Unknow	Unknow
ASV606	Bacteria	Bacteroidota	Bacteroidia	Bacteroidales	Bacteroidaceae	Bacteroides	Unknow
ASV227	Bacteria	Proteobacteria	Gammaproteobacteria	Pseudomonadales	Pseudomonadaceae	Pseudomonas	Unknow
ASV962	Bacteria	Proteobacteria	Gammaproteobacteria	Pseudomonadales	Pseudomonadaceae	Pseudomonas	Unknow
ASV20	Bacteria	Fusobacteriota	Fusobacteriia	Fusobacteriales	Fusobacteriaceae	Cetobacterium	Unknow
ASV159	Bacteria	Proteobacteria	Gammaproteobacteria	Enterobacterales	Yersiniaceae	Yersinia	Unknow
ASV1568	Bacteria	Firmicutes	Clostridia	Lachnospirales	Lachnospiraceae	Unknow	Unknow
ASV469	Bacteria	Firmicutes	Bacilli	Lactobacillales	Lactobacillaceae	Lactobacillus	Unknow
ASV300	Bacteria	Firmicutes	Clostridia	Lachnospirales	Lachnospiraceae	Ruminococcus_gnavus_group	Unknow
ASV1673	Bacteria	Bacteroidota	Bacteroidia	Bacteroidales	Bacteroidaceae	Bacteroides	Bacteroides_dorei
ASV181	Bacteria	Firmicutes	Bacilli	Lactobacillales	Lactobacillaceae	Lactobacillus	Unknow
ASV779	Bacteria	Proteobacteria	Alphaproteobacteria	Caulobacterales	Caulobacteraceae	Brevundimonas	Unknow
ASV139	Bacteria	Proteobacteria	Gammaproteobacteria	Enterobacterales	Enterobacteriaceae	Unknow	Unknow
ASV5	Bacteria	Fusobacteriota	Fusobacteriia	Fusobacteriales	Fusobacteriaceae	Cetobacterium	Unknow
ASV1796	Bacteria	Proteobacteria	Alphaproteobacteria	Rhizobiales	Rhizobiaceae	Unknow	Unknow
ASV171	Bacteria	Firmicutes	Bacilli	Lactobacillales	Streptococcaceae	Streptococcus	Streptococcus_salivarius
ASV3481	Bacteria	Proteobacteria	Alphaproteobacteria	Rhizobiales	Xanthobacteraceae	Rhodoplanes	Unknow
ASV505	Bacteria	Proteobacteria	Gammaproteobacteria	Burkholderiales	Chitinibacteraceae	Deefgea	Unknow
ASV823	Bacteria	Actinobacteriota	Actinobacteria	Propionibacteriales	Propionibacteriaceae	Cutibacterium	Unknow
ASV90	Bacteria	Proteobacteria	Gammaproteobacteria	Enterobacterales	Enterobacteriaceae	Klebsiella	Unknow
ASV547	Bacteria	Proteobacteria	Gammaproteobacteria	Enterobacterales	Enterobacteriaceae	Unknow	Unknow
ASV1061	Bacteria	Bacteroidota	Bacteroidia	Bacteroidales	Rikenellaceae	Alistipes	Alistipes_putredinis
ASV144	Bacteria	Proteobacteria	Alphaproteobacteria	Rhizobiales	Beijerinckiaceae	Bosea	Unknow
ASV435	Bacteria	Firmicutes	Clostridia	Lachnospirales	Lachnospiraceae	Unknow	Unknow
ASV2315	Bacteria	Firmicutes	Clostridia	Oscillospirales	Ruminococcaceae	Ruminococcus	Unknow
ASV473	Bacteria	Proteobacteria	Gammaproteobacteria	Alteromonadales	Shewanellaceae	Shewanella	Unknow
ASV165	Bacteria	Bacteroidota	Bacteroidia	Bacteroidales	Bacteroidaceae	Bacteroides	Bacteroides_vulgatus
ASV1378	Bacteria	Firmicutes	Clostridia	Oscillospirales	Oscillospiraceae	UCG-002	Unknow
ASV700	Bacteria	Bacteroidota	Bacteroidia	Bacteroidales	Muribaculaceae	Muribaculaceae	Unknow
ASV616	Bacteria	Actinobacteriota	Actinobacteria	Micrococcales	Micrococcaceae	Pseudarthrobacter	Unknow
ASV2718	Bacteria	Proteobacteria	Alphaproteobacteria	Sphingomonadales	Sphingomonadaceae	Sphingopyxis	Unknow
ASV939	Bacteria	Firmicutes	Clostridia	Lachnospirales	Lachnospiraceae	Blautia	Unknow
ASV947	Bacteria	Proteobacteria	Gammaproteobacteria	Enterobacterales	Yersiniaceae	Serratia	Unknow
ASV68	Bacteria	Proteobacteria	Gammaproteobacteria	Aeromonadales	Aeromonadaceae	Aeromonas	Unknow
ASV1652	Bacteria	Firmicutes	Clostridia	Clostridia_UCG-014	Clostridia_UCG-014	Clostridia_UCG-014	Unknow
ASV237	Bacteria	Proteobacteria	Gammaproteobacteria	Pseudomonadales	Moraxellaceae	Acinetobacter	Acinetobacter_tandoii
ASV617	Bacteria	Proteobacteria	Gammaproteobacteria	Aeromonadales	Aeromonadaceae	Aeromonas	Unknow
ASV2466	Bacteria	Firmicutes	Clostridia	Oscillospirales	Oscillospiraceae	Unknow	Unknow
ASV280	Bacteria	Proteobacteria	Gammaproteobacteria	Enterobacterales	Enterobacteriaceae	Unknow	Unknow
ASV364	Bacteria	Fusobacteriota	Fusobacteriia	Fusobacteriales	Fusobacteriaceae	Fusobacterium	Fusobacterium_sp.
ASV1962	Bacteria	Proteobacteria	Gammaproteobacteria	Xanthomonadales	Rhodanobacteraceae	Rhodanobacter	Unknow
ASV1128	Bacteria	Proteobacteria	Gammaproteobacteria	Alteromonadales	Shewanellaceae	Shewanella	Unknow
ASV150	Bacteria	Proteobacteria	Gammaproteobacteria	Aeromonadales	Aeromonadaceae	Aeromonas	Unknow
ASV1345	Bacteria	Bacteroidota	Bacteroidia	Bacteroidales	Bacteroidaceae	Bacteroides	Unknow
ASV136	Bacteria	Verrucomicrobiota	Verrucomicrobiae	Verrucomicrobiales	Akkermansiaceae	Akkermansia	Unknow
ASV1175	Bacteria	Firmicutes	Clostridia	Oscillospirales	Oscillospiraceae	Oscillibacter	Unknow
ASV1012	Bacteria	Proteobacteria	Gammaproteobacteria	Vibrionales	Vibrionaceae	Vibrio	Unknow
ASV783	Bacteria	Firmicutes	Clostridia	Lachnospirales	Lachnospiraceae	Lachnoclostridium	Unknow
ASV215	Bacteria	Actinobacteriota	Actinobacteria	Bifidobacteriales	Bifidobacteriaceae	Bifidobacterium	Bifidobacterium_longum
ASV397	Bacteria	Proteobacteria	Gammaproteobacteria	Aeromonadales	Aeromonadaceae	Aeromonas	Unknow
ASV228	Bacteria	Proteobacteria	Gammaproteobacteria	Enterobacterales	Enterobacteriaceae	Escherichia-Shigella	Unknow
ASV1314	Bacteria	Bacteroidota	Bacteroidia	Bacteroidales	Muribaculaceae	Muribaculaceae	Unknow
ASV126	Bacteria	Proteobacteria	Gammaproteobacteria	Enterobacterales	Enterobacteriaceae	Unknow	Unknow
ASV1547	Bacteria	Bacteroidota	Bacteroidia	Bacteroidales	Bacteroidaceae	Bacteroides	Unknow
ASV367	Bacteria	Fusobacteriota	Fusobacteriia	Fusobacteriales	Fusobacteriaceae	Fusobacterium	Unknow
ASV2053	Bacteria	Desulfobacterota	Desulfovibrionia	Desulfovibrionales	Desulfovibrionaceae	Bilophila	Unknow
ASV4	Bacteria	Fusobacteriota	Fusobacteriia	Fusobacteriales	Fusobacteriaceae	Cetobacterium	Unknow
ASV518	Bacteria	Proteobacteria	Gammaproteobacteria	Pseudomonadales	Moraxellaceae	Acinetobacter	Unknow
ASV411	Bacteria	Firmicutes	Clostridia	Peptostreptococcales-Tissierellales	Peptostreptococcaceae	Terrisporobacter	Unknow
ASV2721	Bacteria	Actinobacteriota	Actinobacteria	Micrococcales	Cellulomonadaceae	Cellulomonas	Unknow
ASV899	Bacteria	Proteobacteria	Gammaproteobacteria	Enterobacterales	Yersiniaceae	Serratia	Unknow
ASV214	Bacteria	Proteobacteria	Gammaproteobacteria	Aeromonadales	Aeromonadaceae	Aeromonas	Unknow
ASV1699	Bacteria	Firmicutes	Clostridia	Lachnospirales	Lachnospiraceae	Tyzzerella	Unknow
ASV276	Bacteria	Bacteroidota	Bacteroidia	Bacteroidales	Bacteroidaceae	Bacteroides	Bacteroides_paurosaccharolyticus
ASV158	Bacteria	Proteobacteria	Gammaproteobacteria	Enterobacterales	Enterobacteriaceae	Plesiomonas	Unknow
ASV191	Bacteria	Proteobacteria	Gammaproteobacteria	Enterobacterales	Enterobacteriaceae	Plesiomonas	Unknow
ASV325	Bacteria	Firmicutes	Bacilli	Unknow	Unknow	Unknow	Unknow
ASV31	Bacteria	Bacteroidota	Bacteroidia	Bacteroidales	Barnesiellaceae	Unknow	Unknow
ASV2381	Bacteria	Proteobacteria	Gammaproteobacteria	Pseudomonadales	Pseudomonadaceae	Pseudomonas	Unknow
ASV768	Bacteria	Firmicutes	Bacilli	Lactobacillales	Streptococcaceae	Streptococcus	Unknow
ASV679	Bacteria	Actinobacteriota	Actinobacteria	Micrococcales	Micrococcaceae	Rothia	Rothia_mucilaginosa
ASV1224	Bacteria	Proteobacteria	Gammaproteobacteria	Burkholderiales	Comamonadaceae	Comamonas	Comamonas_aquatica
ASV2389	Bacteria	Actinobacteriota	Coriobacteriia	Coriobacteriales	Eggerthellaceae	Unknow	Unknow
ASV285	Bacteria	Firmicutes	Bacilli	Lactobacillales	Enterococcaceae	Enterococcus	Unknow
ASV771	Bacteria	Firmicutes	Clostridia	Peptostreptococcales-Tissierellales	Peptostreptococcaceae	Proteocatella	Unknow
ASV550	Bacteria	Firmicutes	Clostridia	Lachnospirales	Lachnospiraceae	Fusicatenibacter	Unknow
ASV1485	Bacteria	Proteobacteria	Alphaproteobacteria	Rhizobiales	Devosiaceae	Devosia	Unknow
ASV697	Bacteria	Proteobacteria	Gammaproteobacteria	Burkholderiales	Comamonadaceae	Unknow	Unknow
ASV719	Bacteria	Bacteroidota	Bacteroidia	Bacteroidales	Bacteroidaceae	Bacteroides	Bacteroides_stercoris
ASV33	Bacteria	Proteobacteria	Gammaproteobacteria	Burkholderiales	Chitinibacteraceae	Deefgea	Unknow
ASV557	Bacteria	Proteobacteria	Alphaproteobacteria	Rhizobiales	Rhizobiales_Incertae_Sedis	Phreatobacter	Unknow
ASV1708	Bacteria	Proteobacteria	Alphaproteobacteria	Rhizobiales	Hyphomicrobiaceae	Hyphomicrobium	Hyphomicrobium_vulgare
ASV122	Bacteria	Bacteroidota	Bacteroidia	Bacteroidales	Unknow	Unknow	Unknow
ASV1526	Bacteria	Cyanobacteria	Cyanobacteriia	Chloroplast	Chloroplast	Chloroplast	Unknow
ASV21	Bacteria	Proteobacteria	Gammaproteobacteria	Enterobacterales	Enterobacteriaceae	Unknow	Unknow
ASV80	Bacteria	Firmicutes	Clostridia	Peptostreptococcales-Tissierellales	Peptostreptococcaceae	Unknow	Unknow
ASV809	Bacteria	Firmicutes	Clostridia	Lachnospirales	Lachnospiraceae	Lachnospiraceae_UCG-004	Eubacterium_hallii
ASV216	Bacteria	Actinobacteriota	Actinobacteria	Micrococcales	Cellulomonadaceae	Oerskovia	Unknow
ASV1379	Bacteria	Firmicutes	Clostridia	Monoglobales	Monoglobaceae	Monoglobus	Unknow
ASV580	Bacteria	Firmicutes	Negativicutes	Veillonellales-Selenomonadales	Veillonellaceae	Dialister	Dialister_invisus
ASV2	Bacteria	Fusobacteriota	Fusobacteriia	Fusobacteriales	Fusobacteriaceae	Cetobacterium	Unknow
ASV413	Bacteria	Proteobacteria	Alphaproteobacteria	Rhizobiales	Rhizobiaceae	Shinella	Unknow
ASV46	Bacteria	Proteobacteria	Gammaproteobacteria	Burkholderiales	Sutterellaceae	Unknow	Unknow
ASV878	Bacteria	Firmicutes	Bacilli	Staphylococcales	Gemellaceae	Gemella	Unknow
ASV186	Bacteria	Proteobacteria	Gammaproteobacteria	Pseudomonadales	Moraxellaceae	Acinetobacter	Unknow
ASV11	Bacteria	Proteobacteria	Gammaproteobacteria	Aeromonadales	Aeromonadaceae	Aeromonas	Unknow
ASV134	Bacteria	Proteobacteria	Gammaproteobacteria	Enterobacterales	Enterobacteriaceae	Unknow	Unknow
ASV741	Bacteria	Proteobacteria	Gammaproteobacteria	Enterobacterales	Erwiniaceae	Pantoea	Unknow
ASV501	Bacteria	Firmicutes	Clostridia	Lachnospirales	Lachnospiraceae	Eubacterium_xylanophilum_group	Unknow
ASV37	Bacteria	Firmicutes	Bacilli	Erysipelotrichales	Erysipelotrichaceae	Unknow	Unknow
ASV335	Bacteria	Firmicutes	Clostridia	Oscillospirales	Ruminococcaceae	Faecalibacterium	Unknow
ASV220	Bacteria	Proteobacteria	Gammaproteobacteria	Burkholderiales	Chitinibacteraceae	Chitinibacter	Unknow
ASV727	Bacteria	Firmicutes	Clostridia	Lachnospirales	Lachnospiraceae	Coprococcus	Coprococcus_comes
ASV468	Bacteria	Proteobacteria	Gammaproteobacteria	Burkholderiales	Sutterellaceae	Parasutterella	Unknow
ASV1126	Bacteria	Proteobacteria	Alphaproteobacteria	Rhizobiales	Xanthobacteraceae	Unknow	Unknow
ASV1051	Bacteria	Firmicutes	Clostridia	Lachnospirales	Lachnospiraceae	Unknow	Unknow
ASV849	Bacteria	Myxococcota	Polyangia	Polyangiales	Polyangiaceae	Unknow	Unknow
ASV790	Bacteria	Firmicutes	Clostridia	Lachnospirales	Lachnospiraceae	Ruminococcus_torques_group	Unknow
ASV92	Bacteria	Proteobacteria	Gammaproteobacteria	Enterobacterales	Enterobacteriaceae	Unknow	Unknow
ASV595	Bacteria	Proteobacteria	Gammaproteobacteria	Aeromonadales	Aeromonadaceae	Aeromonas	Unknow
ASV1770	Bacteria	Proteobacteria	Alphaproteobacteria	Rhodobacterales	Rhodobacteraceae	Unknow	Unknow
ASV1137	Bacteria	Firmicutes	Clostridia	Lachnospirales	Lachnospiraceae	Blautia	Blautia_faecis
ASV1737	Bacteria	Firmicutes	Clostridia	Lachnospirales	Lachnospiraceae	Unknow	Unknow
ASV1336	Bacteria	Firmicutes	Bacilli	Lactobacillales	Unknow	Unknow	Unknow
ASV192	Bacteria	Proteobacteria	Gammaproteobacteria	Enterobacterales	Yersiniaceae	Serratia	Unknow
ASV106	Bacteria	Proteobacteria	Gammaproteobacteria	Enterobacterales	Enterobacteriaceae	Unknow	Unknow
ASV58	Bacteria	Proteobacteria	Gammaproteobacteria	Pseudomonadales	Moraxellaceae	Acinetobacter	Unknow
ASV14	Bacteria	Proteobacteria	Gammaproteobacteria	Aeromonadales	Aeromonadaceae	Aeromonas	Unknow
ASV239	Bacteria	Firmicutes	Clostridia	Lachnospirales	Lachnospiraceae	Roseburia	Roseburia_intestinalis
ASV32	Bacteria	Proteobacteria	Gammaproteobacteria	Enterobacterales	Enterobacteriaceae	Unknow	Unknow
ASV2878	Bacteria	Bacteroidota	Bacteroidia	Bacteroidales	Rikenellaceae	Alistipes	Unknow
ASV740	Bacteria	Bacteroidota	Bacteroidia	Chitinophagales	Chitinophagaceae	Dinghuibacter	Unknow
ASV718	Bacteria	Bacteroidota	Bacteroidia	Bacteroidales	Bacteroidaceae	Bacteroides	Unknow
ASV115	Bacteria	Proteobacteria	Gammaproteobacteria	Enterobacterales	Enterobacteriaceae	Klebsiella	Unknow
ASV678	Bacteria	Proteobacteria	Gammaproteobacteria	Alteromonadales	Shewanellaceae	Shewanella	Unknow
ASV470	Bacteria	Proteobacteria	Gammaproteobacteria	Enterobacterales	Enterobacteriaceae	Unknow	Unknow
ASV363	Bacteria	Bacteroidota	Bacteroidia	Bacteroidales	Muribaculaceae	Muribaculaceae	Unknow
ASV88	Bacteria	Proteobacteria	Gammaproteobacteria	Burkholderiales	Chitinibacteraceae	Chitinilyticum	Chitinilyticum_aquatile
ASV439	Bacteria	Proteobacteria	Alphaproteobacteria	Sphingomonadales	Sphingomonadaceae	Novosphingobium	Unknow
ASV1672	Bacteria	Proteobacteria	Gammaproteobacteria	Pseudomonadales	Pseudomonadaceae	Pseudomonas	Unknow
ASV1321	Bacteria	Proteobacteria	Alphaproteobacteria	Rhizobiales	Rhizobiaceae	Allorhizobium-Neorhizobium-Pararhizobium-Rhizobium	Unknow
ASV772	Bacteria	Deinococcota	Deinococci	Deinococcales	Deinococcaceae	Deinococcus	Unknow
ASV258	Bacteria	Firmicutes	Clostridia	Lachnospirales	Lachnospiraceae	Lachnoclostridium	Unknow
ASV2393	Bacteria	Bacteroidota	Bacteroidia	Flavobacteriales	Weeksellaceae	Chryseobacterium	Unknow
ASV1446	Bacteria	Actinobacteriota	Coriobacteriia	Coriobacteriales	Eggerthellaceae	Enterorhabdus	Unknow
ASV378	Bacteria	Proteobacteria	Alphaproteobacteria	Rhizobiales	Rhizobiaceae	Unknow	Pararhizobium_haloflavum
ASV685	Bacteria	Proteobacteria	Gammaproteobacteria	Burkholderiales	Comamonadaceae	Acidovorax	Unknow
ASV38	Bacteria	Firmicutes	Clostridia	Clostridiales	Clostridiaceae	Clostridium_sensu_stricto_1	Unknow
ASV1503	Bacteria	Firmicutes	Bacilli	Erysipelotrichales	Erysipelotrichaceae	Turicibacter	Unknow
ASV475	Bacteria	Firmicutes	Bacilli	Staphylococcales	Staphylococcaceae	Staphylococcus	Unknow
ASV2174	Bacteria	Firmicutes	Clostridia	Oscillospirales	Oscillospiraceae	UCG-002	Unknow
ASV2884	Bacteria	Firmicutes	Clostridia	Oscillospirales	Ruminococcaceae	Incertae_Sedis	Unknow
ASV45	Bacteria	Proteobacteria	Gammaproteobacteria	Enterobacterales	Enterobacteriaceae	Unknow	Unknow
ASV546	Bacteria	Firmicutes	Clostridia	Clostridiales	Clostridiaceae	Clostridium_sensu_stricto_1	Unknow
ASV263	Bacteria	Verrucomicrobiota	Verrucomicrobiae	Verrucomicrobiales	Unknow	Unknow	Unknow
ASV1161	Bacteria	Proteobacteria	Gammaproteobacteria	Vibrionales	Vibrionaceae	Vibrio	Unknow
ASV135	Bacteria	Proteobacteria	Gammaproteobacteria	Enterobacterales	Yersiniaceae	Serratia	Unknow
ASV218	Bacteria	Firmicutes	Bacilli	Lactobacillales	Streptococcaceae	Streptococcus	Unknow
ASV1541	Bacteria	Bacteroidota	Bacteroidia	Bacteroidales	Tannerellaceae	Parabacteroides	Parabacteroides_merdae
ASV12	Bacteria	Proteobacteria	Gammaproteobacteria	Aeromonadales	Aeromonadaceae	Aeromonas	Unknow
ASV1003	Bacteria	Proteobacteria	Gammaproteobacteria	Burkholderiales	Neisseriaceae	Unknow	Unknow
ASV170	Bacteria	Proteobacteria	Gammaproteobacteria	Aeromonadales	Aeromonadaceae	Aeromonas	Unknow
ASV1484	Bacteria	Firmicutes	Clostridia	Clostridiales	Clostridiaceae	Candidatus_Arthromitus	Unknow
ASV1741	Bacteria	Proteobacteria	Alphaproteobacteria	Reyranellales	Reyranellaceae	Reyranella	Unknow
ASV1736	Bacteria	Bacteroidota	Bacteroidia	Bacteroidales	Rikenellaceae	Rikenellaceae_RC9_gut_group	Unknow
ASV1052	Bacteria	Firmicutes	Clostridia	Oscillospirales	Ruminococcaceae	Unknow	Unknow
ASV1960	Bacteria	Firmicutes	Clostridia	Lachnospirales	Lachnospiraceae	Unknow	Unknow
ASV1464	Bacteria	Bacteroidota	Bacteroidia	Bacteroidales	Tannerellaceae	Parabacteroides	Parabacteroides_distasonis
ASV283	Bacteria	Firmicutes	Bacilli	Lactobacillales	Lactobacillaceae	Lactobacillus	Unknow
ASV825	Bacteria	Desulfobacterota	Desulfovibrionia	Desulfovibrionales	Desulfovibrionaceae	Unknow	Unknow
ASV1187	Bacteria	Firmicutes	Clostridia	Lachnospirales	Lachnospiraceae	Eubacterium_eligens_group	Unknow
ASV1703	Bacteria	Proteobacteria	Gammaproteobacteria	Enterobacterales	Enterobacteriaceae	Unknow	Unknow
ASV404	Bacteria	Bacteroidota	Bacteroidia	Bacteroidales	Bacteroidaceae	Bacteroides	Unknow
ASV1038	Bacteria	Bacteroidota	Bacteroidia	Bacteroidales	Muribaculaceae	Muribaculaceae	Unknow
ASV265	Bacteria	Proteobacteria	Gammaproteobacteria	Alteromonadales	Alteromonadaceae	Alteromonas	Unknow
ASV963	Bacteria	Firmicutes	Clostridia	Lachnospirales	Lachnospiraceae	Unknow	Unknow
ASV248	Bacteria	Proteobacteria	Gammaproteobacteria	Burkholderiales	Chromobacteriaceae	Crenobacter	Unknow
ASV143	Bacteria	Bacteroidota	Bacteroidia	Cytophagales	Cytophagaceae	Cytophaga	Unknow
ASV13	Bacteria	Proteobacteria	Gammaproteobacteria	Aeromonadales	Aeromonadaceae	Aeromonas	Unknow
ASV57	Bacteria	Proteobacteria	Gammaproteobacteria	Enterobacterales	Hafniaceae	Hafnia-Obesumbacterium	Unknow
ASV63	Bacteria	Proteobacteria	Gammaproteobacteria	Burkholderiales	Chromobacteriaceae	Crenobacter	Unknow
ASV193	Bacteria	Firmicutes	Clostridia	Lachnospirales	Lachnospiraceae	Agathobacter	Unknow
ASV3054	Bacteria	Proteobacteria	Gammaproteobacteria	Xanthomonadales	Xanthomonadaceae	Unknow	Unknow
ASV1037	Bacteria	Actinobacteriota	Actinobacteria	Micrococcales	Microbacteriaceae	Agromyces	Agromyces_terreus
ASV1443	Bacteria	Proteobacteria	Alphaproteobacteria	Acetobacterales	Acetobacteraceae	Roseomonas	Unknow
ASV519	Bacteria	Proteobacteria	Gammaproteobacteria	Pseudomonadales	Moraxellaceae	Enhydrobacter	Unknow
ASV461	Bacteria	Firmicutes	Clostridia	Clostridiales	Clostridiaceae	Clostridium_sensu_stricto_1	Clostridium_gasigenes
ASV372	Bacteria	Proteobacteria	Alphaproteobacteria	Rhizobiales	Rhizobiaceae	Ensifer	Unknow
ASV1622	Bacteria	Firmicutes	Clostridia	Lachnospirales	Lachnospiraceae	Unknow	Unknow
ASV75	Bacteria	Proteobacteria	Gammaproteobacteria	Enterobacterales	Enterobacteriaceae	Unknow	Unknow
ASV39	Bacteria	Proteobacteria	Gammaproteobacteria	Burkholderiales	Burkholderiaceae	Ralstonia	Unknow
ASV232	Bacteria	Proteobacteria	Gammaproteobacteria	Enterobacterales	Enterobacteriaceae	Escherichia-Shigella	Unknow
ASV572	Bacteria	Bacteroidota	Bacteroidia	Bacteroidales	Bacteroidaceae	Bacteroides	Bacteroides_fragilis
ASV48	Bacteria	Fusobacteriota	Fusobacteriia	Fusobacteriales	Fusobacteriaceae	Cetobacterium	Unknow
ASV109	Bacteria	Bacteroidota	Bacteroidia	Flavobacteriales	Flavobacteriaceae	Flavobacterium	Unknow
ASV82	Bacteria	Verrucomicrobiota	Verrucomicrobiae	Verrucomicrobiales	Unknow	Unknow	Unknow
ASV129	Bacteria	Proteobacteria	Gammaproteobacteria	Enterobacterales	Enterobacteriaceae	Unknow	Unknow
ASV1063	Bacteria	Proteobacteria	Alphaproteobacteria	Rhizobiales	Rhizobiales_Incertae_Sedis	Phreatobacter	Unknow
ASV1088	Bacteria	Bacteroidota	Bacteroidia	Bacteroidales	Rikenellaceae	Alistipes	Unknow
ASV355	Bacteria	Bacteroidota	Bacteroidia	Bacteroidales	Unknow	Unknow	Unknow
ASV24	Bacteria	Proteobacteria	Gammaproteobacteria	Aeromonadales	Aeromonadaceae	Aeromonas	Unknow
ASV54	Bacteria	Proteobacteria	Gammaproteobacteria	Pseudomonadales	Moraxellaceae	Acinetobacter	Unknow
ASV2165	Bacteria	Firmicutes	Clostridia	Oscillospirales	Oscillospiraceae	Unknow	Unknow
ASV9	Bacteria	Bacteroidota	Bacteroidia	Bacteroidales	Barnesiellaceae	Unknow	Unknow
ASV117	Bacteria	Actinobacteriota	Actinobacteria	Bifidobacteriales	Bifidobacteriaceae	Bifidobacterium	Bifidobacterium_breve
ASV508	Bacteria	Proteobacteria	Alphaproteobacteria	Caulobacterales	Caulobacteraceae	Brevundimonas	Unknow
ASV346	Bacteria	Proteobacteria	Gammaproteobacteria	Pseudomonadales	Pseudomonadaceae	Pseudomonas	Unknow
ASV0	Bacteria	Fusobacteriota	Fusobacteriia	Fusobacteriales	Fusobacteriaceae	Cetobacterium	Unknow
ASV28	Bacteria	Bacteroidota	Bacteroidia	Bacteroidales	Barnesiellaceae	Unknow	Unknow
ASV328	Bacteria	Proteobacteria	Gammaproteobacteria	Burkholderiales	Chitinibacteraceae	Chitinibacter	Unknow
ASV1094	Bacteria	Bacteroidota	Bacteroidia	Flavobacteriales	NS9_marine_group	NS9_marine_group	Unknow
ASV703	Bacteria	Proteobacteria	Gammaproteobacteria	Oceanospirillales	Halomonadaceae	Halomonas	Candidatus_Halomonas
ASV360	Bacteria	Firmicutes	Clostridia	Oscillospirales	Ruminococcaceae	Subdoligranulum	Unknow
ASV729	Bacteria	Firmicutes	Clostridia	Oscillospirales	Oscillospiraceae	Colidextribacter	Unknow
ASV278	Bacteria	Spirochaetota	Brevinematia	Brevinematales	Brevinemataceae	Brevinema	Unknow
ASV16	Bacteria	Fusobacteriota	Fusobacteriia	Fusobacteriales	Fusobacteriaceae	Cetobacterium	Unknow
ASV910	Bacteria	Deinococcota	Deinococci	Deinococcales	Deinococcaceae	Deinococcus	Unknow
ASV84	Bacteria	Proteobacteria	Gammaproteobacteria	Enterobacterales	Enterobacteriaceae	Klebsiella	Unknow
ASV17	Bacteria	Fusobacteriota	Fusobacteriia	Fusobacteriales	Fusobacteriaceae	Cetobacterium	Unknow
ASV1469	Bacteria	Proteobacteria	Gammaproteobacteria	Enterobacterales	Enterobacteriaceae	Raoultella	Unknow
ASV108	Bacteria	Fusobacteriota	Fusobacteriia	Fusobacteriales	Fusobacteriaceae	Cetobacterium	Unknow
ASV42	Bacteria	Proteobacteria	Gammaproteobacteria	Alteromonadales	Shewanellaceae	Shewanella	Unknow
ASV330	Bacteria	Proteobacteria	Gammaproteobacteria	Enterobacterales	Enterobacteriaceae	Raoultella	Unknow
ASV66	Bacteria	Firmicutes	Clostridia	Lachnospirales	Lachnospiraceae	Ruminococcus_gnavus_group	Unknow
ASV2397	Bacteria	Firmicutes	Clostridia	Peptostreptococcales-Tissierellales	Anaerovoracaceae	Family_XIII_UCG-001	Unknow
ASV200	Bacteria	Spirochaetota	Brevinematia	Brevinematales	Brevinemataceae	Brevinema	Unknow
ASV34	Bacteria	Proteobacteria	Gammaproteobacteria	Enterobacterales	Enterobacteriaceae	Escherichia-Shigella	Unknow
ASV3804	Bacteria	Proteobacteria	Gammaproteobacteria	Burkholderiales	Nitrosomonadaceae	Ellin6067	Unknow
ASV1115	Bacteria	Firmicutes	Clostridia	Oscillospirales	Oscillospiraceae	Flavonifractor	Unknow
ASV440	Bacteria	Proteobacteria	Gammaproteobacteria	Aeromonadales	Aeromonadaceae	Aeromonas	Unknow
ASV284	Bacteria	Firmicutes	Clostridia	Peptostreptococcales-Tissierellales	Peptostreptococcaceae	Paraclostridium	Unknow
ASV118	Bacteria	Fusobacteriota	Fusobacteriia	Fusobacteriales	Fusobacteriaceae	Cetobacterium	Unknow
ASV262	Bacteria	Firmicutes	Negativicutes	Veillonellales-Selenomonadales	Veillonellaceae	Megasphaera	Megasphaera_elsdenii
ASV2004	Bacteria	Firmicutes	Clostridia	Oscillospirales	Ruminococcaceae	Anaerotruncus	Unknow
ASV2311	Bacteria	Firmicutes	Clostridia	Oscillospirales	Ruminococcaceae	Fournierella	Unknow
ASV1444	Bacteria	Verrucomicrobiota	Verrucomicrobiae	Verrucomicrobiales	Verrucomicrobiaceae	Unknow	Unknow
ASV497	Bacteria	Proteobacteria	Alphaproteobacteria	Rhizobiales	Rhizobiales_Incertae_Sedis	Phreatobacter	Unknow
ASV1312	Bacteria	Proteobacteria	Alphaproteobacteria	Rhizobiales	Unknow	Unknow	Unknow
ASV2484	Bacteria	Proteobacteria	Alphaproteobacteria	Rhizobiales	Beijerinckiaceae	Microvirga	Unknow
ASV1524	Bacteria	Bacteroidota	Bacteroidia	Bacteroidales	Rikenellaceae	Rikenellaceae_RC9_gut_group	Unknow
ASV322	Bacteria	Proteobacteria	Alphaproteobacteria	Rhizobiales	Beijerinckiaceae	Bosea	Unknow
ASV445	Bacteria	Firmicutes	Bacilli	Erysipelotrichales	Erysipelatoclostridiaceae	Erysipelatoclostridium	Unknow
ASV804	Bacteria	Proteobacteria	Gammaproteobacteria	Burkholderiales	Oxalobacteraceae	Massilia	Unknow
ASV692	Bacteria	Firmicutes	Clostridia	Lachnospirales	Lachnospiraceae	Dorea	Unknow
ASV154	Bacteria	Firmicutes	Clostridia	Peptostreptococcales-Tissierellales	Peptostreptococcaceae	Romboutsia	Unknow
ASV1021	Bacteria	Firmicutes	Clostridia	Lachnospirales	Lachnospiraceae	Lachnoclostridium	Unknow
ASV507	Bacteria	Proteobacteria	Gammaproteobacteria	Vibrionales	Vibrionaceae	Vibrio	Unknow
ASV76	Bacteria	Proteobacteria	Gammaproteobacteria	Alteromonadales	Shewanellaceae	Shewanella	Unknow
ASV231	Bacteria	Verrucomicrobiota	Verrucomicrobiae	Unknow	Unknow	Unknow	Unknow
ASV982	Bacteria	Firmicutes	Negativicutes	Veillonellales-Selenomonadales	Veillonellaceae	Veillonella	Unknow
ASV8	Bacteria	Firmicutes	Bacilli	Erysipelotrichales	Erysipelotrichaceae	ZOR0006	Cetobacterium_sp.
ASV23	Bacteria	Proteobacteria	Gammaproteobacteria	Aeromonadales	Aeromonadaceae	Aeromonas	Unknow
ASV520	Bacteria	Bacteroidota	Bacteroidia	Chitinophagales	Saprospiraceae	Unknow	Unknow
ASV10	Bacteria	Proteobacteria	Gammaproteobacteria	Vibrionales	Vibrionaceae	Vibrio	Unknow
ASV1380	Bacteria	Firmicutes	Negativicutes	Veillonellales-Selenomonadales	Veillonellaceae	Veillonella	Veillonella_atypica
ASV1116	Bacteria	Proteobacteria	Gammaproteobacteria	Aeromonadales	Aeromonadaceae	Aeromonas	Unknow
ASV609	Bacteria	Proteobacteria	Gammaproteobacteria	Pasteurellales	Pasteurellaceae	Haemophilus	Unknow
ASV1885	Bacteria	Proteobacteria	Gammaproteobacteria	Burkholderiales	Comamonadaceae	Acidovorax	Unknow
ASV133	Bacteria	Bacteroidota	Bacteroidia	Flavobacteriales	Flavobacteriaceae	Flavobacterium	Unknow
ASV1543	Bacteria	Proteobacteria	Alphaproteobacteria	Rhodobacterales	Rhodobacteraceae	Unknow	Unknow
ASV801	Bacteria	Proteobacteria	Gammaproteobacteria	Pseudomonadales	Moraxellaceae	Acinetobacter	Acinetobacter_radioresistens
ASV676	Bacteria	Bacteroidota	Bacteroidia	Bacteroidales	Muribaculaceae	Muribaculaceae	Unknow
ASV22	Bacteria	Proteobacteria	Gammaproteobacteria	Aeromonadales	Aeromonadaceae	Aeromonas	Unknow
ASV1878	Bacteria	Proteobacteria	Alphaproteobacteria	Sphingomonadales	Sphingomonadaceae	Sphingomonas	Unknow
ASV732	Bacteria	Proteobacteria	Gammaproteobacteria	Pseudomonadales	Moraxellaceae	Cavicella	Unknow
ASV2116	Bacteria	Proteobacteria	Alphaproteobacteria	Caulobacterales	Caulobacteraceae	Brevundimonas	Unknow
ASV27	Bacteria	Bacteroidota	Bacteroidia	Bacteroidales	Unknow	Unknow	Unknow
ASV102	Bacteria	Firmicutes	Clostridia	Clostridiales	Clostridiaceae	Clostridium_sensu_stricto_1	Unknow
ASV277	Bacteria	Proteobacteria	Alphaproteobacteria	Caulobacterales	Caulobacteraceae	Brevundimonas	Unknow
ASV99	Bacteria	Proteobacteria	Gammaproteobacteria	Burkholderiales	Chitinibacteraceae	Chitinibacter	Unknow
ASV1466	Bacteria	Proteobacteria	Gammaproteobacteria	Alteromonadales	Alteromonadaceae	Rheinheimera	Unknow
ASV3458	Bacteria	Firmicutes	Clostridia	Oscillospirales	Ruminococcaceae	Unknow	Unknow
ASV53	Bacteria	Proteobacteria	Gammaproteobacteria	Enterobacterales	Enterobacteriaceae	Plesiomonas	Unknow
ASV51	Bacteria	Proteobacteria	Gammaproteobacteria	Aeromonadales	Aeromonadaceae	Aeromonas	Unknow
ASV1260	Bacteria	Verrucomicrobiota	Verrucomicrobiae	Verrucomicrobiales	Rubritaleaceae	Luteolibacter	Unknow
ASV1139	Bacteria	Firmicutes	Clostridia	Lachnospirales	Lachnospiraceae	Eubacterium_eligens_group	Unknow
ASV1470	Bacteria	Proteobacteria	Gammaproteobacteria	Pseudomonadales	Pseudomonadaceae	Pseudomonas	Unknow
ASV347	Bacteria	Proteobacteria	Gammaproteobacteria	Alteromonadales	Shewanellaceae	Shewanella	Unknow
ASV2300	Bacteria	Proteobacteria	Gammaproteobacteria	Burkholderiales	Rhodocyclaceae	Thauera	Unknow
ASV36	Bacteria	Verrucomicrobiota	Verrucomicrobiae	Verrucomicrobiales	Unknow	Unknow	Unknow
ASV1829	Bacteria	Bacteroidota	Bacteroidia	Bacteroidales	Muribaculaceae	Muribaculaceae	Unknow
ASV499	Bacteria	Proteobacteria	Alphaproteobacteria	Sphingomonadales	Sphingomonadaceae	Sphingomonas	Unknow
ASV41	Bacteria	Proteobacteria	Gammaproteobacteria	Aeromonadales	Aeromonadaceae	Aeromonas	Unknow
ASV89	Bacteria	Bacteroidota	Bacteroidia	Flavobacteriales	Flavobacteriaceae	Flavobacterium	Flavobacterium_succinicans
ASV592	Bacteria	Firmicutes	Clostridia	Lachnospirales	Lachnospiraceae	Eubacterium_hallii_group	Unknow
ASV850	Bacteria	Firmicutes	Clostridia	Lachnospirales	Lachnospiraceae	Unknow	Unknow
ASV141	Bacteria	Proteobacteria	Gammaproteobacteria	Aeromonadales	Aeromonadaceae	Aeromonas	Unknow
ASV256	Bacteria	Proteobacteria	Gammaproteobacteria	Enterobacterales	Enterobacteriaceae	Unknow	Unknow
ASV100	Bacteria	Bacteroidota	Bacteroidia	Bacteroidales	Barnesiellaceae	Unknow	Unknow
ASV420	Bacteria	Proteobacteria	Alphaproteobacteria	Rhizobiales	Rhizobiaceae	Allorhizobium-Neorhizobium-Pararhizobium-Rhizobium	Unknow
ASV556	Bacteria	Proteobacteria	Gammaproteobacteria	Xanthomonadales	Xanthomonadaceae	Lysobacter	Lysobacter_erysipheiresistens
ASV179	Bacteria	Actinobacteriota	Actinobacteria	Bifidobacteriales	Bifidobacteriaceae	Bifidobacterium	Bifidobacterium_longum
ASV944	Bacteria	Firmicutes	Bacilli	Lactobacillales	Lactobacillaceae	Lactobacillus	Unknow
ASV15	Bacteria	Proteobacteria	Gammaproteobacteria	Aeromonadales	Aeromonadaceae	Aeromonas	Unknow
ASV2479	Bacteria	Bacteroidota	Bacteroidia	Bacteroidales	Bacteroidaceae	Bacteroides	Bacteroides_faecis
ASV261	Bacteria	Proteobacteria	Gammaproteobacteria	Burkholderiales	Comamonadaceae	Unknow	Unknow
ASV148	Bacteria	Proteobacteria	Gammaproteobacteria	Pseudomonadales	Moraxellaceae	Acinetobacter	Unknow
ASV409	Bacteria	Proteobacteria	Gammaproteobacteria	Burkholderiales	Sutterellaceae	Parasutterella	Unknow
ASV668	Bacteria	Bacteroidota	Bacteroidia	Bacteroidales	Muribaculaceae	Muribaculaceae	Unknow
ASV295	Bacteria	Firmicutes	Clostridia	Oscillospirales	Ruminococcaceae	Faecalibacterium	Unknow
ASV195	Bacteria	Firmicutes	Clostridia	Oscillospirales	Ruminococcaceae	Faecalibacterium	Unknow
ASV3	Bacteria	Fusobacteriota	Fusobacteriia	Fusobacteriales	Fusobacteriaceae	Cetobacterium	Unknow
ASV1956	Bacteria	Bacteroidota	Bacteroidia	Bacteroidales	Muribaculaceae	Muribaculaceae	Unknow
ASV316	Bacteria	Proteobacteria	Gammaproteobacteria	Enterobacterales	Yersiniaceae	Yersinia	Unknow
ASV381	Bacteria	Fusobacteriota	Fusobacteriia	Fusobacteriales	Fusobacteriaceae	Cetobacterium	Unknow
Supplementary Table S6b: Only observed 3069 ASVs in Wild population.
	kingdom	phylum	class	order	family	genus	species
ASV3847	Bacteria	Actinobacteriota	Acidimicrobiia	Microtrichales	Ilumatobacteraceae	Ilumatobacter	Unknow
ASV1712	Bacteria	Verrucomicrobiota	Chlamydiae	Chlamydiales	Simkaniaceae	Candidatus_Rhabdochlamydia	Candidatus_Rhabdochlamydia
ASV3196	Bacteria	Proteobacteria	Alphaproteobacteria	Sphingomonadales	Sphingomonadaceae	Sphingobium	Unknow
ASV3112	Unassigned	Unknow	Unknow	Unknow	Unknow	Unknow	Unknow
ASV4189	Bacteria	Unknow	Unknow	Unknow	Unknow	Unknow	Unknow
ASV4045	Bacteria	Proteobacteria	Alphaproteobacteria	Rhizobiales	Rhizobiales_Incertae_Sedis	Phreatobacter	Unknow
ASV769	Bacteria	Proteobacteria	Gammaproteobacteria	Aeromonadales	Aeromonadaceae	Aeromonas	Unknow
ASV2197	Unassigned	Unknow	Unknow	Unknow	Unknow	Unknow	Unknow
ASV2954	Bacteria	Proteobacteria	Gammaproteobacteria	Coxiellales	Coxiellaceae	Coxiella	Unknow
ASV1008	Bacteria	Proteobacteria	Gammaproteobacteria	Enterobacterales	Enterobacteriaceae	Unknow	Unknow
ASV223	Bacteria	Proteobacteria	Gammaproteobacteria	Vibrionales	Vibrionaceae	Unknow	Unknow
ASV495	Bacteria	Proteobacteria	Gammaproteobacteria	Enterobacterales	Morganellaceae	Proteus	Unknow
ASV1920	Bacteria	Proteobacteria	Gammaproteobacteria	Burkholderiales	Burkholderiaceae	Ralstonia	Unknow
ASV641	Bacteria	Proteobacteria	Gammaproteobacteria	Aeromonadales	Aeromonadaceae	Aeromonas	Pseudaeromonas_sharmana
ASV1448	Bacteria	Bacteroidota	Bacteroidia	Bacteroidales	Tannerellaceae	Parabacteroides	Unknow
ASV3913	Bacteria	Bacteroidota	Bacteroidia	Cytophagales	Cytophagaceae	Sporocytophaga	Unknow
ASV2028	Bacteria	Proteobacteria	Gammaproteobacteria	Xanthomonadales	Xanthomonadaceae	Thermomonas	Unknow
ASV103	Bacteria	Fusobacteriota	Fusobacteriia	Fusobacteriales	Fusobacteriaceae	Cetobacterium	Unknow
ASV875	Bacteria	Bacteroidota	Bacteroidia	Flavobacteriales	Flavobacteriaceae	Flavobacterium	Flavobacterium_urocaniciphilum
ASV3173	Bacteria	Firmicutes	Negativicutes	Veillonellales-Selenomonadales	Veillonellaceae	Allisonella	Unknow
ASV2314	Bacteria	Proteobacteria	Alphaproteobacteria	Rhodobacterales	Rhodobacteraceae	Pseudorhodobacter	Unknow
ASV1103	Bacteria	Proteobacteria	Alphaproteobacteria	Sphingomonadales	Sphingomonadaceae	Unknow	Unknow
ASV1780	Bacteria	Proteobacteria	Gammaproteobacteria	Enterobacterales	Enterobacteriaceae	Unknow	Unknow
ASV3820	Bacteria	Bacteroidota	Bacteroidia	Flavobacteriales	Weeksellaceae	Empedobacter	Unknow
ASV3810	Bacteria	Proteobacteria	Gammaproteobacteria	Burkholderiales	Oxalobacteraceae	Massilia	Unknow
ASV1597	Bacteria	Firmicutes	Clostridia	Peptostreptococcales-Tissierellales	Peptostreptococcales-Tissierellales	Anaerococcus	Anaerococcus_hydrogenalis
ASV1295	Bacteria	Proteobacteria	Alphaproteobacteria	Rhodobacterales	Rhodobacteraceae	Unknow	Unknow
ASV3968	Bacteria	Proteobacteria	Gammaproteobacteria	Pseudomonadales	Pseudomonadaceae	Pseudomonas	Unknow
ASV2313	Bacteria	Nitrospirota	Nitrospiria	Nitrospirales	Nitrospiraceae	Nitrospira	Unknow
ASV3561	Bacteria	Firmicutes	Clostridia	Peptostreptococcales-Tissierellales	Peptostreptococcales-Tissierellales	Peptoniphilus	Peptoniphilus_obesi
ASV2104	Bacteria	Proteobacteria	Gammaproteobacteria	Burkholderiales	TRA3-20	TRA3-20	Unknow
ASV443	Bacteria	Proteobacteria	Gammaproteobacteria	Aeromonadales	Aeromonadaceae	Aeromonas	Unknow
ASV3360	Bacteria	Desulfobacterota	Desulfobulbia	Desulfobulbales	Desulfobulbaceae	Desulfobulbus	Unknow
ASV1270	Bacteria	Proteobacteria	Gammaproteobacteria	Aeromonadales	Aeromonadaceae	Aeromonas	Unknow
ASV1307	Bacteria	Proteobacteria	Gammaproteobacteria	Burkholderiales	Chitinibacteraceae	Deefgea	Unknow
ASV3831	Bacteria	Firmicutes	Clostridia	Lachnospirales	Lachnospiraceae	Unknow	Unknow
ASV752	Bacteria	Proteobacteria	Gammaproteobacteria	Enterobacterales	Enterobacteriaceae	Unknow	Unknow
ASV3158	Bacteria	Proteobacteria	Gammaproteobacteria	Burkholderiales	Comamonadaceae	Acidovorax	Unknow
ASV2968	Bacteria	Bacteroidota	Bacteroidia	Flavobacteriales	Flavobacteriaceae	Flavobacterium	Unknow
ASV4225	Bacteria	Chloroflexi	OLB14	OLB14	OLB14	OLB14	Unknow
ASV1745	Bacteria	Proteobacteria	Alphaproteobacteria	Azospirillales	Unknow	Unknow	Unknow
ASV1714	Bacteria	Proteobacteria	Alphaproteobacteria	Rhizobiales	Kaistiaceae	Kaistia	Unknow
ASV175	Bacteria	Proteobacteria	Gammaproteobacteria	Enterobacterales	Morganellaceae	Proteus	Unknow
ASV2093	Bacteria	Proteobacteria	Alphaproteobacteria	Sphingomonadales	Sphingomonadaceae	Novosphingobium	Unknow
ASV2465	Bacteria	Actinobacteriota	Actinobacteria	Corynebacteriales	Corynebacteriaceae	Corynebacterium	Unknow
ASV3574	Bacteria	Verrucomicrobiota	Verrucomicrobiae	Verrucomicrobiales	Akkermansiaceae	Akkermansia	Unknow
ASV2931	Bacteria	Acidobacteriota	Acidobacteriae	Bryobacterales	Bryobacteraceae	Bryobacter	Unknow
ASV1610	Bacteria	Proteobacteria	Gammaproteobacteria	Burkholderiales	Chitinibacteraceae	Chitinibacter	Unknow
ASV666	Bacteria	Firmicutes	Bacilli	Bacillales	Bacillaceae	Bacillus	Unknow
ASV3448	Bacteria	Proteobacteria	Gammaproteobacteria	Burkholderiales	Chromobacteriaceae	Crenobacter	Aquitalea_sp.
ASV112	Bacteria	Proteobacteria	Gammaproteobacteria	Burkholderiales	Chitinibacteraceae	Iodobacter	Unknow
ASV1073	Bacteria	Proteobacteria	Gammaproteobacteria	Enterobacterales	Enterobacteriaceae	Unknow	Unknow
ASV2331	Bacteria	Proteobacteria	Alphaproteobacteria	Acetobacterales	Acetobacteraceae	Roseococcus	Unknow
ASV2540	Bacteria	Firmicutes	Clostridia	Clostridiales	Clostridiaceae	Clostridium_sensu_stricto_1	Clostridium_gasigenes
ASV79	Bacteria	Proteobacteria	Gammaproteobacteria	Burkholderiales	Chromobacteriaceae	Vogesella	bacterium_E2-14
ASV3825	Bacteria	Actinobacteriota	Actinobacteria	Micrococcales	Sanguibacteraceae	Sanguibacter	Unknow
ASV1514	Bacteria	Proteobacteria	Alphaproteobacteria	Rhizobiales	Rhizobiaceae	Allorhizobium-Neorhizobium-Pararhizobium-Rhizobium	Unknow
ASV2147	Bacteria	Proteobacteria	Gammaproteobacteria	Burkholderiales	Chitinibacteraceae	Chitinibacter	Unknow
ASV4191	Bacteria	Unknow	Unknow	Unknow	Unknow	Unknow	Unknow
ASV1595	Bacteria	Firmicutes	Clostridia	Lachnospirales	Lachnospiraceae	Agathobacter	Eubacterium_ramulus
ASV2157	Bacteria	Firmicutes	Clostridia	Peptostreptococcales-Tissierellales	Peptostreptococcaceae	Unknow	Unknow
ASV3087	Archaea	Unknow	Unknow	Unknow	Unknow	Unknow	Unknow
ASV3672	Bacteria	Firmicutes	Clostridia	Oscillospirales	Oscillospiraceae	Flavonifractor	Unknow
ASV3787	Bacteria	Proteobacteria	Gammaproteobacteria	Enterobacterales	Enterobacteriaceae	Unknow	Unknow
ASV1488	Bacteria	Verrucomicrobiota	Verrucomicrobiae	Chthoniobacterales	Chthoniobacteraceae	Candidatus_Udaeobacter	Unknow
ASV1122	Bacteria	Proteobacteria	Gammaproteobacteria	Burkholderiales	Comamonadaceae	Acidovorax	Unknow
ASV1288	Bacteria	Proteobacteria	Alphaproteobacteria	Dongiales	Dongiaceae	Dongia	Unknow
ASV1200	Bacteria	Proteobacteria	Alphaproteobacteria	Rhizobiales	Rhizobiales_Incertae_Sedis	Unknow	Unknow
ASV2773	Bacteria	Firmicutes	Clostridia	Lachnospirales	Lachnospiraceae	Robinsoniella	Unknow
ASV1855	Bacteria	Bacteroidota	Bacteroidia	Flavobacteriales	Flavobacteriaceae	Flavobacterium	Unknow
ASV845	Bacteria	Proteobacteria	Gammaproteobacteria	Enterobacterales	Morganellaceae	Providencia	Unknow
ASV1507	Bacteria	Proteobacteria	Gammaproteobacteria	Pseudomonadales	Pseudomonadaceae	Pseudomonas	Unknow
ASV3872	Bacteria	Acidobacteriota	Vicinamibacteria	Vicinamibacterales	Unknow	Unknow	Unknow
ASV4027	Unassigned	Unknow	Unknow	Unknow	Unknow	Unknow	Unknow
ASV2764	Bacteria	Proteobacteria	Alphaproteobacteria	Rhizobiales	Xanthobacteraceae	Pseudorhodoplanes	Unknow
ASV1042	Bacteria	Proteobacteria	Gammaproteobacteria	Aeromonadales	Aeromonadaceae	Aeromonas	Unknow
ASV2417	Bacteria	Proteobacteria	Gammaproteobacteria	Burkholderiales	Nitrosomonadaceae	Ellin6067	Unknow
ASV653	Bacteria	Proteobacteria	Gammaproteobacteria	Enterobacterales	Enterobacteriaceae	Unknow	Unknow
ASV3681	Bacteria	Firmicutes	Clostridia	Oscillospirales	Oscillospiraceae	UCG-003	Unknow
ASV3081	Bacteria	Proteobacteria	Gammaproteobacteria	Burkholderiales	Comamonadaceae	Unknow	Unknow
ASV2222	Bacteria	Proteobacteria	Gammaproteobacteria	Pseudomonadales	Pseudomonadaceae	Pseudomonas	Unknow
ASV2186	Bacteria	Unknow	Unknow	Unknow	Unknow	Unknow	Unknow
ASV1531	Bacteria	Proteobacteria	Gammaproteobacteria	Pseudomonadales	Pseudomonadaceae	Pseudomonas	Unknow
ASV1180	Bacteria	Firmicutes	Clostridia	Oscillospirales	Ruminococcaceae	Faecalibacterium	Unknow
ASV1759	Bacteria	Verrucomicrobiota	Verrucomicrobiae	Verrucomicrobiales	Rubritaleaceae	Luteolibacter	Unknow
ASV3550	Bacteria	Proteobacteria	Alphaproteobacteria	Rhodobacterales	Rhodobacteraceae	Ruegeria	Unknow
ASV1927	Bacteria	Proteobacteria	Gammaproteobacteria	CCD24	CCD24	CCD24	Unknow
ASV3103	Bacteria	Actinobacteriota	Actinobacteria	Micrococcales	Intrasporangiaceae	Unknow	Unknow
ASV3334	Bacteria	Bacteroidota	Bacteroidia	Flavobacteriales	Flavobacteriaceae	Flavobacterium	Unknow
ASV1733	Bacteria	Firmicutes	Clostridia	Lachnospirales	Lachnospiraceae	Ruminococcus_torques_group	Unknow
ASV977	Bacteria	Proteobacteria	Gammaproteobacteria	Aeromonadales	Aeromonadaceae	Aeromonas	Unknow
ASV635	Bacteria	Proteobacteria	Gammaproteobacteria	Enterobacterales	Enterobacteriaceae	Unknow	Unknow
ASV2911	Bacteria	NB1-j	NB1-j	NB1-j	NB1-j	NB1-j	Unknow
ASV398	Bacteria	Proteobacteria	Gammaproteobacteria	Burkholderiales	Oxalobacteraceae	Duganella	Unknow
ASV788	Bacteria	Proteobacteria	Gammaproteobacteria	Vibrionales	Vibrionaceae	Vibrio	Unknow
ASV1333	Bacteria	Chloroflexi	Gitt-GS-136	Gitt-GS-136	Gitt-GS-136	Gitt-GS-136	Unknow
ASV3728	Bacteria	Firmicutes	Clostridia	Lachnospirales	Lachnospiraceae	Unknow	Unknow
ASV3650	Bacteria	Actinobacteriota	Actinobacteria	Micrococcales	Microbacteriaceae	Agromyces	Unknow
ASV3875	Bacteria	Proteobacteria	Alphaproteobacteria	Rhizobiales	Xanthobacteraceae	Rhodoplanes	Unknow
ASV2363	Bacteria	Proteobacteria	Alphaproteobacteria	Unknow	Unknow	Unknow	Unknow
ASV2271	Bacteria	Verrucomicrobiota	Verrucomicrobiae	Verrucomicrobiales	DEV007	DEV007	Unknow
ASV990	Bacteria	Proteobacteria	Gammaproteobacteria	Enterobacterales	Enterobacteriaceae	Unknow	Unknow
ASV3757	Bacteria	Desulfobacterota	Desulfovibrionia	Desulfovibrionales	Desulfovibrionaceae	Desulfovibrio	Unknow
ASV1561	Bacteria	Proteobacteria	Gammaproteobacteria	Alteromonadales	Shewanellaceae	Shewanella	Unknow
ASV623	Bacteria	Bacteroidota	Bacteroidia	Flavobacteriales	Flavobacteriaceae	Flavobacterium	Flavobacterium_terrigena
ASV3139	Bacteria	Proteobacteria	Alphaproteobacteria	Rhizobiales	Hyphomicrobiaceae	Pedomicrobium	Unknow
ASV3700	Bacteria	Bacteroidota	Bacteroidia	Cytophagales	Microscillaceae	Flexibacter	Unknow
ASV1368	Bacteria	Proteobacteria	Gammaproteobacteria	Pseudomonadales	Pseudomonadaceae	Pseudomonas	Unknow
ASV941	Bacteria	Actinobacteriota	Actinobacteria	Micrococcales	Intrasporangiaceae	Unknow	Unknow
ASV2512	Bacteria	Desulfobacterota	Unknow	Unknow	Unknow	Unknow	Unknow
ASV201	Bacteria	Proteobacteria	Gammaproteobacteria	Enterobacterales	Morganellaceae	Morganella	Unknow
ASV3914	Bacteria	Dependentiae	Babeliae	Babeliales	Vermiphilaceae	Vermiphilaceae	Unknow
ASV916	Bacteria	Fusobacteriota	Fusobacteriia	Fusobacteriales	Fusobacteriaceae	Cetobacterium	Unknow
ASV4113	Bacteria	Proteobacteria	Gammaproteobacteria	Burkholderiales	Comamonadaceae	Comamonas	Unknow
ASV1516	Bacteria	Proteobacteria	Gammaproteobacteria	Enterobacterales	Enterobacteriaceae	Unknow	Unknow
ASV196	Bacteria	Proteobacteria	Gammaproteobacteria	Vibrionales	Vibrionaceae	Unknow	Unknow
ASV1528	Bacteria	Proteobacteria	Gammaproteobacteria	Burkholderiales	Comamonadaceae	Unknow	Unknow
ASV3964	Bacteria	Bacteroidota	Bacteroidia	Flavobacteriales	Flavobacteriaceae	Flavobacterium	Flavobacterium_cheonhonense
ASV3633	Bacteria	Bacteroidota	Bacteroidia	Cytophagales	Hymenobacteraceae	Hymenobacter	Unknow
ASV3584	Bacteria	Proteobacteria	Gammaproteobacteria	Burkholderiales	Oxalobacteraceae	Massilia	Unknow
ASV3287	Bacteria	Proteobacteria	Gammaproteobacteria	Burkholderiales	Nitrosomonadaceae	MND1	Unknow
ASV2984	Bacteria	Nitrospirota	4-29-1	4-29-1	4-29-1	4-29-1	Unknow
ASV2245	Bacteria	Gemmatimonadota	Gemmatimonadetes	Gemmatimonadales	Gemmatimonadaceae	Unknow	Unknow
ASV1220	Bacteria	Actinobacteriota	Actinobacteria	Micrococcales	Microbacteriaceae	Leifsonia	Unknow
ASV1069	Bacteria	Proteobacteria	Alphaproteobacteria	Rhodobacterales	Rhodobacteraceae	Paracoccus	Unknow
ASV943	Bacteria	Actinobacteriota	Actinobacteria	Micrococcales	Microbacteriaceae	Unknow	Unknow
ASV1570	Bacteria	Proteobacteria	Gammaproteobacteria	Aeromonadales	Aeromonadaceae	Aeromonas	Unknow
ASV3307	Bacteria	Proteobacteria	Gammaproteobacteria	Enterobacterales	Yersiniaceae	Serratia	Unknow
ASV2171	Bacteria	Proteobacteria	Gammaproteobacteria	Xanthomonadales	Xanthomonadaceae	Stenotrophomonas	Unknow
ASV1658	Bacteria	Actinobacteriota	Actinobacteria	Streptomycetales	Streptomycetaceae	Streptomyces	Unknow
ASV1691	Archaea	Unknow	Unknow	Unknow	Unknow	Unknow	Unknow
ASV1182	Bacteria	Actinobacteriota	Actinobacteria	Micrococcales	Micrococcaceae	Pseudarthrobacter	Unknow
ASV2946	Bacteria	Proteobacteria	Gammaproteobacteria	Burkholderiales	Hydrogenophilaceae	Tepidiphilus	Unknow
ASV3299	Bacteria	Proteobacteria	Gammaproteobacteria	Pasteurellales	Pasteurellaceae	Haemophilus	Unknow
ASV599	Bacteria	Proteobacteria	Gammaproteobacteria	Aeromonadales	Aeromonadaceae	Aeromonas	Unknow
ASV675	Bacteria	Proteobacteria	Gammaproteobacteria	Burkholderiales	Comamonadaceae	Unknow	Unknow
ASV2412	Bacteria	Proteobacteria	Alphaproteobacteria	Tistrellales	Geminicoccaceae	Unknow	Unknow
ASV3931	Bacteria	Proteobacteria	Gammaproteobacteria	Burkholderiales	Comamonadaceae	Unknow	Unknow
ASV2277	Bacteria	Firmicutes	Bacilli	Bacillales	Planococcaceae	Unknow	Unknow
ASV1633	Unassigned	Unknow	Unknow	Unknow	Unknow	Unknow	Unknow
ASV3894	Bacteria	Proteobacteria	Alphaproteobacteria	Unknow	Unknow	Unknow	Unknow
ASV416	Bacteria	Actinobacteriota	Actinobacteria	Micrococcales	Microbacteriaceae	Agromyces	Agromyces_aureus
ASV1027	Bacteria	Proteobacteria	Gammaproteobacteria	Enterobacterales	Enterobacteriaceae	Klebsiella	Unknow
ASV2770	Bacteria	Firmicutes	Bacilli	Bacillales	Bacillaceae	Bacillus	Unknow
ASV1476	Bacteria	Proteobacteria	Gammaproteobacteria	Burkholderiales	Chitinibacteraceae	Chitinibacter	Unknow
ASV3854	Bacteria	Actinobacteriota	Thermoleophilia	Gaiellales	Unknow	Unknow	Unknow
ASV1977	Bacteria	Bacteroidota	Bacteroidia	Bacteroidales	Prevotellaceae	Alloprevotella	Unknow
ASV819	Bacteria	Proteobacteria	Gammaproteobacteria	Enterobacterales	Enterobacteriaceae	Unknow	Unknow
ASV4253	Bacteria	Proteobacteria	Gammaproteobacteria	Pseudomonadales	Moraxellaceae	Unknow	Unknow
ASV1648	Bacteria	Proteobacteria	Gammaproteobacteria	Alteromonadales	Pseudoalteromonadaceae	Pseudoalteromonas	Pseudoalteromonas_phenolica
ASV1751	Bacteria	Verrucomicrobiota	Verrucomicrobiae	Unknow	Unknow	Unknow	Unknow
ASV2739	Bacteria	Firmicutes	Clostridia	Oscillospirales	Oscillospiraceae	Intestinimonas	Unknow
ASV3285	Bacteria	Entotheonellaeota	Entotheonellia	Entotheonellales	Entotheonellaceae	Candidatus_Entotheonella	Unknow
ASV379	Bacteria	Proteobacteria	Alphaproteobacteria	Rhodobacterales	Rhodobacteraceae	Tabrizicola	Unknow
ASV1605	Bacteria	Bacteroidota	Bacteroidia	Flavobacteriales	Flavobacteriaceae	Flavobacterium	Flavobacterium_chungangense
ASV2554	Bacteria	Firmicutes	Clostridia	Peptostreptococcales-Tissierellales	Peptostreptococcaceae	Romboutsia	Unknow
ASV4234	Bacteria	Firmicutes	Bacilli	Erysipelotrichales	Erysipelotrichaceae	ZOR0006	Cetobacterium_sp.
ASV1684	Bacteria	Firmicutes	Negativicutes	Acidaminococcales	Acidaminococcaceae	Phascolarctobacterium	Unknow
ASV1678	Bacteria	Proteobacteria	Gammaproteobacteria	Burkholderiales	Oxalobacteraceae	Massilia	Unknow
ASV1439	Bacteria	Bacteroidota	Bacteroidia	Flavobacteriales	Flavobacteriaceae	Flavobacterium	Flavobacterium_cheonhonense
ASV225	Bacteria	Cyanobacteria	Cyanobacteriia	Chloroplast	Chloroplast	Chloroplast	Unknow
ASV244	Bacteria	Firmicutes	Clostridia	Clostridiales	Clostridiaceae	Clostridium_sensu_stricto_1	Unknow
ASV422	Bacteria	Proteobacteria	Gammaproteobacteria	Enterobacterales	Enterobacteriaceae	Plesiomonas	Unknow
ASV4010	Bacteria	Proteobacteria	Gammaproteobacteria	Enterobacterales	Enterobacteriaceae	Escherichia-Shigella	Unknow
ASV2343	Bacteria	Proteobacteria	Gammaproteobacteria	Burkholderiales	Comamonadaceae	Acidovorax	Unknow
ASV908	Bacteria	Proteobacteria	Gammaproteobacteria	Xanthomonadales	Xanthomonadaceae	Stenotrophomonas	Stenotrophomonas_nitritireducens
ASV1665	Bacteria	Bacteroidota	Bacteroidia	Flavobacteriales	Flavobacteriaceae	Flavobacterium	Unknow
ASV1359	Bacteria	Proteobacteria	Gammaproteobacteria	Burkholderiales	Oxalobacteraceae	Massilia	Unknow
ASV1724	Bacteria	Bacteroidota	Bacteroidia	Sphingobacteriales	Sphingobacteriaceae	Pedobacter	Unknow
ASV3516	Bacteria	Firmicutes	Clostridia	Lachnospirales	Lachnospiraceae	Blautia	Unknow
ASV1034	Bacteria	Proteobacteria	Gammaproteobacteria	Burkholderiales	Oxalobacteraceae	Massilia	Unknow
ASV1934	Bacteria	Bacteroidota	Bacteroidia	Flavobacteriales	Weeksellaceae	Chryseobacterium	Chryseobacterium_taklimakanense
ASV1370	Bacteria	Proteobacteria	Gammaproteobacteria	Methylococcales	Methylomonadaceae	Crenothrix	Unknow
ASV2532	Bacteria	Firmicutes	Clostridia	Lachnospirales	Lachnospiraceae	Unknow	Unknow
ASV1209	Bacteria	Proteobacteria	Gammaproteobacteria	Pseudomonadales	Pseudomonadaceae	Pseudomonas	Unknow
ASV3840	Bacteria	Firmicutes	Bacilli	Bacillales	Bacillaceae	Bacillus	Bacillus_endoradicis
ASV2284	Bacteria	Firmicutes	Bacilli	Bacillales	Bacillaceae	Bacillus	Bacillus_luciferensis
ASV1423	Bacteria	Bacteroidota	Bacteroidia	Flavobacteriales	Flavobacteriaceae	Flavobacterium	Unknow
ASV3977	Bacteria	Proteobacteria	Alphaproteobacteria	Rhizobiales	Hyphomicrobiaceae	Pedomicrobium	Pedomicrobium_americanum
ASV436	Bacteria	Proteobacteria	Gammaproteobacteria	Enterobacterales	Enterobacteriaceae	Unknow	Unknow
ASV3990	Bacteria	Proteobacteria	Gammaproteobacteria	Burkholderiales	Nitrosomonadaceae	Ellin6067	Unknow
ASV648	Bacteria	Fusobacteriota	Fusobacteriia	Fusobacteriales	Fusobacteriaceae	Cetobacterium	Unknow
ASV2806	Bacteria	Proteobacteria	Gammaproteobacteria	Burkholderiales	Comamonadaceae	Rhodoferax	Unknow
ASV4064	Bacteria	Proteobacteria	Gammaproteobacteria	Burkholderiales	SC-I-84	SC-I-84	Unknow
ASV1217	Bacteria	Proteobacteria	Gammaproteobacteria	Burkholderiales	Rhodocyclaceae	Unknow	Unknow
ASV1970	Bacteria	Proteobacteria	Gammaproteobacteria	Enterobacterales	Erwiniaceae	Unknow	Unknow
ASV1849	Bacteria	Proteobacteria	Gammaproteobacteria	Enterobacterales	Enterobacteriaceae	Unknow	Unknow
ASV270	Bacteria	Proteobacteria	Gammaproteobacteria	Enterobacterales	Enterobacteriaceae	Unknow	Unknow
ASV3559	Bacteria	Proteobacteria	Gammaproteobacteria	Burkholderiales	Comamonadaceae	Unknow	Unknow
ASV1851	Bacteria	Proteobacteria	Alphaproteobacteria	Rhizobiales	Xanthobacteraceae	Bradyrhizobium	Unknow
ASV588	Bacteria	Proteobacteria	Gammaproteobacteria	Aeromonadales	Unknow	Unknow	Unknow
ASV4033	Bacteria	Proteobacteria	Gammaproteobacteria	JG36-GS-52	JG36-GS-52	JG36-GS-52	Unknow
ASV3627	Bacteria	Bdellovibrionota	Bdellovibrionia	Bacteriovoracales	Bacteriovoracaceae	Peredibacter	Unknow
ASV4019	Bacteria	Proteobacteria	Alphaproteobacteria	Rhodobacterales	Rhodobacteraceae	Unknow	Unknow
ASV3947	Bacteria	Firmicutes	Clostridia	Oscillospirales	Butyricicoccaceae	Butyricicoccus	Butyricicoccus_sp.
ASV1940	Bacteria	Proteobacteria	Alphaproteobacteria	Rhizobiales	Hyphomicrobiaceae	Hyphomicrobium	Unknow
ASV1131	Bacteria	Proteobacteria	Gammaproteobacteria	Burkholderiales	Comamonadaceae	Unknow	Unknow
ASV2082	Bacteria	Firmicutes	Negativicutes	Veillonellales-Selenomonadales	Selenomonadaceae	Megamonas	Unknow
ASV2519	Bacteria	Desulfobacterota	Desulfovibrionia	Desulfovibrionales	Desulfovibrionaceae	Desulfovibrio	bacterium
ASV2589	Bacteria	Actinobacteriota	Acidimicrobiia	Actinomarinales	Unknow	Unknow	Unknow
ASV4204	Bacteria	Firmicutes	Clostridia	Lachnospirales	Lachnospiraceae	Unknow	Unknow
ASV1035	Bacteria	Firmicutes	Clostridia	Peptostreptococcales-Tissierellales	Peptostreptococcales-Tissierellales	Peptoniphilus	Unknow
ASV3389	Bacteria	Firmicutes	Clostridia	Oscillospirales	Ruminococcaceae	Unknow	Unknow
ASV2497	Bacteria	Firmicutes	Clostridia	Clostridia_UCG-014	Clostridia_UCG-014	Clostridia_UCG-014	Unknow
ASV3932	Bacteria	Proteobacteria	Gammaproteobacteria	Burkholderiales	Chromobacteriaceae	Vogesella	Vogesella_fluminis
ASV1110	Bacteria	Proteobacteria	Gammaproteobacteria	Enterobacterales	Enterobacteriaceae	Unknow	Unknow
ASV2636	Bacteria	Proteobacteria	Gammaproteobacteria	Burkholderiales	Comamonadaceae	Acidovorax	Unknow
ASV292	Bacteria	Proteobacteria	Gammaproteobacteria	Enterobacterales	Enterobacteriaceae	Unknow	Unknow
ASV1001	Bacteria	Proteobacteria	Gammaproteobacteria	Enterobacterales	Enterobacteriaceae	Unknow	Unknow
ASV2663	Bacteria	Unknow	Unknow	Unknow	Unknow	Unknow	Unknow
ASV706	Bacteria	Proteobacteria	Gammaproteobacteria	Burkholderiales	Comamonadaceae	Acidovorax	Unknow
ASV710	Bacteria	Proteobacteria	Gammaproteobacteria	Burkholderiales	Oxalobacteraceae	Duganella	Unknow
ASV2551	Bacteria	Proteobacteria	Gammaproteobacteria	Vibrionales	Vibrionaceae	Vibrio	Vibrio_furnissii
ASV3279	Bacteria	Firmicutes	Negativicutes	Veillonellales-Selenomonadales	Veillonellaceae	Allisonella	Unknow
ASV2900	Bacteria	Proteobacteria	Alphaproteobacteria	Sphingomonadales	Sphingomonadaceae	Sphingomonas	Unknow
ASV2546	Bacteria	Proteobacteria	Gammaproteobacteria	Burkholderiales	Chromobacteriaceae	Crenobacter	Unknow
ASV2351	Bacteria	Bacteroidota	Bacteroidia	Bacteroidales	Rikenellaceae	Unknow	Unknow
ASV3950	Bacteria	Bacteroidota	Bacteroidia	Flavobacteriales	Weeksellaceae	Chryseobacterium	Chryseobacterium_piscium
ASV2561	Bacteria	Proteobacteria	Alphaproteobacteria	Rhizobiales	Rhizobiales_Incertae_Sedis	Unknow	Unknow
ASV2944	Bacteria	Proteobacteria	Gammaproteobacteria	Pseudomonadales	Pseudomonadaceae	Pseudomonas	Unknow
ASV715	Bacteria	Proteobacteria	Alphaproteobacteria	Rhizobiales	Rhizobiales_Incertae_Sedis	Phreatobacter	Unknow
ASV3361	Bacteria	Proteobacteria	Gammaproteobacteria	Burkholderiales	TRA3-20	TRA3-20	Unknow
ASV2651	Bacteria	Proteobacteria	Gammaproteobacteria	Burkholderiales	Comamonadaceae	Unknow	Unknow
ASV1835	Bacteria	Bacteroidota	Bacteroidia	Flavobacteriales	Flavobacteriaceae	NS5_marine_group	Unknow
ASV2674	Bacteria	Bacteroidota	Bacteroidia	Cytophagales	MWH-CFBk5	MWH-CFBk5	Unknow
ASV2368	Bacteria	Bacteroidota	Bacteroidia	Flavobacteriales	Flavobacteriaceae	Muricauda	Unknow
ASV3018	Bacteria	Proteobacteria	Alphaproteobacteria	Sphingomonadales	Sphingomonadaceae	Altererythrobacter	Unknow
ASV2596	Bacteria	Acidobacteriota	Acidobacteriae	PAUC26f	PAUC26f	PAUC26f	Unknow
ASV2150	Bacteria	Bacteroidota	Bacteroidia	Bacteroidales	Barnesiellaceae	Unknow	Unknow
ASV2374	Bacteria	Proteobacteria	Gammaproteobacteria	Burkholderiales	B1-7BS	B1-7BS	Unknow
ASV4244	Bacteria	Chloroflexi	Unknow	Unknow	Unknow	Unknow	Unknow
ASV808	Bacteria	Proteobacteria	Gammaproteobacteria	Burkholderiales	Oxalobacteraceae	Duganella	Unknow
ASV3545	Bacteria	Campilobacterota	Campylobacteria	Campylobacterales	Sulfurimonadaceae	Sulfuricurvum	Unknow
ASV2703	Bacteria	Proteobacteria	Alphaproteobacteria	Rhodobacterales	Rhodobacteraceae	Unknow	Unknow
ASV2992	Bacteria	Firmicutes	Bacilli	Bacillales	Bacillaceae	Bacillus	Unknow
ASV805	Bacteria	Proteobacteria	Gammaproteobacteria	Enterobacterales	Erwiniaceae	Erwinia	Unknow
ASV553	Bacteria	Campilobacterota	Campylobacteria	Campylobacterales	Helicobacteraceae	Helicobacter	Unknow
ASV3394	Bacteria	Firmicutes	Clostridia	Peptostreptococcales-Tissierellales	Acidaminobacteraceae	Acidaminobacter	Unknow
ASV2432	Bacteria	Proteobacteria	Alphaproteobacteria	Rhodobacterales	Rhodobacteraceae	Rubellimicrobium	Unknow
ASV1130	Bacteria	Proteobacteria	Gammaproteobacteria	Enterobacterales	Unknow	Unknow	Unknow
ASV746	Bacteria	Desulfobacterota	Desulfovibrionia	Desulfovibrionales	Desulfovibrionaceae	Unknow	Unknow
ASV912	Bacteria	Firmicutes	Bacilli	Lactobacillales	Lactobacillaceae	Lactobacillus	Unknow
ASV2814	Bacteria	Bacteroidota	Bacteroidia	Sphingobacteriales	Sphingobacteriaceae	Sphingobacterium	Unknow
ASV2626	Bacteria	Firmicutes	Bacilli	Exiguobacterales	Exiguobacteraceae	Exiguobacterium	Unknow
ASV3906	Unassigned	Unknow	Unknow	Unknow	Unknow	Unknow	Unknow
ASV288	Bacteria	Firmicutes	Bacilli	Mycoplasmatales	Mycoplasmataceae	Candidatus_Lumbricincola	Unknow
ASV3693	Bacteria	Cyanobacteria	Cyanobacteriia	Chloroplast	Chloroplast	Chloroplast	Unknow
ASV4224	Bacteria	Proteobacteria	Alphaproteobacteria	Kiloniellales	Fodinicurvataceae	Unknow	Unknow
ASV1657	Unassigned	Unknow	Unknow	Unknow	Unknow	Unknow	Unknow
ASV353	Bacteria	Proteobacteria	Gammaproteobacteria	Pseudomonadales	Moraxellaceae	Acinetobacter	Unknow
ASV3671	Bacteria	Firmicutes	Bacilli	Lactobacillales	Leuconostocaceae	Leuconostoc	Leuconostoc_lactis
ASV3527	Bacteria	Bacteroidota	Bacteroidia	Chitinophagales	Chitinophagaceae	Taibaiella	Unknow
ASV3418	Bacteria	Bacteroidota	Bacteroidia	Bacteroidales	Bacteroidaceae	Bacteroides	Bacteroides_nordii
ASV886	Bacteria	Bacteroidota	Bacteroidia	Flavobacteriales	Flavobacteriaceae	Flavobacterium	Flavobacterium_cauense
ASV755	Bacteria	Actinobacteriota	Actinobacteria	Micrococcales	Cellulomonadaceae	Cellulomonas	Unknow
ASV1144	Bacteria	Proteobacteria	Gammaproteobacteria	Aeromonadales	Aeromonadaceae	Aeromonas	Unknow
ASV3352	Bacteria	Proteobacteria	Gammaproteobacteria	Burkholderiales	Comamonadaceae	Unknow	Comamonadaceae_bacterium
ASV3350	Bacteria	Desulfobacterota	Desulfobulbia	Desulfobulbales	Desulfobulbaceae	Desulfobulbus	Unknow
ASV2601	Bacteria	Planctomycetota	Planctomycetes	Isosphaerales	Isosphaeraceae	Aquisphaera	Unknow
ASV3709	Bacteria	Unknow	Unknow	Unknow	Unknow	Unknow	Unknow
ASV2449	Bacteria	Firmicutes	Bacilli	Bacillales	Bacillaceae	Bacillus	Unknow
ASV2951	Bacteria	Firmicutes	Bacilli	Erysipelotrichales	Erysipelotrichaceae	Dubosiella	Unknow
ASV2201	Bacteria	Firmicutes	Bacilli	Lactobacillales	Lactobacillaceae	Lactobacillus	Unknow
ASV3611	Bacteria	Acidobacteriota	Vicinamibacteria	Subgroup_17	Subgroup_17	Subgroup_17	Unknow
ASV2270	Bacteria	Proteobacteria	Alphaproteobacteria	Dongiales	Dongiaceae	Dongia	Dongia_rigui
ASV3701	Bacteria	Fusobacteriota	Fusobacteriia	Fusobacteriales	Fusobacteriaceae	Cetobacterium	Unknow
ASV531	Bacteria	Proteobacteria	Gammaproteobacteria	Enterobacterales	Enterobacteriaceae	Unknow	Unknow
ASV3207	Bacteria	Acidobacteriota	Vicinamibacteria	Subgroup_17	Subgroup_17	Subgroup_17	Unknow
ASV2068	Bacteria	Proteobacteria	Gammaproteobacteria	Burkholderiales	Oxalobacteraceae	Duganella	Unknow
ASV390	Bacteria	Firmicutes	Bacilli	Erysipelotrichales	Erysipelotrichaceae	ZOR0006	Cetobacterium_sp.
ASV3373	Bacteria	Unknow	Unknow	Unknow	Unknow	Unknow	Unknow
ASV2190	Bacteria	Proteobacteria	Gammaproteobacteria	Burkholderiales	Methylophilaceae	Methylotenera	Methylotenera_mobilis
ASV3164	Bacteria	Proteobacteria	Gammaproteobacteria	Cellvibrionales	Halieaceae	OM60(NOR5)_clade	Unknow
ASV275	Bacteria	Proteobacteria	Gammaproteobacteria	Oceanospirillales	Halomonadaceae	Halomonas	Candidatus_Halomonas
ASV3130	Bacteria	Bacteroidota	Bacteroidia	Flavobacteriales	Flavobacteriaceae	Flavobacterium	Unknow
ASV887	Bacteria	Proteobacteria	Alphaproteobacteria	Rhizobiales	Rhizobiales_Incertae_Sedis	Unknow	Unknow
ASV55	Bacteria	Proteobacteria	Gammaproteobacteria	Enterobacterales	Enterobacteriaceae	Unknow	Unknow
ASV2398	Unassigned	Unknow	Unknow	Unknow	Unknow	Unknow	Unknow
ASV2564	Bacteria	Actinobacteriota	Actinobacteria	Micrococcales	Intrasporangiaceae	Unknow	Unknow
ASV4211	Bacteria	Myxococcota	Polyangia	Haliangiales	Haliangiaceae	Haliangium	Unknow
ASV1154	Bacteria	Actinobacteriota	Actinobacteria	Micrococcales	Micrococcaceae	Micrococcus	Unknow
ASV1192	Bacteria	Proteobacteria	Gammaproteobacteria	Enterobacterales	Erwiniaceae	Unknow	Unknow
ASV1211	Bacteria	Firmicutes	Clostridia	Oscillospirales	Oscillospiraceae	NK4A214_group	Unknow
ASV2969	Bacteria	Proteobacteria	Gammaproteobacteria	Pseudomonadales	Moraxellaceae	Acinetobacter	Unknow
ASV1681	Bacteria	Proteobacteria	Gammaproteobacteria	Burkholderiales	Chitinibacteraceae	Chitinibacter	Unknow
ASV149	Bacteria	Proteobacteria	Gammaproteobacteria	Aeromonadales	Aeromonadaceae	Aeromonas	Unknow
ASV2447	Bacteria	Proteobacteria	Gammaproteobacteria	Burkholderiales	Comamonadaceae	Unknow	Unknow
ASV2510	Bacteria	Gemmatimonadota	Gemmatimonadetes	Gemmatimonadales	Gemmatimonadaceae	Unknow	Unknow
ASV1787	Bacteria	Firmicutes	Clostridia	Clostridiales	Clostridiaceae	Unknow	Unknow
ASV3618	Bacteria	Proteobacteria	Alphaproteobacteria	Sphingomonadales	Sphingomonadaceae	Unknow	Unknow
ASV4008	Bacteria	Firmicutes	Bacilli	Lactobacillales	Lactobacillaceae	Lactobacillus	Unknow
ASV2168	Bacteria	Desulfobacterota	Desulfovibrionia	Desulfovibrionales	Desulfovibrionaceae	Desulfovibrio	Unknow
ASV342	Bacteria	Proteobacteria	Gammaproteobacteria	Burkholderiales	Comamonadaceae	Unknow	Unknow
ASV760	Bacteria	Proteobacteria	Gammaproteobacteria	Burkholderiales	Oxalobacteraceae	Unknow	Unknow
ASV3963	Bacteria	Proteobacteria	Gammaproteobacteria	Aeromonadales	Unknow	Unknow	Unknow
ASV657	Bacteria	Proteobacteria	Gammaproteobacteria	Burkholderiales	Chitinibacteraceae	Deefgea	Unknow
ASV3595	Bacteria	Bacteroidota	Bacteroidia	Bacteroidales	Unknow	Unknow	Unknow
ASV3183	Bacteria	Bacteroidota	Bacteroidia	Bacteroidales	Unknow	Unknow	Unknow
ASV369	Bacteria	Proteobacteria	Alphaproteobacteria	Rhizobiales	Beijerinckiaceae	Bosea	Unknow
ASV326	Bacteria	Proteobacteria	Gammaproteobacteria	Pseudomonadales	Moraxellaceae	Acinetobacter	Unknow
ASV2668	Bacteria	Proteobacteria	Gammaproteobacteria	Aeromonadales	Aeromonadaceae	Aeromonas	Unknow
ASV3620	Bacteria	Fusobacteriota	Fusobacteriia	Fusobacteriales	Fusobacteriaceae	Cetobacterium	Unknow
ASV4194	Bacteria	Actinobacteriota	Rubrobacteria	Rubrobacterales	Rubrobacteriaceae	Rubrobacter	Unknow
ASV344	Bacteria	Proteobacteria	Gammaproteobacteria	Aeromonadales	Aeromonadaceae	Aeromonas	Unknow
ASV2541	Bacteria	Proteobacteria	Gammaproteobacteria	Diplorickettsiales	Diplorickettsiaceae	Diplorickettsia	Diplorickettsia_massiliensis
ASV3575	Bacteria	Campilobacterota	Campylobacteria	Campylobacterales	Sulfurovaceae	Sulfurovum	Unknow
ASV1552	Bacteria	Bacteroidota	Bacteroidia	Flavobacteriales	Flavobacteriaceae	Flavobacterium	Unknow
ASV2999	Bacteria	Desulfobacterota	Desulfobacteria	Desulfatiglandales	Desulfatiglandaceae	Desulfatiglans	Unknow
ASV2329	Bacteria	Proteobacteria	Gammaproteobacteria	Enterobacterales	Unknow	Unknow	Unknow
ASV3651	Bacteria	Acidobacteriota	Thermoanaerobaculia	Thermoanaerobaculales	Thermoanaerobaculaceae	Subgroup_10	Unknow
ASV860	Bacteria	Proteobacteria	Alphaproteobacteria	Holosporales	Holosporaceae	Unknow	Unknow
ASV3661	Bacteria	Proteobacteria	Gammaproteobacteria	Burkholderiales	Comamonadaceae	Unknow	Unknow
ASV211	Bacteria	Proteobacteria	Gammaproteobacteria	Aeromonadales	Aeromonadaceae	Aeromonas	Unknow
ASV3406	Bacteria	Verrucomicrobiota	Verrucomicrobiae	Chthoniobacterales	Chthoniobacteraceae	Chthoniobacter	Unknow
ASV374	Bacteria	Proteobacteria	Gammaproteobacteria	Enterobacterales	Enterobacteriaceae	Unknow	Unknow
ASV2756	Bacteria	Desulfobacterota	Unknow	Unknow	Unknow	Unknow	delta_proteobacterium
ASV1883	Bacteria	Proteobacteria	Alphaproteobacteria	Rhizobiales	Hyphomicrobiaceae	Hyphomicrobium	Unknow
ASV968	Bacteria	Proteobacteria	Gammaproteobacteria	Pseudomonadales	Pseudomonadaceae	Pseudomonas	Unknow
ASV736	Bacteria	Firmicutes	Bacilli	Erysipelotrichales	Erysipelotrichaceae	ZOR0006	Cetobacterium_sp.
ASV2616	Unassigned	Unknow	Unknow	Unknow	Unknow	Unknow	Unknow
ASV839	Bacteria	Proteobacteria	Gammaproteobacteria	Burkholderiales	Comamonadaceae	Delftia	Unknow
ASV1289	Bacteria	Proteobacteria	Gammaproteobacteria	Enterobacterales	Enterobacteriaceae	Klebsiella	Unknow
ASV634	Bacteria	Proteobacteria	Gammaproteobacteria	Pseudomonadales	Moraxellaceae	Acinetobacter	Unknow
ASV3532	Bacteria	Proteobacteria	Gammaproteobacteria	Oceanospirillales	Oceanospirillaceae	Oceanospirillum	bacterium_WHC1-3
ASV1383	Bacteria	Firmicutes	Clostridia	Lachnospirales	Lachnospiraceae	Blautia	Unknow
ASV3005	Bacteria	Actinobacteriota	Actinobacteria	Micrococcales	Unknow	Unknow	Unknow
ASV1536	Bacteria	Proteobacteria	Gammaproteobacteria	Enterobacterales	Enterobacteriaceae	Unknow	Unknow
ASV2096	Bacteria	Proteobacteria	Gammaproteobacteria	Burkholderiales	Comamonadaceae	Ideonella	Unknow
ASV2747	Bacteria	Firmicutes	Clostridia	Lachnospirales	Lachnospiraceae	Coprococcus	Unknow
ASV2255	Bacteria	Firmicutes	Bacilli	Lactobacillales	Enterococcaceae	Enterococcus	Unknow
ASV874	Bacteria	Fusobacteriota	Fusobacteriia	Fusobacteriales	Fusobacteriaceae	Cetobacterium	Unknow
ASV3866	Bacteria	Proteobacteria	Gammaproteobacteria	Cellvibrionales	Halieaceae	Luminiphilus	Unknow
ASV4214	Bacteria	Proteobacteria	Alphaproteobacteria	Paracaedibacterales	Paracaedibacteraceae	Candidatus_Paracaedibacter	Unknow
ASV2204	Bacteria	Proteobacteria	Gammaproteobacteria	Burkholderiales	Neisseriaceae	Neisseria	Neisseria_perflava
ASV2675	Bacteria	Proteobacteria	Gammaproteobacteria	Burkholderiales	Oxalobacteraceae	Janthinobacterium	Unknow
ASV853	Bacteria	Proteobacteria	Alphaproteobacteria	Rhizobiales	Rhizobiaceae	Shinella	Unknow
ASV3095	Bacteria	Proteobacteria	Gammaproteobacteria	SAR86_clade	SAR86_clade	SAR86_clade	gamma_proteobacterium
ASV3327	Bacteria	Proteobacteria	Gammaproteobacteria	Enterobacterales	Enterobacteriaceae	Unknow	Unknow
ASV2820	Bacteria	Proteobacteria	Gammaproteobacteria	CCD24	CCD24	CCD24	Unknow
ASV1432	Bacteria	Proteobacteria	Gammaproteobacteria	Burkholderiales	Comamonadaceae	Acidovorax	Unknow
ASV2221	Bacteria	Bdellovibrionota	Bdellovibrionia	Bdellovibrionales	Bdellovibrionaceae	Bdellovibrio	Unknow
ASV2232	Bacteria	Unknow	Unknow	Unknow	Unknow	Unknow	Unknow
ASV1102	Bacteria	Proteobacteria	Alphaproteobacteria	Rhizobiales	Rhizobiales_Incertae_Sedis	Unknow	Unknow
ASV1403	Bacteria	Actinobacteriota	Actinobacteria	Corynebacteriales	Corynebacteriaceae	Corynebacterium	Corynebacterium_kroppenstedtii
ASV2435	Bacteria	Proteobacteria	Gammaproteobacteria	Pasteurellales	Pasteurellaceae	Haemophilus	Unknow
ASV602	Bacteria	Firmicutes	Bacilli	Erysipelotrichales	Erysipelotrichaceae	ZOR0006	Cetobacterium_sp.
ASV1086	Bacteria	Bdellovibrionota	Bdellovibrionia	Bdellovibrionales	Bdellovibrionaceae	Bdellovibrio	Bdellovibrio_sp.
ASV2040	Bacteria	Proteobacteria	Alphaproteobacteria	Rhodobacterales	Rhodobacteraceae	Rubellimicrobium	Unknow
ASV1818	Bacteria	Firmicutes	Bacilli	Mycoplasmatales	Mycoplasmataceae	Candidatus_Lumbricincola	Unknow
ASV2644	Bacteria	Proteobacteria	Gammaproteobacteria	Cellvibrionales	Cellvibrionaceae	Cellvibrio	Cellvibrio_gandavensis
ASV542	Bacteria	Proteobacteria	Gammaproteobacteria	Burkholderiales	Oxalobacteraceae	Janthinobacterium	Unknow
ASV574	Bacteria	Firmicutes	Bacilli	Mycoplasmatales	Mycoplasmataceae	Candidatus_Lumbricincola	Unknow
ASV3318	Bacteria	Bacteroidota	Bacteroidia	Chitinophagales	Chitinophagaceae	Terrimonas	Unknow
ASV2293	Bacteria	Bacteroidota	Bacteroidia	Flavobacteriales	Flavobacteriaceae	Flavobacterium	Unknow
ASV1049	Bacteria	Proteobacteria	Gammaproteobacteria	Enterobacterales	Enterobacteriaceae	Unknow	Unknow
ASV1480	Bacteria	Proteobacteria	Gammaproteobacteria	Aeromonadales	Aeromonadaceae	Aeromonas	Unknow
ASV3727	Bacteria	Verrucomicrobiota	Verrucomicrobiae	Verrucomicrobiales	Verrucomicrobiaceae	Verrucomicrobium	Unknow
ASV3987	Bacteria	Proteobacteria	Gammaproteobacteria	Aeromonadales	Aeromonadaceae	Aeromonas	Unknow
ASV1323	Bacteria	Proteobacteria	Gammaproteobacteria	Burkholderiales	Chitinibacteraceae	Chitinibacter	Unknow
ASV4231	Bacteria	Firmicutes	Clostridia	Clostridia	Hungateiclostridiaceae	Fastidiosipila	Fastidiosipila_sanguinis
ASV462	Bacteria	Proteobacteria	Gammaproteobacteria	Aeromonadales	Aeromonadaceae	Aeromonas	Unknow
ASV3411	Bacteria	Bacteroidota	Bacteroidia	Bacteroidales	Prevotellaceae	Prevotella	Prevotella_buccae
ASV1233	Bacteria	Proteobacteria	Gammaproteobacteria	Enterobacterales	Enterobacteriaceae	Unknow	Unknow
ASV1318	Bacteria	Actinobacteriota	Actinobacteria	Corynebacteriales	Nocardiaceae	Rhodococcus	Rhodococcus_hoagii
ASV3880	Bacteria	Proteobacteria	Alphaproteobacteria	Rhizobiales	Devosiaceae	Unknow	Unknow
ASV2124	Bacteria	Firmicutes	Clostridia	Lachnospirales	Lachnospiraceae	Unknow	Unknow
ASV4246	Bacteria	Firmicutes	Clostridia	Clostridiales	Clostridiaceae	Clostridium_sensu_stricto_8	Unknow
ASV3436	Bacteria	Acidobacteriota	Blastocatellia	Blastocatellales	Blastocatellaceae	Blastocatella	Unknow
ASV989	Bacteria	Firmicutes	Clostridia	Clostridiales	Clostridiaceae	Clostridium_sensu_stricto_18	Unknow
ASV2508	Bacteria	Bacteroidota	Bacteroidia	Cytophagales	Microscillaceae	Unknow	Unknow
ASV2088	Bacteria	Proteobacteria	Gammaproteobacteria	Burkholderiales	Oxalobacteraceae	Pseudoduganella	Unknow
ASV2199	Bacteria	Proteobacteria	Gammaproteobacteria	CCD24	CCD24	CCD24	Unknow
ASV1282	Bacteria	Proteobacteria	Gammaproteobacteria	Enterobacterales	Unknow	Unknow	Unknow
ASV4182	Bacteria	Firmicutes	Clostridia	Oscillospirales	Ruminococcaceae	Unknow	Unknow
ASV2907	Bacteria	Campilobacterota	Campylobacteria	Campylobacterales	Sulfurimonadaceae	Sulfurimonas	Sulfurimonas_gotlandica
ASV515	Bacteria	Proteobacteria	Gammaproteobacteria	Aeromonadales	Aeromonadaceae	Aeromonas	Unknow
ASV339	Bacteria	Proteobacteria	Gammaproteobacteria	Enterobacterales	Enterobacteriaceae	Unknow	Unknow
ASV2769	Bacteria	Bacteroidota	Bacteroidia	Flavobacteriales	Flavobacteriaceae	Flavobacterium	Unknow
ASV4177	Bacteria	Proteobacteria	Alphaproteobacteria	Sphingomonadales	Sphingomonadaceae	Sphingomonas	Unknow
ASV1803	Bacteria	Firmicutes	Bacilli	Lactobacillales	Lactobacillaceae	Lactobacillus	Lactobacillus_intestinalis
ASV3447	Bacteria	Desulfobacterota	Desulfovibrionia	Desulfovibrionales	Desulfovibrionaceae	Desulfovibrio	Unknow
ASV3009	Bacteria	Bacteroidota	Bacteroidia	Flavobacteriales	Flavobacteriaceae	Flavobacterium	Unknow
ASV358	Bacteria	Proteobacteria	Gammaproteobacteria	Aeromonadales	Aeromonadaceae	Aeromonas	Unknow
ASV1893	Bacteria	Proteobacteria	Alphaproteobacteria	Caulobacterales	Caulobacteraceae	Asticcacaulis	Asticcacaulis_sp.
ASV2097	Bacteria	Proteobacteria	Gammaproteobacteria	Methylococcales	Methylomonadaceae	Crenothrix	Unknow
ASV224	Bacteria	Proteobacteria	Gammaproteobacteria	Aeromonadales	Aeromonadales	Aeromonadales	Unknow
ASV1513	Bacteria	Proteobacteria	Gammaproteobacteria	Alteromonadales	Shewanellaceae	Shewanella	Unknow
ASV2600	Bacteria	Proteobacteria	Alphaproteobacteria	Rhizobiales	Devosiaceae	Devosia	Unknow
ASV789	Bacteria	Cyanobacteria	Cyanobacteriia	Chloroplast	Chloroplast	Chloroplast	Unknow
ASV2698	Bacteria	Firmicutes	Clostridia	Clostridiales	Clostridiaceae	Clostridium_sensu_stricto_13	Unknow
ASV2539	Bacteria	Proteobacteria	Gammaproteobacteria	Burkholderiales	Oxalobacteraceae	Massilia	Unknow
ASV3874	Bacteria	Actinobacteriota	Actinobacteria	Streptomycetales	Streptomycetaceae	Streptomyces	Unknow
ASV660	Bacteria	Proteobacteria	Gammaproteobacteria	Aeromonadales	Aeromonadaceae	Aeromonas	Unknow
ASV859	Bacteria	Proteobacteria	Gammaproteobacteria	Enterobacterales	Pectobacteriaceae	Pectobacterium	Unknow
ASV1606	Bacteria	Proteobacteria	Gammaproteobacteria	Enterobacterales	Yersiniaceae	Serratia	Unknow
ASV2990	Bacteria	Proteobacteria	Gammaproteobacteria	Burkholderiales	SC-I-84	SC-I-84	Unknow
ASV1964	Bacteria	Firmicutes	Clostridia	Peptostreptococcales-Tissierellales	Peptostreptococcaceae	Intestinibacter	Unknow
ASV4263	Bacteria	Firmicutes	Clostridia	Oscillospirales	Oscillospiraceae	NK4A214_group	Unknow
ASV1788	Bacteria	Proteobacteria	Gammaproteobacteria	Burkholderiales	Oxalobacteraceae	Massilia	Unknow
ASV2139	Bacteria	Proteobacteria	Alphaproteobacteria	Rhizobiales	Rhizobiales_Incertae_Sedis	Nordella	Nordella_oligomobilis
ASV1494	Bacteria	Proteobacteria	Gammaproteobacteria	Enterobacterales	Enterobacteriaceae	Unknow	Unknow
ASV1663	Bacteria	Proteobacteria	Gammaproteobacteria	Enterobacterales	Enterobacteriaceae	Unknow	Unknow
ASV4026	Bacteria	Bacteroidota	Bacteroidia	Sphingobacteriales	Sphingobacteriaceae	Pedobacter	Pedobacter_daechungensis
ASV3895	Bacteria	Proteobacteria	Gammaproteobacteria	Pseudomonadales	Moraxellaceae	Acinetobacter	Unknow
ASV3819	Bacteria	Proteobacteria	Gammaproteobacteria	Xanthomonadales	Xanthomonadaceae	Unknow	Luteimonas_sp.
ASV1356	Bacteria	Proteobacteria	Gammaproteobacteria	Enterobacterales	Enterobacteriaceae	Unknow	Unknow
ASV434	Bacteria	Proteobacteria	Gammaproteobacteria	Aeromonadales	Aeromonadaceae	Aeromonas	Unknow
ASV513	Bacteria	Proteobacteria	Gammaproteobacteria	Enterobacterales	Enterobacteriaceae	Unknow	Unknow
ASV3368	Bacteria	Proteobacteria	Alphaproteobacteria	Rhizobiales	Xanthobacteraceae	Unknow	Unknow
ASV2805	Bacteria	Proteobacteria	Gammaproteobacteria	Burkholderiales	SC-I-84	SC-I-84	Unknow
ASV1758	Bacteria	Proteobacteria	Gammaproteobacteria	Burkholderiales	Comamonadaceae	Curvibacter	Curvibacter_lanceolatus
ASV2774	Bacteria	Bacteroidota	Bacteroidia	Flavobacteriales	Weeksellaceae	Chryseobacterium	Chryseobacterium_hispanicum
ASV3680	Bacteria	Firmicutes	Clostridia	Lachnospirales	Lachnospiraceae	Anaerostipes	Unknow
ASV3590	Bacteria	Proteobacteria	Gammaproteobacteria	Burkholderiales	SC-I-84	SC-I-84	Unknow
ASV813	Bacteria	Proteobacteria	Gammaproteobacteria	Burkholderiales	Chitinibacteraceae	Chitinibacter	Unknow
ASV3148	Bacteria	Bacteroidota	Bacteroidia	Bacteroidales	Muribaculaceae	Muribaculaceae	Unknow
ASV3204	Bacteria	Verrucomicrobiota	Verrucomicrobiae	Pedosphaerales	Pedosphaeraceae	ADurb.Bin063-1	Unknow
ASV2356	Bacteria	Proteobacteria	Gammaproteobacteria	Pseudomonadales	Pseudomonadaceae	Pseudomonas	Pseudomonas_chlororaphis
ASV4031	Bacteria	Proteobacteria	Gammaproteobacteria	Burkholderiales	Comamonadaceae	Ramlibacter	Unknow
ASV996	Bacteria	Proteobacteria	Alphaproteobacteria	Rhizobiales	Xanthobacteraceae	Unknow	Unknow
ASV1369	Bacteria	Bacteroidota	Bacteroidia	Flavobacteriales	Flavobacteriaceae	Flavobacterium	Flavobacterium_succinicans
ASV4192	Bacteria	Proteobacteria	Alphaproteobacteria	Unknow	Unknow	Unknow	Unknow
ASV3589	Bacteria	Proteobacteria	Alphaproteobacteria	Caulobacterales	Caulobacteraceae	Phenylobacterium	Unknow
ASV1508	Bacteria	Proteobacteria	Gammaproteobacteria	Alteromonadales	Alteromonadaceae	Rheinheimera	Unknow
ASV1181	Bacteria	Proteobacteria	Gammaproteobacteria	Burkholderiales	Oxalobacteraceae	Unknow	Unknow
ASV138	Bacteria	Proteobacteria	Gammaproteobacteria	Vibrionales	Vibrionaceae	Vibrio	Unknow
ASV1059	Bacteria	Proteobacteria	Gammaproteobacteria	Aeromonadales	Aeromonadales	Aeromonadales	Unknow
ASV1334	Bacteria	Proteobacteria	Alphaproteobacteria	Rhodospirillales	AEGEAN-169_marine_group	AEGEAN-169_marine_group	alpha_proteobacterium
ASV1926	Bacteria	Proteobacteria	Alphaproteobacteria	Dongiales	Dongiaceae	Dongia	Unknow
ASV1007	Bacteria	Proteobacteria	Gammaproteobacteria	Pseudomonadales	Pseudomonadaceae	Pseudomonas	Unknow
ASV2002	Bacteria	Proteobacteria	Gammaproteobacteria	Burkholderiales	Oxalobacteraceae	Unknow	Unknow
ASV3689	Bacteria	Unknow	Unknow	Unknow	Unknow	Unknow	Unknow
ASV2605	Bacteria	Proteobacteria	Gammaproteobacteria	Steroidobacterales	Steroidobacteraceae	Unknow	Unknow
ASV1983	Bacteria	Proteobacteria	Alphaproteobacteria	Sphingomonadales	Sphingomonadaceae	Novosphingobium	Unknow
ASV4009	Bacteria	Proteobacteria	Gammaproteobacteria	Burkholderiales	Rhodocyclaceae	Dechloromonas	Unknow
ASV1472	Bacteria	Firmicutes	Bacilli	Lactobacillales	Enterococcaceae	Enterococcus	Unknow
ASV1183	Bacteria	Proteobacteria	Gammaproteobacteria	Aeromonadales	Aeromonadaceae	Aeromonas	Unknow
ASV3066	Archaea	Crenarchaeota	Nitrososphaeria	Nitrososphaerales	Nitrososphaeraceae	Candidatus_Nitrososphaera	Unknow
ASV1713	Bacteria	Bacteroidota	Bacteroidia	Cytophagales	Microscillaceae	Chryseolinea	Unknow
ASV2422	Bacteria	Proteobacteria	Alphaproteobacteria	Rhizobiales	Rhizobiales_Incertae_Sedis	Unknow	Unknow
ASV4210	Bacteria	Planctomycetota	Planctomycetes	Gemmatales	Gemmataceae	Fimbriiglobus	Gemmata_sp.
ASV1640	Bacteria	Fusobacteriota	Fusobacteriia	Fusobacteriales	Leptotrichiaceae	Leptotrichia	Unknow
ASV2170	Bacteria	Proteobacteria	Gammaproteobacteria	Burkholderiales	Burkholderiaceae	Burkholderia-Caballeronia-Paraburkholderia	Unknow
ASV197	Bacteria	Proteobacteria	Gammaproteobacteria	Enterobacterales	Enterobacteriaceae	Unknow	Unknow
ASV3172	Bacteria	Proteobacteria	Gammaproteobacteria	Pseudomonadales	Moraxellaceae	Alkanindiges	Alkanindiges_sp.
ASV3150	Bacteria	Actinobacteriota	Actinobacteria	Pseudonocardiales	Pseudonocardiaceae	Crossiella	Unknow
ASV781	Bacteria	Actinobacteriota	Actinobacteria	Corynebacteriales	Corynebacteriaceae	Corynebacterium	Corynebacterium_propinquum
ASV2615	Bacteria	Actinobacteriota	Actinobacteria	Frankiales	Geodermatophilaceae	Blastococcus	Unknow
ASV2983	Bacteria	Planctomycetota	Planctomycetes	Gemmatales	Gemmataceae	Unknow	Unknow
ASV1573	Bacteria	Bacteroidota	Bacteroidia	Bacteroidales	Tannerellaceae	Parabacteroides	Unknow
ASV1317	Bacteria	Proteobacteria	Gammaproteobacteria	Burkholderiales	Comamonadaceae	Simplicispira	Unknow
ASV2027	Bacteria	Actinobacteriota	Actinobacteria	Micrococcales	Micrococcaceae	Kocuria	Unknow
ASV3155	Bacteria	Proteobacteria	Gammaproteobacteria	Burkholderiales	Comamonadaceae	Unknow	Unknow
ASV4201	Bacteria	Proteobacteria	Alphaproteobacteria	Sphingomonadales	Sphingomonadaceae	Unknow	Unknow
ASV297	Bacteria	Proteobacteria	Gammaproteobacteria	Burkholderiales	Chitinibacteraceae	Chitinibacter	Chitinibacter_fontanus
ASV2654	Bacteria	Methylomirabilota	Methylomirabilia	Rokubacteriales	WX65	WX65	Unknow
ASV3834	Bacteria	Proteobacteria	Gammaproteobacteria	Diplorickettsiales	Diplorickettsiaceae	Aquicella	Unknow
ASV1478	Bacteria	Proteobacteria	Gammaproteobacteria	Oceanospirillales	Halomonadaceae	Halomonas	Candidatus_Halomonas
ASV1056	Bacteria	Proteobacteria	Gammaproteobacteria	Burkholderiales	Chitinibacteraceae	Deefgea	Deefgea_sp.
ASV3438	Bacteria	Bacteroidota	Bacteroidia	Bacteroidales	Muribaculaceae	Muribaculaceae	Unknow
ASV1000	Bacteria	Proteobacteria	Gammaproteobacteria	Enterobacterales	Enterobacteriaceae	Enterobacter	Unknow
ASV1583	Bacteria	Firmicutes	Clostridia	Lachnospirales	Lachnospiraceae	Lachnospiraceae_NK4A136_group	Unknow
ASV1616	Bacteria	Proteobacteria	Gammaproteobacteria	Burkholderiales	Chromobacteriaceae	Crenobacter	Unknow
ASV2247	Bacteria	Bacteroidota	Bacteroidia	Flavobacteriales	Flavobacteriaceae	Flavobacterium	Unknow
ASV2276	Bacteria	Proteobacteria	Gammaproteobacteria	Burkholderiales	Chromobacteriaceae	Vogesella	Unknow
ASV3445	Unassigned	Unknow	Unknow	Unknow	Unknow	Unknow	Unknow
ASV3534	Unassigned	Unknow	Unknow	Unknow	Unknow	Unknow	Unknow
ASV2689	Bacteria	Firmicutes	Clostridia	Lachnospirales	Lachnospiraceae	Blautia	Unknow
ASV226	Bacteria	Proteobacteria	Gammaproteobacteria	Aeromonadales	Aeromonadaceae	Aeromonas	Unknow
ASV3429	Bacteria	Proteobacteria	Alphaproteobacteria	Rhizobiales	Beijerinckiaceae	Unknow	Unknow
ASV320	Bacteria	Proteobacteria	Gammaproteobacteria	Burkholderiales	Chitinibacteraceae	Iodobacter	Unknow
ASV2106	Unassigned	Unknow	Unknow	Unknow	Unknow	Unknow	Unknow
ASV2930	Bacteria	Actinobacteriota	Actinobacteria	Propionibacteriales	Nocardioidaceae	Marmoricola	Unknow
ASV350	Bacteria	Proteobacteria	Gammaproteobacteria	Burkholderiales	Comamonadaceae	Unknow	Unknow
ASV3142	Bacteria	Proteobacteria	Alphaproteobacteria	Sphingomonadales	Sphingomonadaceae	Sphingopyxis	Unknow
ASV1938	Bacteria	Proteobacteria	Alphaproteobacteria	Rhizobiales	Hyphomicrobiaceae	Hyphomicrobium	Unknow
ASV1715	Bacteria	Proteobacteria	Gammaproteobacteria	Enterobacterales	Enterobacteriaceae	Unknow	Unknow
ASV3662	Bacteria	Bacteroidota	Bacteroidia	Cytophagales	Spirosomaceae	Dyadobacter	Dyadobacter_fermentans
ASV2403	Bacteria	Proteobacteria	Gammaproteobacteria	Pseudomonadales	Pseudomonadaceae	Pseudomonas	Unknow
ASV1428	Bacteria	Proteobacteria	Alphaproteobacteria	Rhizobiales	Rhizobiaceae	Allorhizobium-Neorhizobium-Pararhizobium-Rhizobium	Unknow
ASV1358	Bacteria	Proteobacteria	Gammaproteobacteria	Enterobacterales	Enterobacteriaceae	Unknow	Unknow
ASV589	Bacteria	Proteobacteria	Gammaproteobacteria	Aeromonadales	Unknow	Unknow	Unknow
ASV695	Bacteria	Proteobacteria	Gammaproteobacteria	Enterobacterales	Enterobacteriaceae	Unknow	Unknow
ASV1941	Bacteria	Proteobacteria	Alphaproteobacteria	Rhizobiales	Rhizobiaceae	Mesorhizobium	Unknow
ASV1033	Bacteria	Proteobacteria	Gammaproteobacteria	Burkholderiales	Comamonadaceae	Comamonas	Comamonas_aquatica
ASV2015	Bacteria	Firmicutes	Clostridia	Oscillospirales	Ruminococcaceae	Ruminococcus	Clostridiaceae_bacterium
ASV806	Bacteria	Proteobacteria	Gammaproteobacteria	Pseudomonadales	Moraxellaceae	Acinetobacter	Unknow
ASV1892	Bacteria	Firmicutes	Bacilli	Lactobacillales	Lactobacillaceae	Lactobacillus	Unknow
ASV2464	Bacteria	Verrucomicrobiota	Verrucomicrobiae	Chthoniobacterales	Terrimicrobiaceae	Terrimicrobium	Unknow
ASV146	Bacteria	Fusobacteriota	Fusobacteriia	Fusobacteriales	Fusobacteriaceae	Cetobacterium	Unknow
ASV566	Bacteria	Firmicutes	Bacilli	Erysipelotrichales	Erysipelotrichaceae	Allobaculum	Allobaculum_stercoricanis
ASV128	Bacteria	Deinococcota	Deinococci	Deinococcales	Deinococcaceae	Deinococcus	Unknow
ASV3945	Bacteria	Unknow	Unknow	Unknow	Unknow	Unknow	Unknow
ASV3347	Bacteria	Proteobacteria	Gammaproteobacteria	Pseudomonadales	Moraxellaceae	Alkanindiges	Unknow
ASV3842	Bacteria	Gemmatimonadota	S0134_terrestrial_group	S0134_terrestrial_group	S0134_terrestrial_group	S0134_terrestrial_group	Unknow
ASV4012	Unassigned	Unknow	Unknow	Unknow	Unknow	Unknow	Unknow
ASV4076	Bacteria	Proteobacteria	Gammaproteobacteria	Aeromonadales	Aeromonadaceae	Aeromonas	Unknow
ASV4011	Bacteria	Proteobacteria	Gammaproteobacteria	Burkholderiales	Chitinibacteraceae	Chitinibacter	Unknow
ASV1802	Bacteria	Proteobacteria	Gammaproteobacteria	Aeromonadales	Aeromonadaceae	Aeromonas	Unknow
ASV2442	Bacteria	Proteobacteria	Alphaproteobacteria	Rhizobiales	Rhizobiaceae	Unknow	Unknow
ASV1375	Bacteria	Firmicutes	Clostridia	Peptostreptococcales-Tissierellales	Peptostreptococcaceae	Paeniclostridium	Unknow
ASV3131	Bacteria	Proteobacteria	Alphaproteobacteria	Rhizobiales	Rhizobiaceae	Unknow	Unknow
ASV1430	Bacteria	Actinobacteriota	Actinobacteria	Micrococcales	Micrococcaceae	Rothia	Unknow
ASV3849	Bacteria	NB1-j	NB1-j	NB1-j	NB1-j	NB1-j	Unknow
ASV1725	Bacteria	Proteobacteria	Gammaproteobacteria	Aeromonadales	Aeromonadaceae	Aeromonas	Unknow
ASV4000	Bacteria	Firmicutes	Clostridia	Clostridia_UCG-014	Clostridia_UCG-014	Clostridia_UCG-014	Unknow
ASV3692	Bacteria	Bacteroidota	Bacteroidia	Cytophagales	Microscillaceae	Chryseolinea	Unknow
ASV1455	Bacteria	Proteobacteria	Gammaproteobacteria	Burkholderiales	Rhodocyclaceae	Methyloversatilis	Unknow
ASV3626	Bacteria	Proteobacteria	Gammaproteobacteria	Diplorickettsiales	Diplorickettsiaceae	Unknow	Unknow
ASV1048	Bacteria	Firmicutes	Clostridia	Lachnospirales	Lachnospiraceae	Lachnospiraceae_NK4A136_group	Unknow
ASV2709	Bacteria	Firmicutes	Clostridia	Lachnospirales	Lachnospiraceae	Unknow	Unknow
ASV3751	Bacteria	Proteobacteria	Gammaproteobacteria	Burkholderiales	Oxalobacteraceae	Massilia	Unknow
ASV3715	Bacteria	Firmicutes	Clostridia	Oscillospirales	Ruminococcaceae	Unknow	Unknow
ASV1856	Bacteria	Proteobacteria	Gammaproteobacteria	Pseudomonadales	Pseudomonadaceae	Pseudomonas	Unknow
ASV3730	Bacteria	Firmicutes	Clostridia	Oscillospirales	Ruminococcaceae	Unknow	Unknow
ASV1219	Bacteria	Verrucomicrobiota	Verrucomicrobiae	Verrucomicrobiales	Rubritaleaceae	Luteolibacter	Luteolibacter_arcticus
ASV202	Bacteria	Proteobacteria	Gammaproteobacteria	Aeromonadales	Aeromonadaceae	Aeromonas	Unknow
ASV2816	Bacteria	Nitrospirota	Nitrospiria	Nitrospirales	Nitrospiraceae	Nitrospira	Unknow
ASV3562	Bacteria	Actinobacteriota	MB-A2-108	MB-A2-108	MB-A2-108	MB-A2-108	Unknow
ASV1216	Bacteria	Proteobacteria	Gammaproteobacteria	Enterobacterales	Unknow	Unknow	Unknow
ASV2362	Bacteria	Proteobacteria	Alphaproteobacteria	Rhodobacterales	Rhodobacteraceae	Rubellimicrobium	Unknow
ASV976	Bacteria	Proteobacteria	Alphaproteobacteria	Rhodobacterales	Rhodobacteraceae	Unknow	Unknow
ASV1364	Bacteria	Proteobacteria	Gammaproteobacteria	Enterobacterales	Enterobacteriaceae	Unknow	Unknow
ASV3558	Bacteria	Actinobacteriota	Actinobacteria	Micrococcales	Demequinaceae	Demequina	Unknow
ASV1844	Bacteria	Proteobacteria	Gammaproteobacteria	Aeromonadales	Aeromonadales	Aeromonadales	Unknow
ASV3946	Bacteria	Proteobacteria	Gammaproteobacteria	Legionellales	Legionellaceae	Legionella	Unknow
ASV2246	Bacteria	Proteobacteria	Gammaproteobacteria	Burkholderiales	Oxalobacteraceae	Unknow	Unknow
ASV2085	Bacteria	Proteobacteria	Gammaproteobacteria	Aeromonadales	Aeromonadales	Aeromonadales	Unknow
ASV1631	Bacteria	Proteobacteria	Gammaproteobacteria	Burkholderiales	Oxalobacteraceae	Duganella	Unknow
ASV3991	Bacteria	Proteobacteria	Alphaproteobacteria	Rhizobiales	Rhizobiales_Incertae_Sedis	Phreatobacter	Unknow
ASV2947	Bacteria	Firmicutes	Clostridia	Lachnospirales	Lachnospiraceae	Unknow	Unknow
ASV3976	Bacteria	Proteobacteria	Alphaproteobacteria	Rhizobiales	Kaistiaceae	Kaistia	Unknow
ASV1560	Bacteria	Proteobacteria	Gammaproteobacteria	Burkholderiales	Sutterellaceae	Parasutterella	Unknow
ASV822	Bacteria	Proteobacteria	Gammaproteobacteria	Aeromonadales	Aeromonadaceae	Aeromonas	Unknow
ASV3286	Bacteria	Proteobacteria	Gammaproteobacteria	Steroidobacterales	Steroidobacteraceae	Steroidobacter	Unknow
ASV2667	Bacteria	Proteobacteria	Alphaproteobacteria	Sphingomonadales	Sphingomonadaceae	Sphingomonas	Unknow
ASV2196	Bacteria	Actinobacteriota	Actinobacteria	Streptomycetales	Streptomycetaceae	Streptomyces	Unknow
ASV2076	Bacteria	Proteobacteria	Gammaproteobacteria	Enterobacterales	Enterobacteriaceae	Unknow	Unknow
ASV1041	Bacteria	Firmicutes	Bacilli	Lactobacillales	Unknow	Unknow	Unknow
ASV3758	Bacteria	Proteobacteria	Gammaproteobacteria	Burkholderiales	Rhodocyclaceae	Dechloromonas	Unknow
ASV1251	Bacteria	Bacteroidota	Bacteroidia	Chitinophagales	Chitinophagaceae	Unknow	Unknow
ASV1210	Bacteria	Proteobacteria	Gammaproteobacteria	Burkholderiales	Sutterellaceae	Sutterella	Unknow
ASV942	Bacteria	Cyanobacteria	Cyanobacteriia	Chloroplast	Chloroplast	Chloroplast	Unknow
ASV2765	Bacteria	Proteobacteria	Alphaproteobacteria	Rhizobiales	Xanthobacteraceae	Unknow	Unknow
ASV3965	Bacteria	Proteobacteria	Gammaproteobacteria	Xanthomonadales	Xanthomonadaceae	Lysobacter	Lysobacter_daejeonensis
ASV2513	Bacteria	Firmicutes	Bacilli	Bacillales	Bacillaceae	Bacillus	Unknow
ASV3915	Bacteria	Firmicutes	Clostridia	Clostridiales	Clostridiaceae	Clostridium_sensu_stricto_1	Unknow
ASV923	Bacteria	Proteobacteria	Gammaproteobacteria	Enterobacterales	Enterobacteriaceae	Unknow	Unknow
ASV1242	Bacteria	Proteobacteria	Alphaproteobacteria	Rhizobiales	Rhizobiales_Incertae_Sedis	Unknow	Unknow
ASV1839	Bacteria	Proteobacteria	Gammaproteobacteria	Enterobacterales	Morganellaceae	Morganella	Unknow
ASV3049	Bacteria	Firmicutes	Clostridia	Monoglobales	Monoglobaceae	Monoglobus	Unknow
ASV967	Bacteria	Proteobacteria	Gammaproteobacteria	Pseudomonadales	Moraxellaceae	Acinetobacter	Unknow
ASV2216	Bacteria	Bacteroidota	Bacteroidia	Flavobacteriales	Flavobacteriaceae	Flavobacterium	Unknow
ASV2411	Bacteria	Proteobacteria	Gammaproteobacteria	Xanthomonadales	Xanthomonadaceae	Stenotrophomonas	Unknow
ASV3519	Bacteria	Bacteroidota	Bacteroidia	Flavobacteriales	Flavobacteriaceae	Flavobacterium	Unknow
ASV2847	Bacteria	Proteobacteria	Alphaproteobacteria	Sphingomonadales	Sphingomonadaceae	Novosphingobium	Unknow
ASV1634	Bacteria	Firmicutes	Clostridia	Oscillospirales	Ruminococcaceae	Faecalibacterium	Unknow
ASV3308	Bacteria	Desulfobacterota	Desulfovibrionia	Desulfovibrionales	Desulfovibrionaceae	Desulfovibrio	Unknow
ASV1515	Bacteria	Firmicutes	Bacilli	Erysipelotrichales	Erysipelotrichaceae	Turicibacter	Unknow
ASV2791	Bacteria	Firmicutes	Clostridia	Clostridiales	Clostridiaceae	Clostridium_sensu_stricto_3	Clostridiaceae_bacterium
ASV1475	Bacteria	Proteobacteria	Gammaproteobacteria	Vibrionales	Vibrionaceae	Vibrio	Vibrio_nereis
ASV3284	Bacteria	Proteobacteria	Alphaproteobacteria	Tistrellales	Geminicoccaceae	Unknow	Unknow
ASV1882	Bacteria	Proteobacteria	Gammaproteobacteria	Aeromonadales	Aeromonadaceae	Aeromonas	Unknow
ASV3853	Bacteria	Gemmatimonadota	Gemmatimonadetes	Gemmatimonadales	Gemmatimonadaceae	Unknow	Unknow
ASV1647	Bacteria	Proteobacteria	Alphaproteobacteria	Sphingomonadales	Sphingomonadaceae	Sphingomonas	Unknow
ASV911	Bacteria	Proteobacteria	Gammaproteobacteria	Aeromonadales	Aeromonadaceae	Aeromonas	Unknow
ASV534	Bacteria	Spirochaetota	Brevinematia	Brevinematales	Brevinemataceae	Brevinema	Unknow
ASV2526	Bacteria	Bdellovibrionota	Bdellovibrionia	Bdellovibrionales	Bdellovibrionaceae	Bdellovibrio	Bdellovibrio_sp.
ASV1683	Bacteria	Proteobacteria	Gammaproteobacteria	Pseudomonadales	Pseudomonadaceae	Pseudomonas	Unknow
ASV3632	Archaea	Crenarchaeota	Nitrososphaeria	Nitrososphaerales	Nitrososphaeraceae	Nitrososphaeraceae	Unknow
ASV2553	Bacteria	Proteobacteria	Alphaproteobacteria	Rhizobiales	Amb-16S-1323	Amb-16S-1323	Unknow
ASV1976	Bacteria	Bacteroidota	Bacteroidia	Flavobacteriales	Flavobacteriaceae	Flavobacterium	Unknow
ASV1271	Bacteria	Bacteroidota	Bacteroidia	Bacteroidales	Bacteroidaceae	Bacteroides	Bacteroides_coprocola
ASV3094	Bacteria	Actinobacteriota	Thermoleophilia	Solirubrobacterales	67-14	67-14	Unknow
ASV2359	Bacteria	Proteobacteria	Gammaproteobacteria	Burkholderiales	Nitrosomonadaceae	Ellin6067	Unknow
ASV3351	Bacteria	Proteobacteria	Gammaproteobacteria	Burkholderiales	Rhodocyclaceae	Propionivibrio	Unknow
ASV2420	Bacteria	Proteobacteria	Gammaproteobacteria	Burkholderiales	Chitinibacteraceae	Chitinilyticum	Unknow
ASV3925	Bacteria	Proteobacteria	Alphaproteobacteria	Acetobacterales	Acetobacteraceae	Roseomonas	Unknow
ASV343	Bacteria	Firmicutes	Clostridia	Lachnospirales	Lachnospiraceae	Unknow	Unknow
ASV2285	Bacteria	Proteobacteria	Gammaproteobacteria	Burkholderiales	Oxalobacteraceae	Undibacterium	Unknow
ASV2511	Bacteria	Acidobacteriota	Vicinamibacteria	Vicinamibacterales	Vicinamibacteraceae	Vicinamibacteraceae	Unknow
ASV1090	Bacteria	Firmicutes	Negativicutes	Veillonellales-Selenomonadales	Veillonellaceae	Dialister	Dialister_propionicifaciens
ASV562	Bacteria	Proteobacteria	Gammaproteobacteria	Enterobacterales	Enterobacteriaceae	Unknow	Unknow
ASV2448	Bacteria	Proteobacteria	Gammaproteobacteria	Alteromonadales	Shewanellaceae	Shewanella	Unknow
ASV1726	Bacteria	Bacteroidota	Bacteroidia	Flavobacteriales	Flavobacteriaceae	Flavobacterium	Unknow
ASV3984	Bacteria	Firmicutes	Clostridia	Oscillospirales	Oscillospiraceae	NK4A214_group	Unknow
ASV3120	Bacteria	Unknow	Unknow	Unknow	Unknow	Unknow	Unknow
ASV950	Bacteria	Proteobacteria	Gammaproteobacteria	Burkholderiales	Oxalobacteraceae	Massilia	Massilia_dura
ASV327	Bacteria	Proteobacteria	Alphaproteobacteria	Rhizobiales	Xanthobacteraceae	Bradyrhizobium	Unknow
ASV2991	Bacteria	Firmicutes	Clostridia	Lachnospirales	Lachnospiraceae	Unknow	Unknow
ASV395	Bacteria	Proteobacteria	Gammaproteobacteria	Burkholderiales	Oxalobacteraceae	Unknow	Unknow
ASV4239	Bacteria	Myxococcota	Polyangia	Polyangiales	Polyangiaceae	Sorangium	Unknow
ASV2332	Bacteria	Proteobacteria	Gammaproteobacteria	Pseudomonadales	Moraxellaceae	Acinetobacter	Unknow
ASV1677	Bacteria	Proteobacteria	Gammaproteobacteria	Burkholderiales	Oxalobacteraceae	Massilia	Unknow
ASV2948	Bacteria	Cyanobacteria	Cyanobacteriia	Chloroplast	Chloroplast	Chloroplast	Unknow
ASV3405	Bacteria	Bdellovibrionota	Bdellovibrionia	Bdellovibrionales	Bdellovibrionaceae	OM27_clade	Unknow
ASV3708	Bacteria	Gemmatimonadota	Gemmatimonadetes	Gemmatimonadales	Gemmatimonadaceae	Unknow	Unknow
ASV4105	Bacteria	Bacteroidota	Bacteroidia	Bacteroidales	Dysgonomonadaceae	Dysgonomonas	Dysgonomonas_capnocytophagoides
ASV872	Bacteria	Proteobacteria	Gammaproteobacteria	Xanthomonadales	Xanthomonadaceae	Stenotrophomonas	Stenotrophomonas_nitritireducens
ASV2167	Bacteria	Cyanobacteria	Cyanobacteriia	Chloroplast	Chloroplast	Chloroplast	Unknow
ASV2813	Bacteria	Proteobacteria	Gammaproteobacteria	Alteromonadales	Shewanellaceae	Shewanella	Unknow
ASV2198	Bacteria	Acidobacteriota	Holophagae	Subgroup_7	Subgroup_7	Subgroup_7	Unknow
ASV4108	Bacteria	Proteobacteria	Gammaproteobacteria	Burkholderiales	Comamonadaceae	Unknow	Unknow
ASV2227	Bacteria	Firmicutes	Bacilli	Bacillales	Bacillaceae	Bacillus	Unknow
ASV407	Bacteria	Proteobacteria	Gammaproteobacteria	Burkholderiales	Comamonadaceae	Acidovorax	Unknow
ASV3385	Bacteria	Firmicutes	Bacilli	Bacillales	Bacillaceae	Bacillus	Unknow
ASV2052	Unassigned	Unknow	Unknow	Unknow	Unknow	Unknow	Unknow
ASV29	Bacteria	Proteobacteria	Gammaproteobacteria	Aeromonadales	Aeromonadaceae	Aeromonas	Unknow
ASV4046	Unassigned	Unknow	Unknow	Unknow	Unknow	Unknow	Unknow
ASV2031	Bacteria	Proteobacteria	Gammaproteobacteria	Enterobacterales	Enterobacteriaceae	Unknow	Unknow
ASV3075	Bacteria	Proteobacteria	Gammaproteobacteria	Burkholderiales	Nitrosomonadaceae	MND1	Unknow
ASV3374	Bacteria	Actinobacteriota	MB-A2-108	MB-A2-108	MB-A2-108	MB-A2-108	Unknow
ASV3358	Bacteria	Proteobacteria	Alphaproteobacteria	Rhizobiales	Beijerinckiaceae	Microvirga	Unknow
ASV4111	Bacteria	Proteobacteria	Alphaproteobacteria	Rhizobiales	Rhizobiaceae	Mesorhizobium	Unknow
ASV3617	Bacteria	Proteobacteria	Gammaproteobacteria	Burkholderiales	Comamonadaceae	Comamonas	Unknow
ASV3166	Bacteria	Actinobacteriota	Thermoleophilia	Gaiellales	Unknow	Unknow	Unknow
ASV777	Bacteria	Proteobacteria	Gammaproteobacteria	Burkholderiales	Comamonadaceae	Rhodoferax	Unknow
ASV2563	Bacteria	Proteobacteria	Gammaproteobacteria	Xanthomonadales	Rhodanobacteraceae	Unknow	Aquimonas_sp.
ASV2643	Bacteria	Bacteroidota	Bacteroidia	Cytophagales	Spirosomaceae	Emticicia	Emticicia_aquatilis
ASV1155	Bacteria	Firmicutes	Clostridia	Lachnospirales	Lachnospiraceae	Ruminococcus_gnavus_group	Unknow
ASV1963	Bacteria	Proteobacteria	Gammaproteobacteria	Aeromonadales	Aeromonadaceae	Aeromonas	Unknow
ASV603	Bacteria	Fusobacteriota	Fusobacteriia	Fusobacteriales	Fusobacteriaceae	Cetobacterium	Unknow
ASV730	Bacteria	Proteobacteria	Gammaproteobacteria	Aeromonadales	Aeromonadaceae	Aeromonas	Unknow
ASV761	Bacteria	Unknow	Unknow	Unknow	Unknow	Unknow	Unknow
ASV714	Bacteria	Proteobacteria	Gammaproteobacteria	Enterobacterales	Enterobacteriaceae	Unknow	Unknow
ASV3349	Bacteria	Proteobacteria	Gammaproteobacteria	Burkholderiales	Comamonadaceae	Inhella	Unknow
ASV1092	Bacteria	Proteobacteria	Gammaproteobacteria	Burkholderiales	Oxalobacteraceae	Unknow	Unknow
ASV739	Bacteria	Proteobacteria	Gammaproteobacteria	Enterobacterales	Enterobacteriaceae	Unknow	Unknow
ASV1836	Bacteria	Proteobacteria	Gammaproteobacteria	Xanthomonadales	Xanthomonadaceae	Lysobacter	Lysobacter_dokdonensis
ASV3542	Bacteria	Unknow	Unknow	Unknow	Unknow	Unknow	Unknow
ASV2792	Bacteria	Proteobacteria	Gammaproteobacteria	Burkholderiales	Alcaligenaceae	Achromobacter	Unknow
ASV2635	Bacteria	Acidobacteriota	Vicinamibacteria	Subgroup_17	Subgroup_17	Subgroup_17	Unknow
ASV3195	Bacteria	Deinococcota	Deinococci	Deinococcales	Deinococcaceae	Deinococcus	Unknow
ASV1326	Bacteria	Proteobacteria	Gammaproteobacteria	Aeromonadales	Unknow	Unknow	Unknow
ASV4032	Unassigned	Unknow	Unknow	Unknow	Unknow	Unknow	Unknow
ASV3278	Bacteria	Proteobacteria	Alphaproteobacteria	Sphingomonadales	Sphingomonadaceae	Novosphingobium	Unknow
ASV711	Bacteria	Proteobacteria	Gammaproteobacteria	Burkholderiales	Comamonadaceae	Comamonas	Comamonas_terrigena
ASV3021	Bacteria	Firmicutes	Clostridia	Oscillospirales	Ruminococcaceae	Caproiciproducens	Unknow
ASV2959	Bacteria	Verrucomicrobiota	Verrucomicrobiae	Verrucomicrobiales	Akkermansiaceae	Akkermansia	Unknow
ASV2808	Bacteria	Proteobacteria	Alphaproteobacteria	Sphingomonadales	Sphingomonadaceae	Sphingomonas	Unknow
ASV690	Bacteria	Proteobacteria	Gammaproteobacteria	Burkholderiales	Sutterellaceae	Sutterella	Unknow
ASV2160	Bacteria	Proteobacteria	Alphaproteobacteria	Rickettsiales	Mitochondria	Mitochondria	Unknow
ASV1460	Bacteria	Actinobacteriota	Acidimicrobiia	Actinomarinales	Actinomarinaceae	Candidatus_Actinomarina	Unknow
ASV1809	Bacteria	Proteobacteria	Gammaproteobacteria	Enterobacterales	Enterobacteriaceae	Unknow	Unknow
ASV2075	Bacteria	Fusobacteriota	Fusobacteriia	Fusobacteriales	Fusobacteriaceae	Cetobacterium	Unknow
ASV1935	Bacteria	Proteobacteria	Alphaproteobacteria	Rhodobacterales	Rhodobacteraceae	Paracoccus	Unknow
ASV1366	Bacteria	Bacteroidota	Bacteroidia	Flavobacteriales	Flavobacteriaceae	Flavobacterium	Unknow
ASV156	Bacteria	Firmicutes	Bacilli	Exiguobacterales	Exiguobacteraceae	Exiguobacterium	Unknow
ASV2597	Bacteria	Bacteroidota	Bacteroidia	Flavobacteriales	Flavobacteriaceae	Flavobacterium	Unknow
ASV3907	Bacteria	Proteobacteria	Alphaproteobacteria	Rhizobiales	Devosiaceae	Devosia	Unknow
ASV119	Bacteria	Fusobacteriota	Fusobacteriia	Fusobacteriales	Fusobacteriaceae	Cetobacterium	Unknow
ASV4243	Bacteria	Proteobacteria	Gammaproteobacteria	Burkholderiales	Comamonadaceae	Unknow	Unknow
ASV2496	Bacteria	Proteobacteria	Gammaproteobacteria	Burkholderiales	Comamonadaceae	Simplicispira	Simplicispira_metamorpha
ASV4213	Bacteria	Bdellovibrionota	Bdellovibrionia	Bdellovibrionales	Bdellovibrionaceae	Bdellovibrio	Unknow
ASV2625	Bacteria	Proteobacteria	Alphaproteobacteria	Rhizobiales	Unknow	Unknow	Unknow
ASV3933	Unassigned	Unknow	Unknow	Unknow	Unknow	Unknow	Unknow
ASV3643	Bacteria	Bacteroidota	Bacteroidia	Bacteroidales	Tannerellaceae	Parabacteroides	Unknow
ASV3439	Bacteria	Proteobacteria	Gammaproteobacteria	Burkholderiales	Oxalobacteraceae	Massilia	Unknow
ASV97	Bacteria	Proteobacteria	Gammaproteobacteria	Pseudomonadales	Moraxellaceae	Acinetobacter	Acinetobacter_guillouiae
ASV2431	Bacteria	Proteobacteria	Gammaproteobacteria	Burkholderiales	Comamonadaceae	Variovorax	Unknow
ASV3437	Bacteria	Actinobacteriota	Actinobacteria	Micrococcales	Micrococcaceae	Kocuria	Unknow
ASV2098	Bacteria	Proteobacteria	Alphaproteobacteria	Rhodobacterales	Rhodobacteraceae	Unknow	Unknow
ASV1310	Bacteria	Proteobacteria	Gammaproteobacteria	Enterobacterales	Enterobacteriaceae	Enterobacter	Unknow
ASV3331	Bacteria	Bacteroidota	Bacteroidia	Flavobacteriales	Flavobacteriaceae	Flavobacterium	Flavobacterium_terrigena
ASV2095	Bacteria	Proteobacteria	Gammaproteobacteria	Aeromonadales	Aeromonadaceae	Aeromonas	Unknow
ASV287	Bacteria	Proteobacteria	Gammaproteobacteria	Enterobacterales	Yersiniaceae	Serratia	Unknow
ASV4221	Bacteria	Campilobacterota	Campylobacteria	Campylobacterales	Sulfurimonadaceae	Sulfurimonas	Unknow
ASV3695	Bacteria	Firmicutes	Bacilli	Lactobacillales	Lactobacillaceae	Pediococcus	Unknow
ASV1774	Bacteria	Proteobacteria	Gammaproteobacteria	Pseudomonadales	Pseudomonadaceae	Pseudomonas	Unknow
ASV3065	Bacteria	Firmicutes	Bacilli	Bacillales	Planococcaceae	Sporosarcina	Unknow
ASV2294	Bacteria	Proteobacteria	Gammaproteobacteria	Burkholderiales	Comamonadaceae	Mitsuaria	Pseudomonas_sp.
ASV4178	Bacteria	Firmicutes	Clostridia	Lachnospirales	Lachnospiraceae	Lachnospiraceae_NK4A136_group	Unknow
ASV3726	Bacteria	Proteobacteria	Alphaproteobacteria	Dongiales	Dongiaceae	Dongia	Unknow
ASV3410	Bacteria	Proteobacteria	Gammaproteobacteria	Burkholderiales	Chitinibacteraceae	Chitinibacter	Unknow
ASV1694	Bacteria	Proteobacteria	Gammaproteobacteria	Enterobacterales	Enterobacteriaceae	Unknow	Unknow
ASV1198	Bacteria	Proteobacteria	Gammaproteobacteria	Burkholderiales	Oxalobacteraceae	Massilia	Unknow
ASV1163	Bacteria	Firmicutes	Negativicutes	Veillonellales-Selenomonadales	Veillonellaceae	Megasphaera	Megasphaera_micronuciformis
ASV4202	Bacteria	Proteobacteria	Alphaproteobacteria	Rhizobiales	Beijerinckiaceae	alphaI_cluster	Alsobacter_sp.
ASV2614	Bacteria	Unknow	Unknow	Unknow	Unknow	Unknow	Unknow
ASV391	Bacteria	Proteobacteria	Gammaproteobacteria	Enterobacterales	Enterobacteriaceae	Unknow	Unknow
ASV2399	Bacteria	Proteobacteria	Gammaproteobacteria	Burkholderiales	Oxalobacteraceae	Massilia	Unknow
ASV1994	Bacteria	Proteobacteria	Gammaproteobacteria	Pseudomonadales	Pseudomonadaceae	Pseudomonas	Unknow
ASV345	Bacteria	Proteobacteria	Gammaproteobacteria	Enterobacterales	Enterobacteriaceae	Unknow	Unknow
ASV3412	Bacteria	Actinobacteriota	Coriobacteriia	Coriobacteriales	Coriobacteriaceae	Collinsella	Unknow
ASV1294	Bacteria	Proteobacteria	Gammaproteobacteria	Burkholderiales	Sutterellaceae	Parasutterella	Unknow
ASV575	Bacteria	Proteobacteria	Gammaproteobacteria	Enterobacterales	Enterobacteriaceae	Unknow	Unknow
ASV4245	Bacteria	Bacteroidota	Bacteroidia	Sphingobacteriales	Sphingobacteriaceae	Sphingobacterium	Unknow
ASV1085	Bacteria	Bacteroidota	Bacteroidia	Sphingobacteriales	Sphingobacteriaceae	Pedobacter	Unknow
ASV3017	Bacteria	Proteobacteria	Gammaproteobacteria	Burkholderiales	SC-I-84	SC-I-84	Unknow
ASV2344	Bacteria	Proteobacteria	Alphaproteobacteria	Rhodobacterales	Rhodobacteraceae	Unknow	Unknow
ASV483	Bacteria	Proteobacteria	Gammaproteobacteria	Enterobacterales	Enterobacteriaceae	Plesiomonas	Unknow
ASV2702	Bacteria	Proteobacteria	Alphaproteobacteria	Rhizobiales	Rhizobiales_Incertae_Sedis	Unknow	Unknow
ASV1344	Bacteria	Firmicutes	Clostridia	Peptostreptococcales-Tissierellales	Peptostreptococcales-Tissierellales	Anaerococcus	Anaerococcus_octavius
ASV163	Bacteria	Fusobacteriota	Fusobacteriia	Fusobacteriales	Fusobacteriaceae	Cetobacterium	Unknow
ASV3686	Bacteria	Proteobacteria	Gammaproteobacteria	Burkholderiales	Rhodocyclaceae	Dechloromonas	Unknow
ASV614	Bacteria	Proteobacteria	Gammaproteobacteria	Alteromonadales	Shewanellaceae	Shewanella	Unknow
ASV2509	Bacteria	Proteobacteria	Gammaproteobacteria	SAR86_clade	SAR86_clade	SAR86_clade	Unknow
ASV2500	Bacteria	Firmicutes	Clostridia	Lachnospirales	Lachnospiraceae	Blautia	Unknow
ASV1804	Bacteria	Firmicutes	Bacilli	Lactobacillales	Enterococcaceae	Enterococcus	Unknow
ASV2726	Bacteria	Bacteroidota	Bacteroidia	Bacteroidales	Prevotellaceae	Prevotellaceae_Ga6A1_group	Unknow
ASV1283	Bacteria	Proteobacteria	Gammaproteobacteria	Burkholderiales	Comamonadaceae	Diaphorobacter	Unknow
ASV722	Bacteria	Proteobacteria	Gammaproteobacteria	Burkholderiales	Chromobacteriaceae	Vogesella	bacterium_E2-14
ASV3102	Bacteria	Proteobacteria	Gammaproteobacteria	Burkholderiales	Chromobacteriaceae	Vogesella	Unknow
ASV2213	Unassigned	Unknow	Unknow	Unknow	Unknow	Unknow	Unknow
ASV3608	Bacteria	Proteobacteria	Gammaproteobacteria	Burkholderiales	SC-I-84	SC-I-84	Unknow
ASV3317	Bacteria	Proteobacteria	Gammaproteobacteria	Burkholderiales	Hydrogenophilaceae	Hydrogenophilus	Unknow
ASV1387	Bacteria	Firmicutes	Bacilli	Bacillales	Bacillaceae	Bacillus	Unknow
ASV2149	Bacteria	Unknow	Unknow	Unknow	Unknow	Unknow	Unknow
ASV500	Bacteria	Proteobacteria	Gammaproteobacteria	Enterobacterales	Unknow	Unknow	Unknow
ASV970	Bacteria	Bacteroidota	Bacteroidia	Bacteroidales	Prevotellaceae	Prevotella	Prevotella_copri
ASV338	Bacteria	Unknow	Unknow	Unknow	Unknow	Unknow	Unknow
ASV1732	Bacteria	Proteobacteria	Gammaproteobacteria	Pseudomonadales	Pseudomonadaceae	Pseudomonas	Unknow
ASV3883	Bacteria	Actinobacteriota	Thermoleophilia	Gaiellales	Unknow	Unknow	Unknow
ASV577	Bacteria	Firmicutes	Bacilli	Staphylococcales	Staphylococcaceae	Staphylococcus	Unknow
ASV2545	Bacteria	Proteobacteria	Gammaproteobacteria	Aeromonadales	Aeromonadaceae	Aeromonas	Unknow
ASV674	Bacteria	Proteobacteria	Gammaproteobacteria	Aeromonadales	Aeromonadaceae	Aeromonas	Unknow
ASV249	Bacteria	Proteobacteria	Gammaproteobacteria	Enterobacterales	Enterobacteriaceae	Unknow	Unknow
ASV672	Bacteria	Proteobacteria	Gammaproteobacteria	Enterobacterales	Enterobacteriaceae	Unknow	Unknow
ASV643	Bacteria	Bacteroidota	Bacteroidia	Flavobacteriales	Flavobacteriaceae	Flavobacterium	Flavobacterium_cauense
ASV516	Bacteria	Proteobacteria	Gammaproteobacteria	Pseudomonadales	Moraxellaceae	Acinetobacter	Unknow
ASV854	Bacteria	Actinobacteriota	Actinobacteria	Corynebacteriales	Corynebacteriaceae	Corynebacterium	Corynebacterium_tuberculostearicum
ASV3533	Bacteria	Chloroflexi	Anaerolineae	RBG-13-54-9	RBG-13-54-9	RBG-13-54-9	Unknow
ASV3752	Bacteria	Actinobacteriota	Actinobacteria	Corynebacteriales	Corynebacteriaceae	Lawsonella	Unknow
ASV3652	Bacteria	Verrucomicrobiota	Verrucomicrobiae	Chthoniobacterales	Terrimicrobiaceae	Terrimicrobium	Terrimicrobium_sacchariphilum
ASV2132	Bacteria	Proteobacteria	Gammaproteobacteria	Burkholderiales	Comamonadaceae	Unknow	Unknow
ASV3006	Bacteria	Proteobacteria	Gammaproteobacteria	Burkholderiales	Alcaligenaceae	Verticiella	Unknow
ASV456	Bacteria	Proteobacteria	Alphaproteobacteria	Sphingomonadales	Sphingomonadaceae	Sphingopyxis	Unknow
ASV2203	Bacteria	Actinobacteriota	Actinobacteria	Propionibacteriales	Nocardioidaceae	Unknow	Unknow
ASV2328	Bacteria	Proteobacteria	Alphaproteobacteria	Rhizobiales	Rhizobiaceae	Allorhizobium-Neorhizobium-Pararhizobium-Rhizobium	Unknow
ASV4179	Bacteria	Firmicutes	Clostridia	Clostridia_UCG-014	Clostridia_UCG-014	Clostridia_UCG-014	Unknow
ASV3867	Bacteria	Entotheonellaeota	Entotheonellia	Entotheonellales	Entotheonellaceae	Entotheonellaceae	Unknow
ASV1373	Bacteria	Proteobacteria	Gammaproteobacteria	Alteromonadales	Alteromonadaceae	Rheinheimera	Unknow
ASV2748	Bacteria	Actinobacteriota	Thermoleophilia	Solirubrobacterales	67-14	67-14	Unknow
ASV2256	Bacteria	Nitrospirota	Nitrospiria	Nitrospirales	Nitrospiraceae	Nitrospira	Unknow
ASV1193	Bacteria	Firmicutes	Clostridia	Clostridiales	Clostridiaceae	Clostridium_sensu_stricto_1	Unknow
ASV233	Bacteria	Proteobacteria	Gammaproteobacteria	Aeromonadales	Unknow	Unknow	Unknow
ASV331	Bacteria	Deinococcota	Deinococci	Deinococcales	Deinococcaceae	Deinococcus	Deinococcus_ficus
ASV4181	Bacteria	Firmicutes	Clostridia	Oscillospirales	Oscillospiraceae	NK4A214_group	Unknow
ASV873	Bacteria	Proteobacteria	Gammaproteobacteria	Burkholderiales	Oxalobacteraceae	Unknow	Unknow
ASV988	Bacteria	Proteobacteria	Gammaproteobacteria	Burkholderiales	Oxalobacteraceae	Massilia	Unknow
ASV1146	Bacteria	Proteobacteria	Gammaproteobacteria	Methylococcales	Methylomonadaceae	Crenothrix	Unknow
ASV2453	Bacteria	Proteobacteria	Gammaproteobacteria	Burkholderiales	Oxalobacteraceae	Massilia	Unknow
ASV2828	Bacteria	Actinobacteriota	Acidimicrobiia	Microtrichales	Unknow	Unknow	Unknow
ASV554	Bacteria	Firmicutes	Bacilli	Erysipelotrichales	Erysipelotrichaceae	Dielma	Unknow
ASV2924	Bacteria	Actinobacteriota	Actinobacteria	Micrococcales	Intrasporangiaceae	Terrabacter	Unknow
ASV1099	Bacteria	Proteobacteria	Gammaproteobacteria	Burkholderiales	Comamonadaceae	Rhodoferax	Unknow
ASV3328	Bacteria	Proteobacteria	Gammaproteobacteria	Burkholderiales	Comamonadaceae	Pseudacidovorax	Unknow
ASV2261	Unassigned	Unknow	Unknow	Unknow	Unknow	Unknow	Unknow
ASV3147	Bacteria	Proteobacteria	Alphaproteobacteria	Rhizobiales	Devosiaceae	Unknow	Unknow
ASV2821	Bacteria	Firmicutes	Clostridia	Peptostreptococcales-Tissierellales	Peptostreptococcaceae	Clostridioides	Unknow
ASV2673	Bacteria	Actinobacteriota	Actinobacteria	Micrococcales	Microbacteriaceae	Agromyces	Unknow
ASV1651	Bacteria	Proteobacteria	Gammaproteobacteria	Burkholderiales	Comamonadaceae	Comamonas	Unknow
ASV1842	Bacteria	Firmicutes	Clostridia	Clostridiales	Clostridiaceae	Clostridium_sensu_stricto_18	Unknow
ASV1942	Bacteria	Fusobacteriota	Fusobacteriia	Fusobacteriales	Fusobacteriaceae	Cetobacterium	Unknow
ASV205	Bacteria	Proteobacteria	Gammaproteobacteria	Burkholderiales	Chitinibacteraceae	Chitinibacter	Unknow
ASV2789	Bacteria	Proteobacteria	Alphaproteobacteria	Rhizobiales	Rhizobiaceae	Unknow	Unknow
ASV625	Bacteria	Proteobacteria	Alphaproteobacteria	Rhizobiales	Rhizobiales_Incertae_Sedis	Phreatobacter	Unknow
ASV1462	Bacteria	Firmicutes	Clostridia	Oscillospirales	Butyricicoccaceae	Butyricicoccus	Unknow
ASV405	Bacteria	Proteobacteria	Gammaproteobacteria	Enterobacterales	Enterobacteriaceae	Unknow	Unknow
ASV3979	Bacteria	Proteobacteria	Alphaproteobacteria	Unknow	Unknow	Unknow	Unknow
ASV1853	Bacteria	Actinobacteriota	Actinobacteria	Propionibacteriales	Nocardioidaceae	Nocardioides	Unknow
ASV3297	Bacteria	Proteobacteria	Gammaproteobacteria	Xanthomonadales	Xanthomonadaceae	Arenimonas	Arenimonas_daejeonensis
ASV2416	Bacteria	Acidobacteriota	Vicinamibacteria	Vicinamibacterales	Unknow	Unknow	Unknow
ASV954	Bacteria	Proteobacteria	Gammaproteobacteria	Burkholderiales	Oxalobacteraceae	Massilia	Unknow
ASV3305	Bacteria	Proteobacteria	Gammaproteobacteria	Burkholderiales	Rhodocyclaceae	Unknow	Unknow
ASV961	Bacteria	Firmicutes	Bacilli	Bacillales	Bacillaceae	Bacillus	Unknow
ASV2365	Bacteria	Proteobacteria	Gammaproteobacteria	Pseudomonadales	Moraxellaceae	Acinetobacter	Unknow
ASV1243	Bacteria	Proteobacteria	Gammaproteobacteria	Burkholderiales	Burkholderiaceae	Unknow	bacterium_endosymbiont
ASV918	Bacteria	Proteobacteria	Alphaproteobacteria	Rhizobiales	Devosiaceae	Devosia	Unknow
ASV1857	Bacteria	Bacteroidota	Bacteroidia	Cytophagales	Spirosomaceae	Runella	Runella_zeae
ASV3205	Bacteria	Firmicutes	Bacilli	Erysipelotrichales	Erysipelotrichaceae	Unknow	Unknow
ASV3431	Bacteria	Proteobacteria	Gammaproteobacteria	Xanthomonadales	Xanthomonadaceae	Pseudoxanthomonas	Xanthomonas_sp.
ASV3199	Bacteria	Myxococcota	bacteriap25	bacteriap25	bacteriap25	bacteriap25	Unknow
ASV1763	Bacteria	Firmicutes	Clostridia	Oscillospirales	Ruminococcaceae	CAG-352	Unknow
ASV1635	Bacteria	Firmicutes	Clostridia	Oscillospirales	Ruminococcaceae	Faecalibacterium	Unknow
ASV4236	Bacteria	Gemmatimonadota	AKAU4049	AKAU4049	AKAU4049	AKAU4049	Unknow
ASV273	Bacteria	Proteobacteria	Alphaproteobacteria	Rhizobiales	Rhizobiaceae	Allorhizobium-Neorhizobium-Pararhizobium-Rhizobium	Unknow
ASV2641	Bacteria	Proteobacteria	Gammaproteobacteria	Diplorickettsiales	Diplorickettsiaceae	Aquicella	Unknow
ASV1686	Bacteria	Bacteroidota	Bacteroidia	Flavobacteriales	Flavobacteriaceae	Flavobacterium	Chryseobacterium_sp.
ASV1013	Bacteria	Proteobacteria	Gammaproteobacteria	Enterobacterales	Unknow	Unknow	Unknow
ASV3083	Bacteria	Proteobacteria	Alphaproteobacteria	Rhizobiales	KF-JG30-B3	KF-JG30-B3	Unknow
ASV1350	Unassigned	Unknow	Unknow	Unknow	Unknow	Unknow	Unknow
ASV3367	Bacteria	Proteobacteria	Gammaproteobacteria	Burkholderiales	Nitrosomonadaceae	Ellin6067	Unknow
ASV1434	Bacteria	Proteobacteria	Gammaproteobacteria	Burkholderiales	Chromobacteriaceae	Vogesella	Unknow
ASV3713	Bacteria	Firmicutes	Clostridia	Clostridia_vadinBB60_group	Clostridia_vadinBB60_group	Clostridia_vadinBB60_group	Unknow
ASV2982	Bacteria	Desulfobacterota	Desulfobacteria	Desulfatiglandales	Desulfatiglandaceae	Desulfatiglans	Unknow
ASV2737	Bacteria	Firmicutes	Clostridia	Lachnospirales	Lachnospiraceae	CHKCI001	Unknow
ASV2443	Bacteria	Firmicutes	Bacilli	Bacillales	Bacillaceae	Bacillus	Unknow
ASV2428	Bacteria	Firmicutes	Bacilli	Lactobacillales	Leuconostocaceae	Leuconostoc	Leuconostoc_citreum
ASV418	Bacteria	Bacteroidota	Bacteroidia	Flavobacteriales	Flavobacteriaceae	Flavobacterium	Unknow
ASV2910	Bacteria	Proteobacteria	Alphaproteobacteria	Kiloniellales	Kiloniellaceae	Pelagibius	Unknow
ASV2217	Bacteria	Proteobacteria	Gammaproteobacteria	Burkholderiales	Comamonadaceae	Hydrogenophaga	Unknow
ASV1133	Bacteria	Actinobacteriota	Actinobacteria	Bifidobacteriales	Bifidobacteriaceae	Gardnerella	Unknow
ASV1582	Bacteria	Acidobacteriota	Vicinamibacteria	Vicinamibacterales	Vicinamibacteraceae	Vicinamibacteraceae	Unknow
ASV3852	Bacteria	NB1-j	NB1-j	NB1-j	NB1-j	NB1-j	Unknow
ASV1140	Bacteria	Fusobacteriota	Fusobacteriia	Fusobacteriales	Fusobacteriaceae	Cetobacterium	Unknow
ASV2281	Bacteria	Proteobacteria	Alphaproteobacteria	Sphingomonadales	Sphingomonadaceae	Unknow	Unknow
ASV3809	Bacteria	Bacteroidota	Bacteroidia	Bacteroidales	Dysgonomonadaceae	Dysgonomonas	Unknow
ASV2639	Bacteria	Proteobacteria	Alphaproteobacteria	Sphingomonadales	Sphingomonadaceae	Sphingomonas	Unknow
ASV2514	Bacteria	Verrucomicrobiota	Verrucomicrobiae	Verrucomicrobiales	Verrucomicrobiaceae	Verrucomicrobium	Unknow
ASV597	Bacteria	Firmicutes	Bacilli	Bacillales	Bacillaceae	Bacillus	Unknow
ASV1057	Bacteria	Proteobacteria	Gammaproteobacteria	Enterobacterales	Enterobacteriaceae	Unknow	Unknow
ASV359	Bacteria	Fusobacteriota	Fusobacteriia	Fusobacteriales	Fusobacteriaceae	Cetobacterium	Unknow
ASV1287	Bacteria	Actinobacteriota	Actinobacteria	Bifidobacteriales	Bifidobacteriaceae	Bifidobacterium	Bifidobacterium_breve
ASV3348	Bacteria	Proteobacteria	Alphaproteobacteria	Sphingomonadales	Sphingomonadaceae	Sphingomonas	Unknow
ASV3553	Bacteria	Proteobacteria	Gammaproteobacteria	Unknow	Unknow	Unknow	Unknow
ASV3283	Bacteria	Proteobacteria	Gammaproteobacteria	Unknow	Unknow	Unknow	Unknow
ASV1500	Bacteria	Proteobacteria	Alphaproteobacteria	Unknow	Unknow	Unknow	Unknow
ASV1617	Bacteria	Proteobacteria	Gammaproteobacteria	Burkholderiales	Oxalobacteraceae	Undibacterium	Unknow
ASV1891	Bacteria	Proteobacteria	Gammaproteobacteria	Unknow	Unknow	Unknow	Unknow
ASV2970	Bacteria	Proteobacteria	Alphaproteobacteria	Unknow	Unknow	Unknow	Unknow
ASV2433	Bacteria	Proteobacteria	Alphaproteobacteria	Rhizobiales	Rhizobiaceae	Aminobacter	Unknow
ASV424	Bacteria	Proteobacteria	Alphaproteobacteria	Sphingomonadales	Sphingomonadaceae	Sphingomonas	Unknow
ASV4001	Bacteria	Actinobacteriota	Acidimicrobiia	Microtrichales	Iamiaceae	Iamia	Unknow
ASV2975	Bacteria	Proteobacteria	Gammaproteobacteria	Burkholderiales	Comamonadaceae	Hydrogenophaga	Unknow
ASV2084	Bacteria	Proteobacteria	Gammaproteobacteria	Unknow	Unknow	Unknow	Unknow
ASV1367	Bacteria	Proteobacteria	Gammaproteobacteria	Alteromonadales	Alteromonadaceae	Rheinheimera	Unknow
ASV552	Bacteria	Proteobacteria	Alphaproteobacteria	Rhizobiales	Rhizobiaceae	Allorhizobium-Neorhizobium-Pararhizobium-Rhizobium	Unknow
ASV2840	Bacteria	Proteobacteria	Gammaproteobacteria	Burkholderiales	Comamonadaceae	Rhodoferax	Unknow
ASV2467	Bacteria	Unknow	Unknow	Unknow	Unknow	Unknow	Unknow
ASV506	Bacteria	Proteobacteria	Gammaproteobacteria	Enterobacterales	Enterobacteriaceae	Unknow	Unknow
ASV1607	Bacteria	Proteobacteria	Gammaproteobacteria	Pseudomonadales	Pseudomonadaceae	Pseudomonas	Unknow
ASV4013	Bacteria	Proteobacteria	Gammaproteobacteria	Aeromonadales	Aeromonadaceae	Aeromonas	Unknow
ASV1991	Bacteria	Proteobacteria	Alphaproteobacteria	Caulobacterales	Caulobacteraceae	Caulobacter	Unknow
ASV3896	Bacteria	Actinobacteriota	Acidimicrobiia	Microtrichales	Ilumatobacteraceae	Ilumatobacter	Unknow
ASV56	Bacteria	Proteobacteria	Gammaproteobacteria	Enterobacterales	Enterobacteriaceae	Unknow	Unknow
ASV778	Bacteria	Bacteroidota	Bacteroidia	Bacteroidales	Prevotellaceae	Prevotella	Prevotella_bivia
ASV3908	Bacteria	Firmicutes	Clostridia	Lachnospirales	Lachnospiraceae	Lachnospiraceae_XPB1014_group	Unknow
ASV1076	Bacteria	Proteobacteria	Gammaproteobacteria	Aeromonadales	Aeromonadaceae	Aeromonas	Unknow
ASV2971	Bacteria	Actinobacteriota	Actinobacteria	Streptomycetales	Streptomycetaceae	Streptomyces	Unknow
ASV795	Bacteria	Proteobacteria	Gammaproteobacteria	Enterobacterales	Enterobacteriaceae	Cronobacter	Unknow
ASV3944	Bacteria	Proteobacteria	Alphaproteobacteria	Acetobacterales	Acetobacteraceae	Roseomonas	Unknow
ASV1226	Bacteria	Proteobacteria	Gammaproteobacteria	Xanthomonadales	Xanthomonadaceae	Pseudoxanthomonas	Pseudoxanthomonas_mexicana
ASV3657	Bacteria	Proteobacteria	Gammaproteobacteria	Burkholderiales	Nitrosomonadaceae	Ellin6067	Unknow
ASV2316	Bacteria	Campilobacterota	Campylobacteria	Campylobacterales	Sulfurovaceae	Sulfurovum	Unknow
ASV4028	Bacteria	Proteobacteria	Alphaproteobacteria	Rhizobiales	Beijerinckiaceae	Methylobacterium-Methylorubrum	Unknow
ASV583	Bacteria	Proteobacteria	Gammaproteobacteria	Pseudomonadales	Pseudomonadaceae	Pseudomonas	Unknow
ASV3145	Bacteria	Patescibacteria	Saccharimonadia	Saccharimonadales	Saccharimonadales	Saccharimonadales	Unknow
ASV1338	Bacteria	Firmicutes	Bacilli	Bacillales	Bacillaceae	Bacillus	Bacillus_endoradicis
ASV3430	Bacteria	Proteobacteria	Gammaproteobacteria	Enterobacterales	Erwiniaceae	Unknow	Unknow
ASV1032	Bacteria	Proteobacteria	Alphaproteobacteria	Rhodobacterales	Rhodobacteraceae	Tabrizicola	Unknow
ASV3629	Bacteria	Patescibacteria	Saccharimonadia	Saccharimonadales	Saccharimonadales	Saccharimonadales	Unknow
ASV3096	Bacteria	Firmicutes	Bacilli	Bacillales	Bacillaceae	Bacillus	Unknow
ASV2238	Bacteria	Proteobacteria	Gammaproteobacteria	Aeromonadales	Aeromonadaceae	Aeromonas	Unknow
ASV2045	Bacteria	Proteobacteria	Gammaproteobacteria	Burkholderiales	Comamonadaceae	Rhodoferax	Unknow
ASV1932	Bacteria	Proteobacteria	Gammaproteobacteria	Xanthomonadales	Xanthomonadaceae	Pseudoxanthomonas	Unknow
ASV2410	Bacteria	Bacteroidota	Bacteroidia	Bacteroidales	Prevotellaceae	Prevotella	Prevotella_copri
ASV548	Bacteria	Proteobacteria	Gammaproteobacteria	Pseudomonadales	Pseudomonadaceae	Pseudomonas	Unknow
ASV2016	Bacteria	Acidobacteriota	Blastocatellia	Pyrinomonadales	Pyrinomonadaceae	RB41	Unknow
ASV1365	Bacteria	Proteobacteria	Gammaproteobacteria	Enterobacterales	Enterobacteriaceae	Unknow	Unknow
ASV816	Bacteria	Firmicutes	Clostridia	Lachnospirales	Lachnospiraceae	Eubacterium_ventriosum_group	Unknow
ASV1429	Bacteria	Proteobacteria	Gammaproteobacteria	Burkholderiales	Chromobacteriaceae	Vogesella	Unknow
ASV3882	Bacteria	Proteobacteria	Alphaproteobacteria	Rhizobiales	Unknow	Unknow	Unknow
ASV2632	Bacteria	Proteobacteria	Alphaproteobacteria	Rhodobacterales	Rhodobacteraceae	Rubellimicrobium	Unknow
ASV1471	Bacteria	Proteobacteria	Gammaproteobacteria	Pseudomonadales	Pseudomonadaceae	Pseudomonas	Unknow
ASV1329	Bacteria	Proteobacteria	Gammaproteobacteria	Burkholderiales	Chitinibacteraceae	Chitinibacter	Unknow
ASV4187	Unassigned	Unknow	Unknow	Unknow	Unknow	Unknow	Unknow
ASV3171	Bacteria	Proteobacteria	Gammaproteobacteria	Burkholderiales	Comamonadaceae	Rhodoferax	Unknow
ASV3090	Bacteria	Proteobacteria	Alphaproteobacteria	Rhizobiales	Hyphomicrobiaceae	Hyphomicrobium	Unknow
ASV293	Bacteria	Firmicutes	Bacilli	Lactobacillales	Streptococcaceae	Lactococcus	Lactococcus_garvieae
ASV3107	Bacteria	Proteobacteria	Gammaproteobacteria	Xanthomonadales	Xanthomonadaceae	Stenotrophomonas	Unknow
ASV4197	Bacteria	Firmicutes	Clostridia	Lachnospirales	Lachnospiraceae	Roseburia	Unknow
ASV1456	Bacteria	Proteobacteria	Gammaproteobacteria	Pseudomonadales	Moraxellaceae	Acinetobacter	Unknow
ASV1483	Bacteria	Proteobacteria	Gammaproteobacteria	Enterobacterales	Enterobacteriaceae	Citrobacter	Unknow
ASV1316	Bacteria	Proteobacteria	Gammaproteobacteria	Pseudomonadales	Moraxellaceae	Acinetobacter	Unknow
ASV2248	Bacteria	Acidobacteriota	Vicinamibacteria	Vicinamibacterales	Unknow	Unknow	Unknow
ASV2849	Bacteria	Firmicutes	Clostridia	Oscillospirales	Butyricicoccaceae	Butyricicoccus	Butyricicoccus_pullicaecorum
ASV2966	Bacteria	Verrucomicrobiota	Verrucomicrobiae	Verrucomicrobiales	Unknow	Unknow	Unknow
ASV299	Bacteria	Proteobacteria	Gammaproteobacteria	Enterobacterales	Enterobacteriaceae	Unknow	Unknow
ASV1167	Bacteria	Firmicutes	Bacilli	Bacillales	Bacillaceae	Bacillus	Unknow
ASV2001	Bacteria	Proteobacteria	Alphaproteobacteria	Sphingomonadales	Sphingomonadaceae	Novosphingobium	Unknow
ASV2952	Bacteria	Proteobacteria	Alphaproteobacteria	Rhizobiales	Rhizobiales_Incertae_Sedis	Unknow	Unknow
ASV1384	Bacteria	Deinococcota	Deinococci	Deinococcales	Deinococcaceae	Deinococcus	Unknow
ASV821	Bacteria	Actinobacteriota	Actinobacteria	Micrococcales	Micrococcaceae	Unknow	Unknow
ASV618	Bacteria	Proteobacteria	Gammaproteobacteria	Enterobacterales	Enterobacteriaceae	Unknow	Unknow
ASV1495	Bacteria	Proteobacteria	Alphaproteobacteria	Rhizobiales	Rhizobiaceae	Unknow	Unknow
ASV1250	Bacteria	Firmicutes	Clostridia	Clostridiales	Clostridiaceae	Clostridium_sensu_stricto_1	Unknow
ASV2527	Bacteria	Firmicutes	Bacilli	Bacillales	Planococcaceae	Unknow	Unknow
ASV2645	Bacteria	Proteobacteria	Gammaproteobacteria	Enterobacterales	Enterobacteriaceae	Unknow	Unknow
ASV1298	Bacteria	Proteobacteria	Alphaproteobacteria	Sphingomonadales	Sphingomonadaceae	Sphingopyxis	Unknow
ASV3310	Bacteria	Proteobacteria	Alphaproteobacteria	Rhizobiales	Rhizobiaceae	Allorhizobium-Neorhizobium-Pararhizobium-Rhizobium	Unknow
ASV3151	Bacteria	Proteobacteria	Gammaproteobacteria	Burkholderiales	Comamonadaceae	Hydrogenophaga	Unknow
ASV2130	Bacteria	Firmicutes	Clostridia	Oscillospirales	Ruminococcaceae	Ruminococcus	bacterium_ic1277
ASV3178	Bacteria	Proteobacteria	Gammaproteobacteria	Burkholderiales	Chitinibacteraceae	Chitinibacter	Unknow
ASV3061	Bacteria	Proteobacteria	Alphaproteobacteria	Rhizobiales	Xanthobacteraceae	Unknow	Unknow
ASV1297	Bacteria	Bacteroidota	Bacteroidia	Chitinophagales	Chitinophagaceae	Edaphobaculum	Unknow
ASV1612	Bacteria	Proteobacteria	Gammaproteobacteria	Aeromonadales	Aeromonadaceae	Aeromonas	Unknow
ASV380	Bacteria	Proteobacteria	Alphaproteobacteria	Caulobacterales	Caulobacteraceae	Brevundimonas	Unknow
ASV3309	Bacteria	Proteobacteria	Gammaproteobacteria	Burkholderiales	Chitinibacteraceae	Deefgea	Unknow
ASV2350	Bacteria	Proteobacteria	Gammaproteobacteria	Burkholderiales	Oxalobacteraceae	Massilia	Unknow
ASV1954	Bacteria	Firmicutes	Bacilli	Lactobacillales	Lactobacillaceae	Lactobacillus	Unknow
ASV3105	Unassigned	Unknow	Unknow	Unknow	Unknow	Unknow	Unknow
ASV3114	Bacteria	Proteobacteria	Alphaproteobacteria	Rhizobiales	Rhizobiaceae	Allorhizobium-Neorhizobium-Pararhizobium-Rhizobium	Unknow
ASV1549	Bacteria	Actinobacteriota	Coriobacteriia	Coriobacteriales	Coriobacteriaceae	Collinsella	Unknow
ASV4206	Bacteria	Actinobacteriota	Actinobacteria	PeM15	PeM15	PeM15	Unknow
ASV1184	Bacteria	Proteobacteria	Gammaproteobacteria	Burkholderiales	TRA3-20	TRA3-20	bacterium_enrichment
ASV1111	Bacteria	Firmicutes	Clostridia	Lachnospirales	Lachnospiraceae	Ruminococcus_torques_group	Unknow
ASV2250	Bacteria	Bacteroidota	Bacteroidia	Bacteroidales	Muribaculaceae	Muribaculaceae	Unknow
ASV1593	Unassigned	Unknow	Unknow	Unknow	Unknow	Unknow	Unknow
ASV569	Bacteria	Proteobacteria	Gammaproteobacteria	Pseudomonadales	Pseudomonadaceae	Pseudomonas	Unknow
ASV1255	Bacteria	Firmicutes	Clostridia	Lachnospirales	Lachnospiraceae	Dorea	Dorea_formicigenerans
ASV3416	Bacteria	Proteobacteria	Gammaproteobacteria	Unknow	Unknow	Unknow	Unknow
ASV2913	Bacteria	Proteobacteria	Alphaproteobacteria	Rhizobiales	Rhizobiaceae	Unknow	Unknow
ASV2402	Bacteria	Proteobacteria	Gammaproteobacteria	Enterobacterales	Morganellaceae	Morganella	Morganella_psychrotolerans
ASV3369	Bacteria	Firmicutes	Clostridia	Clostridia_UCG-014	Clostridia_UCG-014	Clostridia_UCG-014	Unknow
ASV2188	Bacteria	Bacteroidota	Bacteroidia	Flavobacteriales	Flavobacteriaceae	Flavobacterium	Unknow
ASV1863	Bacteria	Proteobacteria	Alphaproteobacteria	Rhizobiales	Rhizobiaceae	Allorhizobium-Neorhizobium-Pararhizobium-Rhizobium	Unknow
ASV452	Bacteria	Proteobacteria	Gammaproteobacteria	Burkholderiales	Comamonadaceae	Unknow	Unknow
ASV651	Bacteria	Proteobacteria	Gammaproteobacteria	Pseudomonadales	Pseudomonadaceae	Pseudomonas	Unknow
ASV1757	Bacteria	Proteobacteria	Alphaproteobacteria	Sphingomonadales	Sphingomonadaceae	Novosphingobium	Unknow
ASV956	Bacteria	Proteobacteria	Gammaproteobacteria	Diplorickettsiales	Diplorickettsiaceae	Aquicella	Unknow
ASV1925	Bacteria	Verrucomicrobiota	Verrucomicrobiae	Chthoniobacterales	Chthoniobacteraceae	Candidatus_Udaeobacter	Unknow
ASV1276	Bacteria	Firmicutes	Clostridia	Oscillospirales	Ruminococcaceae	Unknow	Unknow
ASV1998	Bacteria	Proteobacteria	Alphaproteobacteria	Rhizobiales	Xanthobacteraceae	Unknow	Unknow
ASV3428	Bacteria	Actinobacteriota	Actinobacteria	Corynebacteriales	Nocardiaceae	Rhodococcus	Unknow
ASV3132	Bacteria	Actinobacteriota	Actinobacteria	Micrococcales	Cellulomonadaceae	Oerskovia	Unknow
ASV3901	Bacteria	Acidobacteriota	Vicinamibacteria	Subgroup_17	Subgroup_17	Subgroup_17	Unknow
ASV3674	Bacteria	Firmicutes	Clostridia	Lachnospirales	Lachnospiraceae	Lachnospiraceae_NK4A136_group	Clostridiales_bacterium
ASV3336	Bacteria	Proteobacteria	Gammaproteobacteria	Enterobacterales	Morganellaceae	Providencia	Unknow
ASV2146	Bacteria	NB1-j	NB1-j	NB1-j	NB1-j	NB1-j	Unknow
ASV1118	Bacteria	Proteobacteria	Gammaproteobacteria	Pseudomonadales	Moraxellaceae	Acinetobacter	Unknow
ASV824	Bacteria	Proteobacteria	Alphaproteobacteria	Rhodobacterales	Rhodobacteraceae	HIMB11	Unknow
ASV2488	Bacteria	Proteobacteria	Gammaproteobacteria	Burkholderiales	Comamonadaceae	Unknow	Unknow
ASV533	Bacteria	Proteobacteria	Gammaproteobacteria	Burkholderiales	Comamonadaceae	Malikia	Unknow
ASV905	Bacteria	Proteobacteria	Gammaproteobacteria	Pseudomonadales	Moraxellaceae	Acinetobacter	Unknow
ASV792	Bacteria	Proteobacteria	Gammaproteobacteria	Pseudomonadales	Pseudomonadaceae	Pseudomonas	Unknow
ASV1081	Bacteria	Fusobacteriota	Fusobacteriia	Fusobacteriales	Fusobacteriaceae	Cetobacterium	Unknow
ASV481	Bacteria	Proteobacteria	Gammaproteobacteria	Enterobacterales	Yersiniaceae	Serratia	Unknow
ASV1918	Bacteria	Firmicutes	Clostridia	Lachnospirales	Lachnospiraceae	Unknow	Unknow
ASV2288	Bacteria	Bacteroidota	Bacteroidia	Flavobacteriales	Flavobacteriaceae	Flavobacterium	Unknow
ASV2151	Bacteria	Proteobacteria	Alphaproteobacteria	Rhodobacterales	Rhodobacteraceae	Unknow	Unknow
ASV2210	Bacteria	Proteobacteria	Gammaproteobacteria	Aeromonadales	Aeromonadaceae	Aeromonas	Unknow
ASV2927	Bacteria	Proteobacteria	Gammaproteobacteria	Burkholderiales	Oxalobacteraceae	Massilia	Unknow
ASV843	Bacteria	Deinococcota	Deinococci	Deinococcales	Deinococcaceae	Deinococcus	Unknow
ASV687	Bacteria	Bacteroidota	Bacteroidia	Bacteroidales	Bacteroidaceae	Bacteroides	Bacteroides_plebeius
ASV3877	Bacteria	Acidobacteriota	Holophagae	Subgroup_7	Subgroup_7	Subgroup_7	Unknow
ASV441	Bacteria	Proteobacteria	Gammaproteobacteria	Burkholderiales	Chitinibacteraceae	Chitinibacter	Chitinibacter_tainanensis
ASV3714	Bacteria	Firmicutes	Bacilli	Unknow	Unknow	Unknow	Unknow
ASV1982	Bacteria	Proteobacteria	Gammaproteobacteria	Burkholderiales	Oxalobacteraceae	Unknow	Unknow
ASV3125	Bacteria	Proteobacteria	Alphaproteobacteria	Rhizobiales	Rhizobiaceae	Allorhizobium-Neorhizobium-Pararhizobium-Rhizobium	Unknow
ASV2618	Bacteria	Actinobacteriota	Actinobacteria	Corynebacteriales	Nocardiaceae	Rhodococcus	Unknow
ASV1331	Bacteria	Proteobacteria	Gammaproteobacteria	Burkholderiales	Chromobacteriaceae	Vogesella	Vogesella_fluminis
ASV2903	Bacteria	Firmicutes	Clostridia	Lachnospirales	Lachnospiraceae	Ruminococcus_gauvreauii_group	Unknow
ASV2409	Bacteria	Proteobacteria	Alphaproteobacteria	Sphingomonadales	Sphingomonadaceae	Unknow	Unknow
ASV633	Bacteria	Proteobacteria	Gammaproteobacteria	Enterobacterales	Enterobacteriaceae	Unknow	Unknow
ASV3684	Bacteria	Firmicutes	Bacilli	Paenibacillales	Paenibacillaceae	Paenibacillus	Unknow
ASV1067	Bacteria	Proteobacteria	Gammaproteobacteria	Burkholderiales	Neisseriaceae	Neisseria	Unknow
ASV3630	Bacteria	Proteobacteria	Alphaproteobacteria	Rhizobiales	Rhizobiales_Incertae_Sedis	Nordella	Nordella_oligomobilis
ASV3573	Bacteria	Gemmatimonadota	Gemmatimonadetes	Gemmatimonadales	Gemmatimonadaceae	Unknow	Unknow
ASV2926	Bacteria	Firmicutes	Clostridia	Oscillospirales	Ruminococcaceae	Ruminococcus	Ruminococcus_callidus
ASV4227	Bacteria	Acidobacteriota	Acidobacteriae	Solibacterales	Solibacteraceae	Candidatus_Solibacter	Unknow
ASV523	Bacteria	Proteobacteria	Gammaproteobacteria	Alteromonadales	Alteromonadaceae	Rheinheimera	Unknow
ASV1104	Bacteria	Proteobacteria	Gammaproteobacteria	Enterobacterales	Enterobacteriaceae	Unknow	Unknow
ASV671	Bacteria	Proteobacteria	Gammaproteobacteria	Aeromonadales	Aeromonadaceae	Aeromonas	Unknow
ASV1881	Bacteria	Proteobacteria	Alphaproteobacteria	Puniceispirillales	SAR116_clade	Candidatus_Puniceispirillum	Unknow
ASV2640	Bacteria	Proteobacteria	Alphaproteobacteria	Rhizobiales	Rhizobiaceae	Unknow	Unknow
ASV172	Bacteria	Proteobacteria	Gammaproteobacteria	Pseudomonadales	Moraxellaceae	Acinetobacter	Unknow
ASV1386	Bacteria	Proteobacteria	Gammaproteobacteria	Burkholderiales	Comamonadaceae	Acidovorax	Unknow
ASV1159	Bacteria	Firmicutes	Negativicutes	Veillonellales-Selenomonadales	Veillonellaceae	Megasphaera	Megasphaera_micronuciformis
ASV2819	Bacteria	Deinococcota	Deinococci	Deinococcales	Deinococcaceae	Deinococcus	Unknow
ASV3449	Bacteria	Acidobacteriota	Subgroup_5	Subgroup_5	Subgroup_5	Subgroup_5	Unknow
ASV2051	Bacteria	Fusobacteriota	Fusobacteriia	Fusobacteriales	Fusobacteriaceae	Cetobacterium	Unknow
ASV517	Bacteria	Proteobacteria	Gammaproteobacteria	Aeromonadales	Aeromonadales	Aeromonadales	Unknow
ASV385	Bacteria	Proteobacteria	Gammaproteobacteria	Burkholderiales	Oxalobacteraceae	Duganella	Unknow
ASV1407	Bacteria	Firmicutes	Bacilli	Paenibacillales	Paenibacillaceae	Paenibacillus	Paenibacillus_alginolyticus
ASV3003	Bacteria	Proteobacteria	Alphaproteobacteria	Tistrellales	Geminicoccaceae	Unknow	Unknow
ASV3325	Bacteria	Firmicutes	Bacilli	Exiguobacterales	Exiguobacteraceae	Exiguobacterium	Exiguobacterium_undae
ASV162	Bacteria	Proteobacteria	Gammaproteobacteria	Enterobacterales	Enterobacteriaceae	Unknow	Unknow
ASV429	Bacteria	Proteobacteria	Gammaproteobacteria	Enterobacterales	Enterobacteriaceae	Unknow	Unknow
ASV1202	Bacteria	Proteobacteria	Alphaproteobacteria	Rhizobiales	Rhizobiales_Incertae_Sedis	Phreatobacter	Alphaproteobacteria_bacterium
ASV1098	Bacteria	Firmicutes	Negativicutes	Veillonellales-Selenomonadales	Veillonellaceae	Veillonella	Veillonella_sp.
ASV1512	Bacteria	Fusobacteriota	Fusobacteriia	Fusobacteriales	Fusobacteriaceae	Fusobacterium	Unknow
ASV3815	Bacteria	Proteobacteria	Gammaproteobacteria	Steroidobacterales	Steroidobacteraceae	Unknow	Steroidobacter_sp.
ASV987	Bacteria	Proteobacteria	Alphaproteobacteria	Caulobacterales	Caulobacteraceae	Phenylobacterium	Unknow
ASV1706	Bacteria	Nitrospirota	Nitrospiria	Nitrospirales	Nitrospiraceae	Nitrospira	Nitrospira_japonica
ASV2838	Bacteria	Unknow	Unknow	Unknow	Unknow	Unknow	Unknow
ASV855	Bacteria	Proteobacteria	Gammaproteobacteria	Pseudomonadales	Pseudomonadaceae	Pseudomonas	Unknow
ASV1556	Bacteria	Firmicutes	Clostridia	Lachnospirales	Lachnospiraceae	Lachnospiraceae_XPB1014_group	Unknow
ASV482	Bacteria	Proteobacteria	Gammaproteobacteria	Aeromonadales	Aeromonadaceae	Aeromonas	Unknow
ASV3586	Bacteria	Deinococcota	Deinococci	Deinococcales	Deinococcaceae	Deinococcus	Deinococcus_multiflagellatus
ASV1551	Bacteria	Firmicutes	Clostridia	Lachnospirales	Lachnospiraceae	Lachnospiraceae_NK4A136_group	Unknow
ASV3755	Bacteria	Bacteroidota	Bacteroidia	Flavobacteriales	Flavobacteriaceae	Flavobacterium	Unknow
ASV664	Bacteria	Bacteroidota	Bacteroidia	Flavobacteriales	Weeksellaceae	Chryseobacterium	Chryseobacterium_greenlandense
ASV1718	Bacteria	Proteobacteria	Gammaproteobacteria	Xanthomonadales	Xanthomonadaceae	Stenotrophomonas	Unknow
ASV2454	Bacteria	Proteobacteria	Gammaproteobacteria	Burkholderiales	Comamonadaceae	Rhodoferax	Unknow
ASV991	Bacteria	Proteobacteria	Gammaproteobacteria	Aeromonadales	Unknow	Unknow	Unknow
ASV451	Bacteria	Proteobacteria	Gammaproteobacteria	Aeromonadales	Unknow	Unknow	Unknow
ASV3929	Bacteria	Proteobacteria	Alphaproteobacteria	Acetobacterales	Acetobacteraceae	Roseomonas	Unknow
ASV3395	Bacteria	Proteobacteria	Alphaproteobacteria	Rhizobiales	Hyphomicrobiaceae	Hyphomicrobiaceae	Unknow
ASV2543	Bacteria	Firmicutes	Clostridia	Lachnospirales	Lachnospiraceae	Eubacterium_xylanophilum_group	Unknow
ASV1084	Bacteria	Verrucomicrobiota	Verrucomicrobiae	Unknow	Unknow	Unknow	Unknow
ASV3320	Bacteria	Proteobacteria	Alphaproteobacteria	Rhizobiales	Hyphomicrobiaceae	Pedomicrobium	Unknow
ASV2327	Bacteria	Desulfobacterota	Desulfovibrionia	Desulfovibrionales	Desulfovibrionaceae	Desulfovibrio	Desulfovibrio_cuneatus
ASV1482	Bacteria	Unknow	Unknow	Unknow	Unknow	Unknow	Unknow
ASV1496	Bacteria	Firmicutes	Bacilli	Paenibacillales	Paenibacillaceae	Paenibacillus	Unknow
ASV3663	Bacteria	Bacteroidota	Bacteroidia	Flavobacteriales	Flavobacteriaceae	Flavobacterium	Unknow
ASV2746	Bacteria	Desulfobacterota	Unknow	Unknow	Unknow	Unknow	Unknow
ASV3807	Bacteria	Firmicutes	Clostridia	Lachnospirales	Lachnospiraceae	Epulopiscium	Unknow
ASV1765	Bacteria	Firmicutes	Clostridia	Lachnospirales	Lachnospiraceae	Lachnospiraceae_NK4A136_group	Unknow
ASV565	Bacteria	Proteobacteria	Gammaproteobacteria	Burkholderiales	Comamonadaceae	Sphaerotilus	Sphaerotilus_natans
ASV2262	Bacteria	Proteobacteria	Gammaproteobacteria	Burkholderiales	Comamonadaceae	Unknow	Unknow
ASV578	Bacteria	Bacteroidota	Bacteroidia	Bacteroidales	Prevotellaceae	Prevotella	Prevotella_stercorea
ASV3073	Bacteria	Firmicutes	Clostridia	Peptostreptococcales-Tissierellales	Peptostreptococcaceae	Unknow	Unknow
ASV2646	Bacteria	Firmicutes	Clostridia	Clostridiales	Clostridiaceae	Clostridium_sensu_stricto_12	Unknow
ASV543	Bacteria	Proteobacteria	Gammaproteobacteria	Pseudomonadales	Moraxellaceae	Acinetobacter	Unknow
ASV1269	Bacteria	Firmicutes	Bacilli	Lactobacillales	Enterococcaceae	Enterococcus	Unknow
ASV2263	Bacteria	Proteobacteria	Alphaproteobacteria	Rhodobacterales	Rhodobacteraceae	Unknow	Unknow
ASV455	Bacteria	Proteobacteria	Gammaproteobacteria	Burkholderiales	Comamonadaceae	Delftia	Unknow
ASV1305	Unassigned	Unknow	Unknow	Unknow	Unknow	Unknow	Unknow
ASV1805	Bacteria	Firmicutes	Clostridia	Lachnospirales	Lachnospiraceae	Unknow	Unknow
ASV2353	Bacteria	Firmicutes	Clostridia	Lachnospirales	Lachnospiraceae	Unknow	Unknow
ASV438	Bacteria	Fusobacteriota	Fusobacteriia	Fusobacteriales	Fusobacteriaceae	Cetobacterium	Unknow
ASV1089	Bacteria	Proteobacteria	Gammaproteobacteria	Enterobacterales	Morganellaceae	Providencia	Unknow
ASV3425	Unassigned	Unknow	Unknow	Unknow	Unknow	Unknow	Unknow
ASV2827	Bacteria	Proteobacteria	Alphaproteobacteria	Rhizobiales	Rhizobiaceae	Aminobacter	Unknow
ASV2345	Bacteria	Proteobacteria	Alphaproteobacteria	Sphingomonadales	Sphingomonadaceae	Sphingomonas	Unknow
ASV2949	Bacteria	Spirochaetota	Spirochaetia	Spirochaetales	Spirochaetaceae	Treponema	Unknow
ASV1385	Bacteria	Firmicutes	Bacilli	Bacillales	Bacillaceae	Bacillus	Unknow
ASV3386	Bacteria	Proteobacteria	Gammaproteobacteria	Burkholderiales	Sutterellaceae	Sutterella	Sutterella_wadsworthensis
ASV1847	Bacteria	Firmicutes	Clostridia	Lachnospirales	Lachnospiraceae	Unknow	Unknow
ASV1578	Bacteria	Proteobacteria	Gammaproteobacteria	Burkholderiales	Oxalobacteraceae	Duganella	Unknow
ASV600	Bacteria	Actinobacteriota	Actinobacteria	Micrococcales	Microbacteriaceae	Agromyces	Agromyces_cerinus
ASV376	Bacteria	Fusobacteriota	Fusobacteriia	Fusobacteriales	Fusobacteriaceae	Cetobacterium	Unknow
ASV2291	Bacteria	Proteobacteria	Gammaproteobacteria	Alteromonadales	Shewanellaceae	Shewanella	Unknow
ASV3568	Bacteria	Bacteroidota	Bacteroidia	Chitinophagales	Saprospiraceae	Unknow	Unknow
ASV3007	Bacteria	Firmicutes	Negativicutes	Veillonellales-Selenomonadales	Veillonellaceae	Dialister	Dialister_succinatiphilus
ASV837	Bacteria	Proteobacteria	Gammaproteobacteria	Burkholderiales	Oxalobacteraceae	Massilia	Unknow
ASV971	Bacteria	Firmicutes	Clostridia	Lachnospirales	Lachnospiraceae	Agathobacter	Unknow
ASV1256	Bacteria	Proteobacteria	Alphaproteobacteria	Rhizobiales	Xanthobacteraceae	Unknow	Unknow
ASV2728	Bacteria	Proteobacteria	Alphaproteobacteria	Rhodobacterales	Rhodobacteraceae	Rhodobacter	Unknow
ASV721	Bacteria	Proteobacteria	Gammaproteobacteria	Pseudomonadales	Moraxellaceae	Acinetobacter	Unknow
ASV2054	Bacteria	Bacteroidota	Bacteroidia	Chitinophagales	Chitinophagaceae	Edaphobaculum	Unknow
ASV2506	Bacteria	Proteobacteria	Alphaproteobacteria	Rhizobiales	Xanthobacteraceae	Unknow	Unknow
ASV4233	Bacteria	Actinobacteriota	MB-A2-108	MB-A2-108	MB-A2-108	MB-A2-108	Unknow
ASV2919	Bacteria	Bacteroidota	Bacteroidia	Bacteroidales	Bacteroidaceae	Bacteroides	Bacteroides_stercoris
ASV2767	Bacteria	Proteobacteria	Gammaproteobacteria	Aeromonadales	Aeromonadaceae	Aeromonas	Unknow
ASV125	Bacteria	Proteobacteria	Gammaproteobacteria	Enterobacterales	Enterobacteriaceae	Unknow	Unknow
ASV71	Bacteria	Proteobacteria	Gammaproteobacteria	Enterobacterales	Enterobacteriaceae	Unknow	Unknow
ASV776	Bacteria	Bacteroidota	Bacteroidia	Bacteroidales	Tannerellaceae	Parabacteroides	Parabacteroides_distasonis
ASV3097	Bacteria	Cyanobacteria	Cyanobacteriia	Synechococcales	Cyanobiaceae	Synechococcus_CC9902	Unknow
ASV2556	Bacteria	Proteobacteria	Alphaproteobacteria	Caulobacterales	Caulobacteraceae	Brevundimonas	Brevundimonas_staleyi
ASV3442	Bacteria	Proteobacteria	Gammaproteobacteria	Burkholderiales	SC-I-84	SC-I-84	Unknow
ASV2793	Bacteria	Verrucomicrobiota	Verrucomicrobiae	Chthoniobacterales	Chthoniobacteraceae	Chthoniobacter	Unknow
ASV1931	Bacteria	Cyanobacteria	Cyanobacteriia	Chloroplast	Chloroplast	Chloroplast	Unknow
ASV2797	Bacteria	Proteobacteria	Gammaproteobacteria	Burkholderiales	Chitinibacteraceae	Chitinibacter	Unknow
ASV2732	Bacteria	Gemmatimonadota	BD2-11_terrestrial_group	BD2-11_terrestrial_group	BD2-11_terrestrial_group	BD2-11_terrestrial_group	Unknow
ASV1837	Bacteria	Proteobacteria	Alphaproteobacteria	Caulobacterales	Caulobacteraceae	Unknow	Unknow
ASV3539	Bacteria	Chloroflexi	Anaerolineae	Anaerolineales	Anaerolineaceae	Unknow	Unknow
ASV503	Bacteria	Cyanobacteria	Cyanobacteriia	Chloroplast	Chloroplast	Chloroplast	Unknow
ASV2495	Bacteria	Proteobacteria	Gammaproteobacteria	Salinisphaerales	Solimonadaceae	Polycyclovorans	Unknow
ASV2063	Bacteria	Proteobacteria	Gammaproteobacteria	Vibrionales	Vibrionaceae	Vibrio	Unknow
ASV3658	Bacteria	Verrucomicrobiota	Verrucomicrobiae	Chthoniobacterales	Chthoniobacteraceae	Candidatus_Udaeobacter	Unknow
ASV1833	Bacteria	Proteobacteria	Gammaproteobacteria	Pseudomonadales	Pseudomonadaceae	Pseudomonas	Unknow
ASV2187	Bacteria	Firmicutes	Bacilli	Lactobacillales	Lactobacillaceae	Lactobacillus	Unknow
ASV2239	Bacteria	Proteobacteria	Gammaproteobacteria	Coxiellales	Coxiellaceae	Coxiella	Unknow
ASV4171	Bacteria	Firmicutes	Bacilli	Lactobacillales	Lactobacillaceae	Lactobacillus	Lactobacillus_coryniformis
ASV3341	Bacteria	Proteobacteria	Gammaproteobacteria	Pseudomonadales	Moraxellaceae	Acinetobacter	Unknow
ASV3277	Bacteria	Firmicutes	Bacilli	Erysipelotrichales	Erysipelotrichaceae	Allobaculum	Unknow
ASV2759	Bacteria	Proteobacteria	Gammaproteobacteria	Pseudomonadales	Moraxellaceae	Acinetobacter	Unknow
ASV4035	Bacteria	MBNT15	MBNT15	MBNT15	MBNT15	MBNT15	Unknow
ASV3623	Bacteria	Bacteroidota	Bacteroidia	Flavobacteriales	NS9_marine_group	NS9_marine_group	Unknow
ASV2048	Bacteria	Firmicutes	Clostridia	Clostridiales	Clostridiaceae	Clostridium_sensu_stricto_3	Clostridiaceae_bacterium
ASV1722	Bacteria	Proteobacteria	Alphaproteobacteria	Rhizobiales	Rhizobiaceae	Allorhizobium-Neorhizobium-Pararhizobium-Rhizobium	Unknow
ASV105	Bacteria	Firmicutes	Bacilli	Lactobacillales	Carnobacteriaceae	Carnobacterium	Carnobacterium_maltaromaticum
ASV3646	Bacteria	Proteobacteria	Gammaproteobacteria	Burkholderiales	Oxalobacteraceae	Undibacterium	Unknow
ASV3181	Bacteria	Proteobacteria	Gammaproteobacteria	Burkholderiales	Unknow	Unknow	Unknow
ASV2074	Bacteria	Firmicutes	Clostridia	Oscillospirales	Eubacterium_coprostanoligenes_group	Eubacterium_coprostanoligenes_group	Unknow
ASV2608	Bacteria	Proteobacteria	Alphaproteobacteria	Sphingomonadales	Sphingomonadaceae	Sphingorhabdus	Unknow
ASV1783	Bacteria	Proteobacteria	Gammaproteobacteria	Aeromonadales	Aeromonadaceae	Aeromonas	Unknow
ASV4180	Bacteria	Proteobacteria	Gammaproteobacteria	Alteromonadales	Shewanellaceae	Shewanella	Unknow
ASV2912	Bacteria	Desulfobacterota	Desulfobulbia	Desulfobulbales	Desulfobulbaceae	Unknow	Unknow
ASV3275	Bacteria	Firmicutes	Clostridia	Oscillospirales	Ruminococcaceae	Anaerofilum	Unknow
ASV2653	Bacteria	Proteobacteria	Alphaproteobacteria	Rhodobacterales	Rhodobacteraceae	Rhodobacter	Unknow
ASV3725	Bacteria	Proteobacteria	Gammaproteobacteria	Burkholderiales	Comamonadaceae	Delftia	Unknow
ASV2430	Bacteria	Firmicutes	Bacilli	Unknow	Unknow	Unknow	Unknow
ASV4054	Bacteria	Verrucomicrobiota	Verrucomicrobiae	Verrucomicrobiales	Rubritaleaceae	Luteolibacter	Unknow
ASV2161	Bacteria	Proteobacteria	Gammaproteobacteria	Vibrionales	Vibrionaceae	Vibrio	Unknow
ASV2598	Bacteria	Proteobacteria	Gammaproteobacteria	Enterobacterales	Enterobacteriaceae	Unknow	Unknow
ASV3934	Bacteria	Proteobacteria	Gammaproteobacteria	Enterobacterales	Enterobacteriaceae	Unknow	Unknow
ASV4049	Bacteria	Proteobacteria	Gammaproteobacteria	Burkholderiales	Comamonadaceae	Variovorax	Unknow
ASV3543	Bacteria	Chloroflexi	OLB14	OLB14	OLB14	OLB14	Unknow
ASV3548	Bacteria	Proteobacteria	Gammaproteobacteria	Burkholderiales	Comamonadaceae	Azohydromonas	Unknow
ASV2079	Bacteria	Actinobacteriota	Actinobacteria	Corynebacteriales	Mycobacteriaceae	Mycobacterium	Unknow
ASV250	Bacteria	Proteobacteria	Alphaproteobacteria	Rhodobacterales	Rhodobacteraceae	Defluviimonas	Unknow
ASV3122	Bacteria	Acidobacteriota	Blastocatellia	Blastocatellales	Blastocatellaceae	Blastocatella	Unknow
ASV2289	Bacteria	Bacteroidota	Bacteroidia	Bacteroidales	Bacteroidaceae	Bacteroides	Bacteroides_stercoris
ASV884	Bacteria	Proteobacteria	Gammaproteobacteria	Enterobacterales	Hafniaceae	Hafnia-Obesumbacterium	Unknow
ASV955	Bacteria	Desulfobacterota	Desulfovibrionia	Desulfovibrionales	Desulfovibrionaceae	Desulfovibrio	Unknow
ASV2228	Bacteria	Proteobacteria	Gammaproteobacteria	Enterobacterales	Enterobacteriaceae	Unknow	Unknow
ASV2152	Bacteria	Bacteroidota	Bacteroidia	Flavobacteriales	Flavobacteriaceae	Flavobacterium	Unknow
ASV1461	Bacteria	Acidobacteriota	Vicinamibacteria	Vicinamibacterales	Vicinamibacteraceae	Vicinamibacteraceae	Unknow
ASV3404	Bacteria	Bacteroidota	Bacteroidia	Flavobacteriales	Flavobacteriaceae	Flavobacterium	Unknow
ASV3064	Bacteria	Acidobacteriota	Vicinamibacteria	Vicinamibacterales	Unknow	Unknow	Unknow
ASV2415	Bacteria	Proteobacteria	Alphaproteobacteria	Rhizobiales	Rhizobiales_Incertae_Sedis	Nordella	Unknow
ASV3607	Bacteria	Verrucomicrobiota	Verrucomicrobiae	Chthoniobacterales	Chthoniobacteraceae	Chthoniobacter	Unknow
ASV2275	Unassigned	Unknow	Unknow	Unknow	Unknow	Unknow	Unknow
ASV1147	Bacteria	Bacteroidota	Bacteroidia	Sphingobacteriales	Sphingobacteriaceae	Pedobacter	Pedobacter_kyungheensis
ASV1392	Bacteria	Proteobacteria	Gammaproteobacteria	Enterobacterales	Enterobacteriaceae	Unknow	Unknow
ASV2207	Bacteria	Proteobacteria	Alphaproteobacteria	Sphingomonadales	Sphingomonadaceae	Novosphingobium	Unknow
ASV3862	Bacteria	Firmicutes	Negativicutes	Veillonellales-Selenomonadales	Selenomonadaceae	Megamonas	Unknow
ASV95	Bacteria	Proteobacteria	Gammaproteobacteria	Pseudomonadales	Moraxellaceae	Acinetobacter	Unknow
ASV286	Bacteria	Fusobacteriota	Fusobacteriia	Fusobacteriales	Fusobacteriaceae	Cetobacterium	Unknow
ASV2373	Bacteria	Fusobacteriota	Fusobacteriia	Fusobacteriales	Fusobacteriaceae	Cetobacterium	Unknow
ASV2340	Bacteria	Proteobacteria	Alphaproteobacteria	Rhizobiales	Hyphomicrobiaceae	Pedomicrobium	Unknow
ASV61	Bacteria	Proteobacteria	Gammaproteobacteria	Enterobacterales	Enterobacteriaceae	Unknow	Unknow
ASV3357	Bacteria	Desulfobacterota	Desulfuromonadia	Desulfuromonadia	Desulfuromonadaceae	Desulfuromonadaceae	Unknow
ASV3312	Bacteria	Chloroflexi	Dehalococcoidia	S085	S085	S085	Unknow
ASV2627	Bacteria	Firmicutes	Bacilli	Caldalkalibacillales	Caldalkalibacillaceae	Caldalkalibacillus	Caldalkalibacillus_thermarum
ASV762	Bacteria	Fusobacteriota	Fusobacteriia	Fusobacteriales	Fusobacteriaceae	Unknow	Unknow
ASV3089	Bacteria	Firmicutes	Negativicutes	Veillonellales-Selenomonadales	Veillonellaceae	Negativicoccus	Negativicoccus_succinicivorans
ASV902	Bacteria	Proteobacteria	Gammaproteobacteria	Burkholderiales	Comamonadaceae	Unknow	Curvibacter_sp.
ASV2033	Bacteria	Proteobacteria	Gammaproteobacteria	Xanthomonadales	Xanthomonadaceae	Stenotrophomonas	Stenotrophomonas_rhizophila
ASV4069	Bacteria	Desulfobacterota	Desulfovibrionia	Desulfovibrionales	Desulfovibrionaceae	Unknow	Unknow
ASV529	Bacteria	Proteobacteria	Gammaproteobacteria	Enterobacterales	Enterobacteriaceae	Unknow	Unknow
ASV3593	Bacteria	Proteobacteria	Gammaproteobacteria	Pseudomonadales	Pseudomonadaceae	Pseudomonas	Unknow
ASV1992	Bacteria	Proteobacteria	Gammaproteobacteria	Pseudomonadales	Moraxellaceae	Acinetobacter	Unknow
ASV3615	Bacteria	Firmicutes	Bacilli	Paenibacillales	Paenibacillaceae	Paenibacillus	Unknow
ASV3371	Bacteria	Firmicutes	Clostridia	Oscillospirales	Ruminococcaceae	Unknow	Unknow
ASV1156	Bacteria	Bacteroidota	Bacteroidia	Flavobacteriales	Flavobacteriaceae	Flavobacterium	Unknow
ASV3529	Bacteria	Proteobacteria	Gammaproteobacteria	Burkholderiales	Methylophilaceae	Methylotenera	Unknow
ASV1172	Bacteria	Proteobacteria	Alphaproteobacteria	Rickettsiales	Mitochondria	Mitochondria	Unknow
ASV2998	Bacteria	Firmicutes	Clostridia	Lachnospirales	Lachnospiraceae	Unknow	Unknow
ASV1968	Bacteria	Firmicutes	Clostridia	Oscillospirales	Ruminococcaceae	Ruminococcaceae	Unknow
ASV3703	Bacteria	Firmicutes	Bacilli	Thermicanales	Thermicanaceae	Thermicanus	Unknow
ASV3616	Bacteria	Desulfobacterota	Desulfobacteria	Desulfobacterales	Desulfosarcinaceae	Sva0081_sediment_group	Unknow
ASV2981	Unassigned	Unknow	Unknow	Unknow	Unknow	Unknow	Unknow
ASV1112	Bacteria	Proteobacteria	Gammaproteobacteria	Burkholderiales	Nitrosomonadaceae	MND1	Unknow
ASV2336	Bacteria	Proteobacteria	Alphaproteobacteria	Rhodobacterales	Rhodobacteraceae	Rubellimicrobium	Unknow
ASV1040	Bacteria	Proteobacteria	Gammaproteobacteria	Enterobacterales	Enterobacteriaceae	Kosakonia	Unknow
ASV3673	Archaea	Unknow	Unknow	Unknow	Unknow	Unknow	Unknow
ASV2338	Bacteria	Proteobacteria	Gammaproteobacteria	Burkholderiales	Comamonadaceae	Paucibacter	beta_proteobacterium
ASV3552	Unassigned	Unknow	Unknow	Unknow	Unknow	Unknow	Unknow
ASV1047	Bacteria	Proteobacteria	Alphaproteobacteria	Rhizobiales	Rhizobiaceae	Unknow	Unknow
ASV2812	Bacteria	Proteobacteria	Gammaproteobacteria	Enterobacterales	Morganellaceae	Providencia	Unknow
ASV1275	Bacteria	Firmicutes	Bacilli	Lactobacillales	Leuconostocaceae	Weissella	Unknow
ASV2967	Bacteria	Bacteroidota	Bacteroidia	Bacteroidales	Bacteroidaceae	Bacteroides	Unknow
ASV864	Bacteria	Bacteroidota	Bacteroidia	Bacteroidales	Bacteroidaceae	Bacteroides	Bacteroides_coprocola
ASV324	Bacteria	Proteobacteria	Gammaproteobacteria	Aeromonadales	Aeromonadaceae	Unknow	Unknow
ASV1234	Bacteria	Proteobacteria	Gammaproteobacteria	Aeromonadales	Aeromonadaceae	Aeromonas	Unknow
ASV4226	Bacteria	Proteobacteria	Alphaproteobacteria	Micropepsales	Micropepsaceae	Unknow	Unknow
ASV340	Bacteria	Fusobacteriota	Fusobacteriia	Fusobacteriales	Fusobacteriaceae	Cetobacterium	Unknow
ASV1208	Bacteria	Firmicutes	Clostridia	Clostridiales	Clostridiaceae	Clostridium_sensu_stricto_14	Clostridium_lundense
ASV1974	Bacteria	Gemmatimonadota	Gemmatimonadetes	Gemmatimonadales	Gemmatimonadaceae	Unknow	Unknow
ASV1324	Bacteria	Firmicutes	Bacilli	Erysipelotrichales	Erysipelotrichaceae	ZOR0006	Unknow
ASV2972	Bacteria	Proteobacteria	Gammaproteobacteria	Aeromonadales	Aeromonadaceae	Aeromonas	Unknow
ASV3420	Bacteria	Proteobacteria	Gammaproteobacteria	Burkholderiales	SC-I-84	SC-I-84	Unknow
ASV568	Bacteria	Verrucomicrobiota	Chlamydiae	Chlamydiales	Simkaniaceae	Candidatus_Rhabdochlamydia	Candidatus_Rhabdochlamydia
ASV596	Bacteria	Firmicutes	Clostridia	Lachnospirales	Lachnospiraceae	Unknow	Unknow
ASV4235	Bacteria	Methylomirabilota	Methylomirabilia	Rokubacteriales	Rokubacteriales	Rokubacteriales	Unknow
ASV693	Bacteria	Proteobacteria	Gammaproteobacteria	Pseudomonadales	Pseudomonadaceae	Pseudomonas	Unknow
ASV3440	Bacteria	Verrucomicrobiota	Verrucomicrobiae	Chthoniobacterales	Chthoniobacteraceae	Candidatus_Udaeobacter	Unknow
ASV3333	Bacteria	Proteobacteria	Gammaproteobacteria	Pseudomonadales	Moraxellaceae	Acinetobacter	Unknow
ASV957	Bacteria	Firmicutes	Bacilli	Lactobacillales	Enterococcaceae	Enterococcus	Unknow
ASV992	Bacteria	Proteobacteria	Gammaproteobacteria	Aeromonadales	Aeromonadaceae	Aeromonas	Unknow
ASV2914	Bacteria	Acidobacteriota	Blastocatellia	Blastocatellales	Blastocatellaceae	Unknow	Unknow
ASV4068	Bacteria	Actinobacteriota	Acidimicrobiia	Microtrichales	Ilumatobacteraceae	CL500-29_marine_group	Unknow
ASV3851	Bacteria	Unknow	Unknow	Unknow	Unknow	Unknow	Unknow
ASV243	Bacteria	Bacteroidota	Bacteroidia	Cytophagales	Microscillaceae	Unknow	Unknow
ASV1723	Bacteria	Proteobacteria	Gammaproteobacteria	Enterobacterales	Enterobacteriaceae	Unknow	Unknow
ASV3850	Bacteria	Acidobacteriota	Vicinamibacteria	Vicinamibacterales	Vicinamibacteraceae	Vicinamibacteraceae	Unknow
ASV4116	Bacteria	Proteobacteria	Alphaproteobacteria	Sphingomonadales	Sphingomonadaceae	Novosphingobium	Unknow
ASV3943	Bacteria	Firmicutes	Clostridia	Clostridiales	Clostridiaceae	Clostridium_sensu_stricto_11	Clostridium_amazonense
ASV4014	Bacteria	Proteobacteria	Alphaproteobacteria	Rhodobacterales	Rhodobacteraceae	Unknow	Unknow
ASV3169	Bacteria	Bacteroidota	Bacteroidia	Flavobacteriales	Flavobacteriaceae	Flavobacterium	Flavobacterium_sasangense
ASV3133	Bacteria	Proteobacteria	Gammaproteobacteria	Xanthomonadales	Xanthomonadaceae	Lysobacter	Unknow
ASV1734	Bacteria	Proteobacteria	Gammaproteobacteria	Burkholderiales	Methylophilaceae	OM43_clade	Unknow
ASV3104	Bacteria	Firmicutes	Bacilli	Lactobacillales	Leuconostocaceae	Weissella	Unknow
ASV913	Bacteria	Bacteroidota	Bacteroidia	Sphingobacteriales	KD3-93	KD3-93	Unknow
ASV3628	Bacteria	Proteobacteria	Gammaproteobacteria	Xanthomonadales	Xanthomonadaceae	Stenotrophomonas	Unknow
ASV652	Bacteria	Fusobacteriota	Fusobacteriia	Fusobacteriales	Fusobacteriaceae	Cetobacterium	Unknow
ASV204	Bacteria	Proteobacteria	Gammaproteobacteria	Pseudomonadales	Moraxellaceae	Acinetobacter	Unknow
ASV1450	Bacteria	Proteobacteria	Alphaproteobacteria	Rhodobacterales	Rhodobacteraceae	Unknow	Unknow
ASV85	Bacteria	Fusobacteriota	Fusobacteriia	Fusobacteriales	Fusobacteriaceae	Cetobacterium	Unknow
ASV1031	Bacteria	Proteobacteria	Alphaproteobacteria	Rhodobacterales	Rhodobacteraceae	Paracoccus	Unknow
ASV1781	Bacteria	Proteobacteria	Gammaproteobacteria	Pseudomonadales	Moraxellaceae	Acinetobacter	Unknow
ASV3664	Bacteria	Proteobacteria	Gammaproteobacteria	Alteromonadales	Alteromonadaceae	Rheinheimera	Pararheinheimera_chironomi
ASV1505	Bacteria	Proteobacteria	Alphaproteobacteria	Rhizobiales	Rhizobiaceae	Allorhizobium-Neorhizobium-Pararhizobium-Rhizobium	Unknow
ASV2908	Bacteria	Proteobacteria	Gammaproteobacteria	HOC36	HOC36	HOC36	Unknow
ASV901	Bacteria	Proteobacteria	Gammaproteobacteria	Enterobacterales	Enterobacteriaceae	Unknow	Unknow
ASV3900	Bacteria	Proteobacteria	Alphaproteobacteria	Rhodobacterales	Rhodobacteraceae	Defluviimonas	Unknow
ASV3864	Bacteria	Bacteroidota	Bacteroidia	Chitinophagales	Chitinophagaceae	UTBCD1	Unknow
ASV392	Bacteria	Proteobacteria	Gammaproteobacteria	Burkholderiales	Oxalobacteraceae	Duganella	Unknow
ASV632	Bacteria	Deinococcota	Deinococci	Deinococcales	Deinococcaceae	Deinococcus	Unknow
ASV748	Bacteria	Proteobacteria	Gammaproteobacteria	Enterobacterales	Unknow	Unknow	Unknow
ASV2976	Bacteria	Proteobacteria	Gammaproteobacteria	Burkholderiales	Comamonadaceae	Rhodoferax	Unknow
ASV1933	Bacteria	Actinobacteriota	Actinobacteria	Micrococcales	Demequinaceae	Demequina	Unknow
ASV2194	Bacteria	Proteobacteria	Gammaproteobacteria	Burkholderiales	Comamonadaceae	Unknow	Unknow
ASV1019	Bacteria	Proteobacteria	Alphaproteobacteria	Rhodobacterales	Rhodobacteraceae	Unknow	Unknow
ASV1214	Bacteria	Bacteroidota	Bacteroidia	Flavobacteriales	Flavobacteriaceae	Flavobacterium	Unknow
ASV2965	Bacteria	Actinobacteriota	Actinobacteria	Corynebacteriales	Nocardiaceae	Rhodococcus	Rhodococcus_maanshanensis
ASV969	Bacteria	Proteobacteria	Gammaproteobacteria	Enterobacterales	Enterobacteriaceae	Enterobacter	Unknow
ASV3980	Bacteria	Proteobacteria	Gammaproteobacteria	Aeromonadales	Aeromonadaceae	Aeromonas	Unknow
ASV294	Bacteria	Proteobacteria	Gammaproteobacteria	Enterobacterales	Enterobacteriaceae	Unknow	Unknow
ASV1529	Bacteria	Actinobacteriota	Actinobacteria	Corynebacteriales	Mycobacteriaceae	Mycobacterium	Unknow
ASV1854	Bacteria	Proteobacteria	Gammaproteobacteria	Alteromonadales	Shewanellaceae	Shewanella	Unknow
ASV2555	Bacteria	Proteobacteria	Alphaproteobacteria	Sphingomonadales	Sphingomonadaceae	Sphingomonas	Unknow
ASV1641	Bacteria	Proteobacteria	Gammaproteobacteria	Pasteurellales	Pasteurellaceae	Haemophilus	Haemophilus_sp.
ASV626	Bacteria	Proteobacteria	Gammaproteobacteria	Enterobacterales	Enterobacteriaceae	Enterobacter	Unknow
ASV3848	Bacteria	Proteobacteria	Alphaproteobacteria	Rickettsiales	Mitochondria	Mitochondria	Unknow
ASV1858	Bacteria	Firmicutes	Bacilli	Staphylococcales	Staphylococcaceae	Staphylococcus	Staphylococcus_equorum
ASV1880	Bacteria	Proteobacteria	Gammaproteobacteria	Enterobacterales	Enterobacteriaceae	Unknow	Unknow
ASV1943	Bacteria	Proteobacteria	Gammaproteobacteria	Pseudomonadales	Moraxellaceae	Acinetobacter	Unknow
ASV1661	Bacteria	Proteobacteria	Gammaproteobacteria	Enterobacterales	Enterobacteriaceae	Unknow	Unknow
ASV4059	Bacteria	Proteobacteria	Alphaproteobacteria	Rhizobiales	Beijerinckiaceae	Methylocella	Unknow
ASV3839	Bacteria	Campilobacterota	Campylobacteria	Campylobacterales	Sulfurovaceae	Sulfurovum	Unknow
ASV3306	Bacteria	Proteobacteria	Gammaproteobacteria	Burkholderiales	Chitinibacteraceae	Chitinilyticum	Chitinilyticum_aquatile
ASV4063	Unassigned	Unknow	Unknow	Unknow	Unknow	Unknow	Unknow
ASV3198	Bacteria	Proteobacteria	Alphaproteobacteria	Reyranellales	Reyranellaceae	Reyranella	Unknow
ASV3296	Bacteria	Proteobacteria	Alphaproteobacteria	Azospirillales	Unknow	Unknow	Unknow
ASV3998	Bacteria	Acidobacteriota	Subgroup_22	Subgroup_22	Subgroup_22	Subgroup_22	Unknow
ASV2209	Bacteria	Proteobacteria	Alphaproteobacteria	Rhodobacterales	Rhodobacteraceae	Rubellimicrobium	Unknow
ASV1235	Bacteria	Proteobacteria	Gammaproteobacteria	Burkholderiales	Chitinibacteraceae	Deefgea	Unknow
ASV1134	Bacteria	Proteobacteria	Gammaproteobacteria	Burkholderiales	Comamonadaceae	Unknow	Unknow
ASV3687	Bacteria	Firmicutes	Bacilli	Paenibacillales	Paenibacillaceae	Paenibacillus	Paenibacillus_curdlanolyticus
ASV3865	Bacteria	Proteobacteria	Alphaproteobacteria	Elsterales	Unknow	Unknow	Unknow
ASV1907	Bacteria	Bdellovibrionota	Bdellovibrionia	Bdellovibrionales	Bdellovibrionaceae	OM27_clade	Unknow
ASV3001	Bacteria	Fusobacteriota	Fusobacteriia	Fusobacteriales	Fusobacteriaceae	Cetobacterium	Unknow
ASV2364	Bacteria	Proteobacteria	Alphaproteobacteria	Rhizobiales	Rhizobiales_Incertae_Sedis	Unknow	Unknow
ASV2131	Bacteria	Firmicutes	Bacilli	Erysipelotrichales	Erysipelotrichaceae	Solobacterium	Solobacterium_moorei
ASV907	Bacteria	Proteobacteria	Alphaproteobacteria	Sphingomonadales	Sphingomonadaceae	Sphingomonas	Unknow
ASV1132	Bacteria	Proteobacteria	Alphaproteobacteria	Rhizobiales	Rhizobiaceae	Allorhizobium-Neorhizobium-Pararhizobium-Rhizobium	Unknow
ASV1517	Bacteria	Actinobacteriota	Actinobacteria	Micrococcales	Microbacteriaceae	Microbacterium	Unknow
ASV1685	Bacteria	Bacteroidota	Bacteroidia	Bacteroidales	Barnesiellaceae	Unknow	Unknow
ASV1028	Bacteria	Proteobacteria	Gammaproteobacteria	Aeromonadales	Aeromonadaceae	Aeromonas	Unknow
ASV1280	Bacteria	Proteobacteria	Gammaproteobacteria	Burkholderiales	Comamonadaceae	Comamonas	Unknow
ASV1306	Bacteria	Proteobacteria	Alphaproteobacteria	Sphingomonadales	Sphingomonadaceae	Sphingopyxis	alpha_proteobacterium
ASV917	Bacteria	Proteobacteria	Gammaproteobacteria	Enterobacterales	Enterobacteriaceae	Klebsiella	Unknow
ASV206	Bacteria	Unknow	Unknow	Unknow	Unknow	Unknow	Unknow
ASV2444	Bacteria	Proteobacteria	Gammaproteobacteria	Burkholderiales	Comamonadaceae	Paucibacter	Unknow
ASV4002	Bacteria	Firmicutes	Bacilli	Erysipelotrichales	Erysipelatoclostridiaceae	Erysipelatoclostridium	Clostridium_spiroforme
ASV1420	Bacteria	Proteobacteria	Alphaproteobacteria	Paracaedibacterales	Paracaedibacteraceae	Candidatus_Paracaedibacter	Unknow
ASV2528	Bacteria	Proteobacteria	Gammaproteobacteria	Diplorickettsiales	Diplorickettsiaceae	Aquicella	Unknow
ASV2105	Bacteria	Proteobacteria	Gammaproteobacteria	Burkholderiales	Rhodocyclaceae	Methyloversatilis	Unknow
ASV3761	Bacteria	Proteobacteria	Alphaproteobacteria	Rickettsiales	Mitochondria	Mitochondria	Unknow
ASV2638	Bacteria	Verrucomicrobiota	Verrucomicrobiae	Verrucomicrobiales	Rubritaleaceae	Luteolibacter	Unknow
ASV266	Bacteria	Firmicutes	Bacilli	Erysipelotrichales	Erysipelatoclostridiaceae	Catenibacterium	Unknow
ASV3971	Bacteria	Proteobacteria	Gammaproteobacteria	Aeromonadales	Unknow	Unknow	Unknow
ASV863	Bacteria	Proteobacteria	Gammaproteobacteria	Aeromonadales	Aeromonadaceae	Aeromonas	Unknow
ASV2282	Bacteria	Firmicutes	Bacilli	Lactobacillales	Listeriaceae	Brochothrix	Unknow
ASV2020	Bacteria	Bacteroidota	Bacteroidia	Flavobacteriales	Flavobacteriaceae	Flavobacterium	Flavobacterium_anseonense
ASV926	Bacteria	Proteobacteria	Alphaproteobacteria	Rhodobacterales	Rhodobacteraceae	Tabrizicola	Unknow
ASV2515	Bacteria	Firmicutes	Bacilli	Erysipelotrichales	Erysipelotrichaceae	ZOR0006	Cetobacterium_sp.
ASV2218	Bacteria	Proteobacteria	Gammaproteobacteria	Burkholderiales	Comamonadaceae	Hydrogenophaga	Unknow
ASV3282	Bacteria	Chloroflexi	Anaerolineae	Ardenticatenales	Unknow	Unknow	Unknow
ASV3115	Bacteria	Bacteroidota	Bacteroidia	Bacteroidales	Bacteroidaceae	Bacteroides	Unknow
ASV1477	Bacteria	Proteobacteria	Gammaproteobacteria	Enterobacterales	Yersiniaceae	Unknow	Unknow
ASV3379	Bacteria	Bdellovibrionota	Bdellovibrionia	Bdellovibrionales	Bdellovibrionaceae	Bdellovibrio	Unknow
ASV1437	Bacteria	Proteobacteria	Gammaproteobacteria	Burkholderiales	Oxalobacteraceae	Massilia	Unknow
ASV3517	Bacteria	Bacteroidota	Bacteroidia	Flavobacteriales	Weeksellaceae	Chryseobacterium	Unknow
ASV2738	Bacteria	Bacteroidota	Bacteroidia	Bacteroidales	Rikenellaceae	Alistipes	Alistipes_inops
ASV2143	Bacteria	Firmicutes	Clostridia	Oscillospirales	Eubacterium_coprostanoligenes_group	Eubacterium_coprostanoligenes_group	Unknow
ASV3876	Unassigned	Unknow	Unknow	Unknow	Unknow	Unknow	Unknow
ASV906	Bacteria	Proteobacteria	Gammaproteobacteria	Pseudomonadales	Moraxellaceae	Acinetobacter	Unknow
ASV998	Bacteria	Proteobacteria	Gammaproteobacteria	Aeromonadales	Aeromonadaceae	Aeromonas	Unknow
ASV442	Bacteria	Proteobacteria	Gammaproteobacteria	Aeromonadales	Aeromonadaceae	Aeromonas	Unknow
ASV2321	Bacteria	Bacteroidota	Bacteroidia	Cytophagales	Microscillaceae	Unknow	Unknow
ASV688	Bacteria	Fusobacteriota	Fusobacteriia	Fusobacteriales	Fusobacteriaceae	Cetobacterium	Unknow
ASV3829	Bacteria	Acidobacteriota	Blastocatellia	44524	44524	44524	Unknow
ASV3427	Bacteria	Proteobacteria	Alphaproteobacteria	Rhizobiales	Rhizobiaceae	Allorhizobium-Neorhizobium-Pararhizobium-Rhizobium	Unknow
ASV1254	Bacteria	Proteobacteria	Gammaproteobacteria	Pseudomonadales	Pseudomonadaceae	Pseudomonas	Unknow
ASV1394	Bacteria	Bacteroidota	Bacteroidia	Cytophagales	Cytophagaceae	Sporocytophaga	Unknow
ASV2010	Bacteria	Bacteroidota	Bacteroidia	Chitinophagales	Saprospiraceae	Unknow	Unknow
ASV2807	Bacteria	Proteobacteria	Gammaproteobacteria	Burkholderiales	Chitinibacteraceae	Iodobacter	Unknow
ASV2642	Bacteria	Proteobacteria	Alphaproteobacteria	Rhizobiales	Hyphomicrobiaceae	Hyphomicrobium	Unknow
ASV1371	Bacteria	Actinobacteriota	Actinobacteria	Micrococcales	Micrococcaceae	Unknow	Unknow
ASV2418	Bacteria	Acidobacteriota	Acidobacteriae	Bryobacterales	Bryobacteraceae	Bryobacter	Unknow
ASV793	Bacteria	Proteobacteria	Gammaproteobacteria	Enterobacterales	Enterobacteriaceae	Unknow	Unknow
ASV3402	Bacteria	Proteobacteria	Gammaproteobacteria	Burkholderiales	Comamonadaceae	Unknow	Unknow
ASV2547	Bacteria	Proteobacteria	Gammaproteobacteria	Methylococcales	Methylococcaceae	Methyloparacoccus	Unknow
ASV1756	Bacteria	Proteobacteria	Gammaproteobacteria	Enterobacterales	Enterobacteriaceae	Unknow	Unknow
ASV2672	Bacteria	Proteobacteria	Alphaproteobacteria	Rhizobiales	Xanthobacteraceae	Ancylobacter	Unknow
ASV78	Bacteria	Proteobacteria	Gammaproteobacteria	Enterobacterales	Hafniaceae	Hafnia-Obesumbacterium	Unknow
ASV2137	Bacteria	Proteobacteria	Alphaproteobacteria	Rhodobacterales	Rhodobacteraceae	Paracoccus	Unknow
ASV1899	Bacteria	Proteobacteria	Gammaproteobacteria	Granulosicoccales	Unknow	Unknow	Unknow
ASV3088	Bacteria	Proteobacteria	Alphaproteobacteria	Rhizobiales	D05-2	D05-2	Unknow
ASV3082	Bacteria	Proteobacteria	Alphaproteobacteria	Sphingomonadales	Sphingomonadaceae	Altererythrobacter	Unknow
ASV2169	Bacteria	Proteobacteria	Alphaproteobacteria	Caulobacterales	Caulobacteraceae	Brevundimonas	Unknow
ASV1924	Bacteria	Bacteroidota	Bacteroidia	Sphingobacteriales	Sphingobacteriaceae	Pedobacter	Unknow
ASV1119	Bacteria	Proteobacteria	Gammaproteobacteria	Pseudomonadales	Pseudomonadaceae	Pseudomonas	Unknow
ASV406	Bacteria	Proteobacteria	Gammaproteobacteria	Burkholderiales	Chromobacteriaceae	Vogesella	Unknow
ASV2617	Bacteria	Proteobacteria	Gammaproteobacteria	Burkholderiales	Methylophilaceae	Unknow	Unknow
ASV2009	Bacteria	Synergistota	Synergistia	Synergistales	Synergistaceae	Fretibacterium	Unknow
ASV1332	Bacteria	Bacteroidota	Bacteroidia	Flavobacteriales	Flavobacteriaceae	Flavobacterium	Flavobacterium_glycines
ASV2225	Bacteria	Proteobacteria	Gammaproteobacteria	Xanthomonadales	Xanthomonadaceae	Stenotrophomonas	Stenotrophomonas_acidaminiphila
ASV844	Bacteria	Proteobacteria	Gammaproteobacteria	Aeromonadales	Aeromonadaceae	Aeromonas	Unknow
ASV2788	Bacteria	Proteobacteria	Gammaproteobacteria	Alteromonadales	Marinobacteraceae	Marinobacter	Unknow
ASV1636	Bacteria	Proteobacteria	Gammaproteobacteria	Burkholderiales	Comamonadaceae	Unknow	Unknow
ASV2533	Bacteria	Firmicutes	Clostridia	Unknow	Unknow	Unknow	Unknow
ASV3879	Bacteria	Proteobacteria	Gammaproteobacteria	Steroidobacterales	Steroidobacteraceae	Steroidobacter	Unknow
ASV2729	Bacteria	Bacteroidota	Bacteroidia	Flavobacteriales	Flavobacteriaceae	Flavobacterium	Unknow
ASV4265	Bacteria	Proteobacteria	Alphaproteobacteria	Reyranellales	Reyranellaceae	Reyranella	Unknow
ASV3571	Bacteria	Actinobacteriota	Actinobacteria	Propionibacteriales	Nocardioidaceae	Kribbella	Unknow
ASV930	Bacteria	Nitrospirota	Nitrospiria	Nitrospirales	Nitrospiraceae	Nitrospira	Nitrospira_japonica
ASV2898	Bacteria	Bacteroidota	Bacteroidia	Sphingobacteriales	env.OPS_17	env.OPS_17	Unknow
ASV3182	Bacteria	Firmicutes	Clostridia	Lachnospirales	Lachnospiraceae	Unknow	Unknow
ASV898	Bacteria	Fusobacteriota	Fusobacteriia	Fusobacteriales	Fusobacteriaceae	Cetobacterium	Unknow
ASV3978	Bacteria	Proteobacteria	Gammaproteobacteria	Aeromonadales	Aeromonadaceae	Aeromonas	Unknow
ASV2029	Bacteria	Firmicutes	Limnochordia	MBA03	MBA03	MBA03	Unknow
ASV4103	Bacteria	Actinobacteriota	Actinobacteria	Bifidobacteriales	Bifidobacteriaceae	Bifidobacterium	Unknow
ASV1185	Bacteria	Proteobacteria	Gammaproteobacteria	Burkholderiales	Nitrosomonadaceae	Nitrosomonas	Unknow
ASV2162	Bacteria	Proteobacteria	Alphaproteobacteria	Rhizobiales	Rhizobiaceae	Allorhizobium-Neorhizobium-Pararhizobium-Rhizobium	Unknow
ASV1711	Bacteria	Firmicutes	Clostridia	Peptostreptococcales-Tissierellales	Peptostreptococcales-Tissierellales	Peptoniphilus	Peptoniphilus_coxii
ASV4170	Bacteria	Firmicutes	Bacilli	Lactobacillales	Lactobacillaceae	Lactobacillus	Unknow
ASV705	Bacteria	Proteobacteria	Gammaproteobacteria	Enterobacterales	Yersiniaceae	Unknow	Unknow
ASV1611	Bacteria	Proteobacteria	Gammaproteobacteria	Burkholderiales	Comamonadaceae	Rhodoferax	Unknow
ASV3824	Bacteria	Firmicutes	Bacilli	Lactobacillales	Carnobacteriaceae	Trichococcus	Unknow
ASV2181	Bacteria	Proteobacteria	Gammaproteobacteria	Burkholderiales	Oxalobacteraceae	Duganella	Unknow
ASV1659	Bacteria	Proteobacteria	Alphaproteobacteria	Rhizobiales	Beijerinckiaceae	Methylobacterium-Methylorubrum	Unknow
ASV2257	Bacteria	Proteobacteria	Gammaproteobacteria	Burkholderiales	Comamonadaceae	Hydrogenophaga	Unknow
ASV3146	Bacteria	Proteobacteria	Gammaproteobacteria	Legionellales	Legionellaceae	Legionella	Unknow
ASV2848	Bacteria	Firmicutes	Bacilli	Erysipelotrichales	Erysipelatoclostridiaceae	Erysipelatoclostridium	Clostridium_spiroforme
ASV3432	Bacteria	Proteobacteria	Gammaproteobacteria	Burkholderiales	Sutterellaceae	Unknow	Unknow
ASV1989	Bacteria	Proteobacteria	Alphaproteobacteria	Sphingomonadales	Sphingomonadaceae	Sphingomonas	Unknow
ASV2779	Bacteria	Proteobacteria	Gammaproteobacteria	Aeromonadales	Aeromonadaceae	Aeromonas	Unknow
ASV3399	Bacteria	Proteobacteria	Gammaproteobacteria	Burkholderiales	Comamonadaceae	Unknow	Unknow
ASV3885	Bacteria	Proteobacteria	Alphaproteobacteria	Rhodobacterales	Rhodobacteraceae	Unknow	Unknow
ASV3008	Bacteria	Proteobacteria	Alphaproteobacteria	Rhizobiales	Xanthobacteraceae	Xanthobacter	Unknow
ASV1046	Bacteria	Proteobacteria	Gammaproteobacteria	Aeromonadales	Aeromonadaceae	Aeromonas	Unknow
ASV1196	Bacteria	Proteobacteria	Alphaproteobacteria	Rhizobiales	Rhizobiaceae	Allorhizobium-Neorhizobium-Pararhizobium-Rhizobium	Unknow
ASV1290	Bacteria	Firmicutes	Bacilli	Lactobacillales	Lactobacillaceae	Pediococcus	Unknow
ASV3583	Bacteria	Proteobacteria	Gammaproteobacteria	Pseudomonadales	Moraxellaceae	Acinetobacter	Unknow
ASV2631	Bacteria	Proteobacteria	Alphaproteobacteria	Rhodobacterales	Rhodobacteraceae	Rubellimicrobium	Unknow
ASV1571	Bacteria	Firmicutes	Clostridia	Lachnospirales	Lachnospiraceae	Lachnospiraceae_NK4A136_group	Trichinella_pseudospiralis
ASV1296	Bacteria	Proteobacteria	Gammaproteobacteria	Burkholderiales	Oxalobacteraceae	Unknow	Unknow
ASV251	Bacteria	Firmicutes	Bacilli	Bacillales	Bacillaceae	Bacillus	Unknow
ASV111	Bacteria	Proteobacteria	Gammaproteobacteria	Enterobacterales	Enterobacteriaceae	Unknow	Unknow
ASV2283	Bacteria	Unknow	Unknow	Unknow	Unknow	Unknow	Unknow
ASV3152	Bacteria	Proteobacteria	Gammaproteobacteria	Aeromonadales	Aeromonadaceae	Aeromonas	Unknow
ASV981	Bacteria	Firmicutes	Bacilli	Exiguobacterales	Exiguobacteraceae	Exiguobacterium	Unknow
ASV3157	Bacteria	Bacteroidota	Bacteroidia	Flavobacteriales	Flavobacteriaceae	Flavobacterium	Unknow
ASV3170	Bacteria	Proteobacteria	Gammaproteobacteria	Burkholderiales	Oxalobacteraceae	Noviherbaspirillum	Unknow
ASV1058	Bacteria	Proteobacteria	Gammaproteobacteria	Alteromonadales	Alteromonadaceae	Rheinheimera	Unknow
ASV3329	Bacteria	Unknow	Unknow	Unknow	Unknow	Unknow	Unknow
ASV2656	Bacteria	Bacteroidota	Bacteroidia	Flavobacteriales	Flavobacteriaceae	Flavobacterium	Unknow
ASV2358	Bacteria	Proteobacteria	Alphaproteobacteria	Sphingomonadales	Sphingomonadaceae	Sphingobium	Unknow
ASV3106	Bacteria	Unknow	Unknow	Unknow	Unknow	Unknow	Unknow
ASV1511	Bacteria	Firmicutes	Bacilli	Bacillales	Bacillaceae	Bacillus	Unknow
ASV2687	Bacteria	Firmicutes	Bacilli	Paenibacillales	Paenibacillaceae	Paenibacillus	Unknow
ASV3197	Bacteria	NB1-j	NB1-j	NB1-j	NB1-j	NB1-j	Unknow
ASV667	Bacteria	Proteobacteria	Gammaproteobacteria	Pseudomonadales	Moraxellaceae	Acinetobacter	Unknow
ASV199	Bacteria	Proteobacteria	Gammaproteobacteria	Enterobacterales	Enterobacteriaceae	Unknow	Unknow
ASV1002	Bacteria	Proteobacteria	Gammaproteobacteria	Aeromonadales	Aeromonadaceae	Aeromonas	Unknow
ASV3712	Bacteria	Proteobacteria	Alphaproteobacteria	Rhizobiales	Rhizobiales_Incertae_Sedis	Unknow	Unknow
ASV3311	Bacteria	Bacteroidota	Bacteroidia	Cytophagales	Microscillaceae	Unknow	Unknow
ASV579	Bacteria	Proteobacteria	Gammaproteobacteria	Enterobacterales	Enterobacteriaceae	Unknow	Unknow
ASV3694	Bacteria	Unknow	Unknow	Unknow	Unknow	Unknow	Unknow
ASV2065	Bacteria	Proteobacteria	Gammaproteobacteria	Burkholderiales	TRA3-20	TRA3-20	Unknow
ASV1440	Bacteria	Proteobacteria	Alphaproteobacteria	Sphingomonadales	Sphingomonadaceae	Unknow	Unknow
ASV2856	Bacteria	Firmicutes	Clostridia	Lachnospirales	Lachnospiraceae	Unknow	Unknow
ASV421	Bacteria	Proteobacteria	Gammaproteobacteria	Burkholderiales	Chitinibacteraceae	Iodobacter	Unknow
ASV1817	Bacteria	Bacteroidota	Bacteroidia	Bacteroidales	Unknow	Unknow	Unknow
ASV43	Bacteria	Proteobacteria	Gammaproteobacteria	Enterobacterales	Enterobacteriaceae	Unknow	Unknow
ASV1268	Bacteria	Proteobacteria	Gammaproteobacteria	Aeromonadales	Aeromonadaceae	Aeromonas	Unknow
ASV1481	Bacteria	Actinobacteriota	Coriobacteriia	Coriobacteriales	Coriobacteriaceae	Collinsella	Unknow
ASV3526	Bacteria	Firmicutes	Clostridia	Lachnospirales	Lachnospiraceae	Lachnospiraceae_NK4A136_group	Trichinella_pseudospiralis
ASV1750	Bacteria	Proteobacteria	Gammaproteobacteria	Xanthomonadales	Xanthomonadaceae	Stenotrophomonas	Unknow
ASV544	Bacteria	Firmicutes	Clostridia	Lachnospirales	Lachnospiraceae	Epulopiscium	Unknow
ASV3606	Bacteria	Proteobacteria	Gammaproteobacteria	Pseudomonadales	Pseudomonadaceae	Pseudomonas	Unknow
ASV2258	Bacteria	Firmicutes	Clostridia	Lachnospirales	Lachnospiraceae	Ruminococcus_torques_group	Unknow
ASV4209	Bacteria	Firmicutes	Clostridia	Oscillospirales	Oscillospiraceae	Colidextribacter	Unknow
ASV1419	Bacteria	Proteobacteria	Gammaproteobacteria	Diplorickettsiales	Diplorickettsiaceae	Aquicella	Unknow
ASV3702	Bacteria	Proteobacteria	Gammaproteobacteria	Burkholderiales	Burkholderiaceae	Ralstonia	Unknow
ASV180	Bacteria	Proteobacteria	Gammaproteobacteria	Enterobacterales	Enterobacteriaceae	Unknow	Unknow
ASV756	Bacteria	Proteobacteria	Alphaproteobacteria	Rhodobacterales	Rhodobacteraceae	Tabrizicola	Unknow
ASV2292	Bacteria	Firmicutes	Clostridia	Oscillospirales	Oscillospiraceae	Unknow	Unknow
ASV430	Bacteria	Firmicutes	Bacilli	Erysipelotrichales	Erysipelotrichaceae	ZOR0006	Unknow
ASV467	Bacteria	Proteobacteria	Gammaproteobacteria	Aeromonadales	Aeromonadales	Aeromonadales	Unknow
ASV2081	Bacteria	Proteobacteria	Alphaproteobacteria	Paracaedibacterales	Paracaedibacteraceae	Candidatus_Paracaedibacter	Unknow
ASV198	Bacteria	Firmicutes	Bacilli	Bacillales	Bacillaceae	Bacillus	Unknow
ASV4198	Unassigned	Unknow	Unknow	Unknow	Unknow	Unknow	Unknow
ASV1692	Bacteria	Unknow	Unknow	Unknow	Unknow	Unknow	Unknow
ASV3859	Bacteria	Proteobacteria	Gammaproteobacteria	EPR3968-O8a-Bc78	EPR3968-O8a-Bc78	EPR3968-O8a-Bc78	Unknow
ASV4212	Bacteria	Proteobacteria	Gammaproteobacteria	Xanthomonadales	Xanthomonadaceae	Lysobacter	Unknow
ASV784	Bacteria	Proteobacteria	Gammaproteobacteria	Aeromonadales	Unknow	Unknow	Unknow
ASV3621	Bacteria	Proteobacteria	Gammaproteobacteria	Burkholderiales	Oxalobacteraceae	Massilia	Unknow
ASV2436	Bacteria	Proteobacteria	Gammaproteobacteria	Unknow	Unknow	Unknow	Unknow
ASV3004	Unassigned	Unknow	Unknow	Unknow	Unknow	Unknow	Unknow
ASV3605	Bacteria	Proteobacteria	Alphaproteobacteria	Rhizobiales	Xanthobacteraceae	Unknow	Unknow
ASV1810	Bacteria	Proteobacteria	Alphaproteobacteria	Sphingomonadales	Sphingomonadaceae	Sphingomonas	Unknow
ASV3596	Bacteria	Patescibacteria	Saccharimonadia	Saccharimonadales	Saccharimonadaceae	TM7a	Unknow
ASV2768	Unassigned	Unknow	Unknow	Unknow	Unknow	Unknow	Unknow
ASV1009	Bacteria	Proteobacteria	Gammaproteobacteria	Pseudomonadales	Moraxellaceae	Acinetobacter	Unknow
ASV605	Bacteria	Proteobacteria	Gammaproteobacteria	Burkholderiales	Chromobacteriaceae	Vogesella	Unknow
ASV720	Bacteria	Firmicutes	Negativicutes	Veillonellales-Selenomonadales	Veillonellaceae	Dialister	Dialister_micraerophilus
ASV696	Bacteria	Proteobacteria	Gammaproteobacteria	Enterobacterales	Yersiniaceae	Serratia	Unknow
ASV2507	Bacteria	Proteobacteria	Gammaproteobacteria	Xanthomonadales	Rhodanobacteraceae	Unknow	Unknow
ASV1890	Bacteria	Proteobacteria	Gammaproteobacteria	Burkholderiales	Sutterellaceae	Parasutterella	Unknow
ASV838	Bacteria	Proteobacteria	Gammaproteobacteria	Pseudomonadales	Pseudomonadaceae	Pseudomonas	Unknow
ASV2669	Bacteria	Proteobacteria	Gammaproteobacteria	Unknow	Unknow	Unknow	Unknow
ASV3756	Bacteria	Bacteroidota	Bacteroidia	Flavobacteriales	Flavobacteriaceae	Flavobacterium	Flavobacterium_cauense
ASV1889	Bacteria	Verrucomicrobiota	Verrucomicrobiae	Verrucomicrobiales	Rubritaleaceae	Luteolibacter	Unknow
ASV3326	Bacteria	Myxococcota	Polyangia	Polyangiales	BIrii41	BIrii41	Unknow
ASV236	Bacteria	Proteobacteria	Gammaproteobacteria	Pseudomonadales	Moraxellaceae	Moraxella	Unknow
ASV1553	Bacteria	Firmicutes	Clostridia	Clostridia_UCG-014	Clostridia_UCG-014	Clostridia_UCG-014	Unknow
ASV3366	Bacteria	Firmicutes	Clostridia	Clostridia_UCG-014	Clostridia_UCG-014	Clostridia_UCG-014	Unknow
ASV183	Bacteria	Firmicutes	Bacilli	Exiguobacterales	Exiguobacteraceae	Exiguobacterium	Unknow
ASV2671	Bacteria	Campilobacterota	Campylobacteria	Campylobacterales	Helicobacteraceae	Helicobacter	Helicobacter_rappini
ASV2839	Bacteria	Proteobacteria	Alphaproteobacteria	Caulobacterales	Caulobacteraceae	Phenylobacterium	Unknow
ASV454	Bacteria	Proteobacteria	Gammaproteobacteria	Enterobacterales	Enterobacteriaceae	Raoultella	Unknow
ASV3015	Bacteria	Proteobacteria	Gammaproteobacteria	Pseudomonadales	Pseudomonadaceae	Pseudomonas	Unknow
ASV458	Bacteria	Proteobacteria	Gammaproteobacteria	Aeromonadales	Aeromonadaceae	Aeromonas	Unknow
ASV3138	Bacteria	Proteobacteria	Gammaproteobacteria	Gammaproteobacteria_Incertae_Sedis	Unknown_Family	Unknown_Family	Unknow
ASV2215	Bacteria	Proteobacteria	Alphaproteobacteria	Rhizobiales	Rhizobiales_Incertae_Sedis	Unknow	Unknow
ASV2441	Bacteria	Proteobacteria	Alphaproteobacteria	Rhodobacterales	Rhodobacteraceae	Unknow	Unknow
ASV1339	Bacteria	Firmicutes	Bacilli	Lactobacillales	Unknow	Unknow	Unknow
ASV1764	Bacteria	Bacteroidota	Bacteroidia	Sphingobacteriales	Sphingobacteriaceae	Sphingobacterium	Unknow
ASV1782	Bacteria	Proteobacteria	Gammaproteobacteria	Aeromonadales	Aeromonadaceae	Aeromonas	Unknow
ASV4188	Bacteria	Actinobacteriota	Actinobacteria	Propionibacteriales	Nocardioidaceae	Unknow	Unknow
ASV1559	Bacteria	Proteobacteria	Gammaproteobacteria	Enterobacterales	Yersiniaceae	Unknow	Unknow
ASV3387	Bacteria	Proteobacteria	Alphaproteobacteria	Rhizobiales	Rhizobiales_Incertae_Sedis	Unknow	Unknow
ASV1389	Bacteria	Firmicutes	Bacilli	Lactobacillales	Lactobacillaceae	Pediococcus	Unknow
ASV1408	Bacteria	Firmicutes	Clostridia	Oscillospirales	Butyricicoccaceae	UCG-009	Unknow
ASV856	Bacteria	Bacteroidota	Bacteroidia	Flavobacteriales	Flavobacteriaceae	Flavobacterium	Unknow
ASV3074	Bacteria	Proteobacteria	Alphaproteobacteria	Sphingomonadales	Sphingomonadaceae	Sphingobium	Sphingobium_lactosutens
ASV2090	Bacteria	Proteobacteria	Gammaproteobacteria	Cellvibrionales	Halieaceae	OM60(NOR5)_clade	Unknow
ASV2700	Bacteria	Proteobacteria	Alphaproteobacteria	Rhizobiales	Hyphomicrobiaceae	Hyphomicrobium	Unknow
ASV2231	Bacteria	Proteobacteria	Gammaproteobacteria	Burkholderiales	Chitinibacteraceae	Chitinibacter	Unknow
ASV1431	Bacteria	Proteobacteria	Alphaproteobacteria	Rhizobiales	Beijerinckiaceae	Microvirga	Unknow
ASV861	Bacteria	Proteobacteria	Gammaproteobacteria	Aeromonadales	Aeromonadaceae	Aeromonas	Unknow
ASV2939	Bacteria	Proteobacteria	Alphaproteobacteria	Caulobacterales	Caulobacteraceae	Brevundimonas	Unknow
ASV800	Bacteria	Proteobacteria	Gammaproteobacteria	Aeromonadales	Aeromonadaceae	Aeromonas	Unknow
ASV3123	Bacteria	Proteobacteria	Alphaproteobacteria	Rhizobiales	Xanthobacteraceae	Unknow	Unknow
ASV3750	Bacteria	Proteobacteria	Gammaproteobacteria	Xanthomonadales	Xanthomonadaceae	Stenotrophomonas	Stenotrophomonas_rhizophila
ASV3631	Bacteria	Proteobacteria	Gammaproteobacteria	Burkholderiales	B1-7BS	B1-7BS	Unknow
ASV3063	Bacteria	Proteobacteria	Gammaproteobacteria	Aeromonadales	Unknow	Unknow	Unknow
ASV2925	Bacteria	Proteobacteria	Gammaproteobacteria	Pseudomonadales	Moraxellaceae	Acinetobacter	Unknow
ASV1550	Bacteria	Proteobacteria	Alphaproteobacteria	Caulobacterales	Caulobacteraceae	Asticcacaulis	Asticcacaulis_excentricus
ASV986	Bacteria	Proteobacteria	Gammaproteobacteria	Aeromonadales	Aeromonadaceae	Aeromonas	Unknow
ASV2153	Bacteria	Desulfobacterota	Unknow	Unknow	Unknow	Unknow	Unknow
ASV1191	Bacteria	Bacteroidota	Bacteroidia	Bacteroidales	Bacteroidaceae	Bacteroides	Bacteroides_fragilis
ASV2202	Bacteria	Proteobacteria	Alphaproteobacteria	Sphingomonadales	Sphingomonadaceae	Unknow	Unknow
ASV3396	Bacteria	Proteobacteria	Gammaproteobacteria	Xanthomonadales	Xanthomonadaceae	Unknow	Unknow
ASV4228	Bacteria	Firmicutes	Bacilli	Paenibacillales	Paenibacillaceae	Paenibacillus	Paenibacillus_mucilaginosus
ASV3897	Bacteria	Firmicutes	Bacilli	Erysipelotrichales	Erysipelotrichaceae	Unknow	Unknow
ASV2811	Bacteria	Proteobacteria	Alphaproteobacteria	Rhizobiales	Beijerinckiaceae	Unknow	Unknow
ASV3451	Bacteria	Actinobacteriota	Actinobacteria	Frankiales	Sporichthyaceae	Unknow	Unknow
ASV1404	Bacteria	Proteobacteria	Gammaproteobacteria	Enterobacterales	Enterobacteriaceae	Unknow	Unknow
ASV1806	Bacteria	Proteobacteria	Alphaproteobacteria	Sphingomonadales	Sphingomonadaceae	Sphingomonas	Unknow
ASV3417	Bacteria	Actinobacteriota	Coriobacteriia	Coriobacteriales	Eggerthellaceae	Eggerthella	Unknow
ASV2240	Bacteria	Firmicutes	Bacilli	Lactobacillales	Lactobacillaceae	Lactobacillus	Unknow
ASV3986	Bacteria	Proteobacteria	Gammaproteobacteria	Burkholderiales	Comamonadaceae	Acidovorax	Unknow
ASV2630	Bacteria	Bacteroidota	Bacteroidia	Sphingobacteriales	Sphingobacteriaceae	Pedobacter	Unknow
ASV1393	Bacteria	Proteobacteria	Alphaproteobacteria	Rhizobiales	Rhizobiaceae	Unknow	Unknow
ASV341	Bacteria	Proteobacteria	Gammaproteobacteria	Enterobacterales	Yersiniaceae	Serratia	Unknow
ASV2372	Bacteria	Proteobacteria	Alphaproteobacteria	Rhizobiales	Kaistiaceae	Kaistia	Unknow
ASV3614	Bacteria	Proteobacteria	Gammaproteobacteria	Burkholderiales	Sutterellaceae	Unknow	Unknow
ASV2602	Bacteria	Firmicutes	Clostridia	Oscillospirales	Butyricicoccaceae	Butyricicoccus	Unknow
ASV1642	Bacteria	Proteobacteria	Gammaproteobacteria	Burkholderiales	Comamonadaceae	Unknow	Unknow
ASV1679	Bacteria	Proteobacteria	Gammaproteobacteria	Enterobacterales	Morganellaceae	Proteus	Unknow
ASV3863	Bacteria	Acidobacteriota	Vicinamibacteria	Vicinamibacterales	Unknow	Unknow	Unknow
ASV2341	Bacteria	Proteobacteria	Alphaproteobacteria	Rhizobiales	Beijerinckiaceae	Unknow	Unknow
ASV3356	Bacteria	Proteobacteria	Alphaproteobacteria	Rhizobiales	Xanthobacteraceae	Unknow	Unknow
ASV3909	Bacteria	Proteobacteria	Gammaproteobacteria	Xanthomonadales	Xanthomonadaceae	Thermomonas	Unknow
ASV3419	Bacteria	Proteobacteria	Gammaproteobacteria	Vibrionales	Vibrionaceae	Vibrio	Unknow
ASV743	Bacteria	Proteobacteria	Gammaproteobacteria	Aeromonadales	Aeromonadaceae	Aeromonas	Unknow
ASV699	Bacteria	Proteobacteria	Gammaproteobacteria	Burkholderiales	Rhodocyclaceae	Propionivibrio	Unknow
ASV1148	Bacteria	Verrucomicrobiota	Verrucomicrobiae	Verrucomicrobiales	Verrucomicrobiaceae	Roseimicrobium	Roseimicrobium_gellanilyticum
ASV1591	Bacteria	Desulfobacterota	Desulfovibrionia	Desulfovibrionales	Desulfovibrionaceae	Bilophila	Unknow
ASV2195	Bacteria	Firmicutes	Bacilli	Bacillales	Bacillaceae	Bacillus	Unknow
ASV267	Bacteria	Bacteroidota	Bacteroidia	Flavobacteriales	Flavobacteriaceae	Flavobacterium	Unknow
ASV1840	Bacteria	Proteobacteria	Gammaproteobacteria	Burkholderiales	Oxalobacteraceae	Duganella	Unknow
ASV2337	Bacteria	Proteobacteria	Gammaproteobacteria	Aeromonadales	Aeromonadaceae	Aeromonas	Unknow
ASV1969	Bacteria	Proteobacteria	Gammaproteobacteria	Enterobacterales	Enterobacteriaceae	Unknow	Unknow
ASV3039	Bacteria	Unknow	Unknow	Unknow	Unknow	Unknow	Unknow
ASV763	Bacteria	Deinococcota	Deinococci	Deinococcales	Deinococcaceae	Deinococcus	Unknow
ASV1993	Bacteria	Proteobacteria	Alphaproteobacteria	Rhizobiales	Xanthobacteraceae	Pseudolabrys	Unknow
ASV2126	Bacteria	Firmicutes	Clostridia	Lachnospirales	Lachnospiraceae	Coprococcus	Coprococcus_catus
ASV2123	Bacteria	Firmicutes	Bacilli	Lactobacillales	Leuconostocaceae	Weissella	Unknow
ASV1410	Bacteria	Proteobacteria	Alphaproteobacteria	Rhodobacterales	Rhodobacteraceae	Unknow	Unknow
ASV2401	Bacteria	Firmicutes	Clostridia	Lachnospirales	Lachnospiraceae	Eubacterium_xylanophilum_group	Unknow
ASV1157	Bacteria	Proteobacteria	Alphaproteobacteria	Sphingomonadales	Sphingomonadaceae	Novosphingobium	Unknow
ASV3295	Bacteria	Acidobacteriota	Vicinamibacteria	Vicinamibacterales	Vicinamibacteraceae	Vicinamibacteraceae	Unknow
ASV1281	Bacteria	Bacteroidota	Bacteroidia	Flavobacteriales	Flavobacteriaceae	Flavobacterium	Antarctic_bacterium
ASV2794	Bacteria	Proteobacteria	Gammaproteobacteria	Burkholderiales	Sutterellaceae	Parasutterella	Burkholderiales_bacterium
ASV1789	Bacteria	Proteobacteria	Alphaproteobacteria	Rhizobiales	Rhizobiaceae	Unknow	Unknow
ASV2330	Bacteria	Firmicutes	Clostridia	Oscillospirales	Unknow	Unknow	Unknow
ASV2565	Bacteria	Acidobacteriota	Subgroup_5	Subgroup_5	Subgroup_5	Subgroup_5	Unknow
ASV4258	Bacteria	Bacteroidota	Bacteroidia	Flavobacteriales	Weeksellaceae	Empedobacter	Empedobacter_brevis
ASV3659	Bacteria	Proteobacteria	Gammaproteobacteria	Pseudomonadales	Moraxellaceae	Acinetobacter	Unknow
ASV3163	Bacteria	Proteobacteria	Gammaproteobacteria	Burkholderiales	Rhodocyclaceae	Ferribacterium	Unknow
ASV2997	Bacteria	Firmicutes	Clostridia	Lachnospirales	Lachnospiraceae	Unknow	Unknow
ASV3372	Bacteria	Firmicutes	Clostridia	Oscillospirales	Oscillospiraceae	Unknow	Unknow
ASV681	Bacteria	Verrucomicrobiota	Verrucomicrobiae	Verrucomicrobiales	Verrucomicrobiaceae	Verrucomicrobium	Unknow
ASV3572	Bacteria	Actinobacteriota	Actinobacteria	Micrococcales	Microbacteriaceae	Agromyces	Unknow
ASV3403	Bacteria	Proteobacteria	Gammaproteobacteria	Xanthomonadales	Xanthomonadaceae	Lysobacter	Unknow
ASV2637	Bacteria	Verrucomicrobiota	Verrucomicrobiae	Verrucomicrobiales	Verrucomicrobiaceae	Verrucomicrobium	Unknow
ASV3569	Bacteria	Proteobacteria	Gammaproteobacteria	R7C24	R7C24	R7C24	Unknow
ASV2455	Bacteria	Proteobacteria	Gammaproteobacteria	Burkholderiales	Oxalobacteraceae	Massilia	Unknow
ASV2427	Bacteria	Proteobacteria	Gammaproteobacteria	Pseudomonadales	Pseudomonadaceae	Pseudomonas	Pseudomonas_cichorii
ASV2087	Bacteria	Proteobacteria	Gammaproteobacteria	Pseudomonadales	Pseudomonadaceae	Pseudomonas	Unknow
ASV2763	Bacteria	Proteobacteria	Alphaproteobacteria	Rhizobiales	Rhizobiaceae	Unknow	Unknow
ASV1113	Bacteria	Proteobacteria	Gammaproteobacteria	Enterobacterales	Enterobacteriaceae	Unknow	Unknow
ASV2940	Bacteria	Proteobacteria	Gammaproteobacteria	Burkholderiales	Rhodocyclaceae	Dechloromonas	Unknow
ASV2660	Bacteria	Firmicutes	Bacilli	Lactobacillales	Enterococcaceae	Enterococcus	Unknow
ASV2230	Bacteria	Proteobacteria	Gammaproteobacteria	Pasteurellales	Pasteurellaceae	Haemophilus	Unknow
ASV737	Bacteria	Bacteroidota	Bacteroidia	Flavobacteriales	Weeksellaceae	Chryseobacterium	Chryseobacterium_greenlandense
ASV2494	Bacteria	Proteobacteria	Alphaproteobacteria	Caulobacterales	Hyphomonadaceae	Hirschia	Unknow
ASV3340	Bacteria	Proteobacteria	Gammaproteobacteria	Burkholderiales	Comamonadaceae	Hydrogenophaga	Unknow
ASV1834	Bacteria	Firmicutes	Clostridia	Peptostreptococcales-Tissierellales	Peptostreptococcales-Tissierellales	Anaerococcus	Anaerococcus_provencensis
ASV892	Bacteria	Proteobacteria	Gammaproteobacteria	Pseudomonadales	Pseudomonadaceae	Pseudomonas	Unknow
ASV4172	Bacteria	Dependentiae	Babeliae	Babeliales	Vermiphilaceae	Vermiphilaceae	Unknow
ASV4044	Bacteria	Proteobacteria	Gammaproteobacteria	Burkholderiales	Comamonadaceae	Delftia	Unknow
ASV3370	Bacteria	Firmicutes	Clostridia	Lachnospirales	Lachnospiraceae	Unknow	Unknow
ASV2339	Unassigned	Unknow	Unknow	Unknow	Unknow	Unknow	Unknow
ASV3724	Bacteria	Proteobacteria	Gammaproteobacteria	Burkholderiales	Chitinibacteraceae	Chitinilyticum	Chitinilyticum_aquatile
ASV879	Bacteria	Firmicutes	Bacilli	Bacillales	Bacillaceae	Bacillus	Unknow
ASV2985	Bacteria	Bacteroidota	Bacteroidia	Flavobacteriales	Weeksellaceae	Empedobacter	Unknow
ASV2798	Bacteria	Proteobacteria	Alphaproteobacteria	Rhizobiales	Devosiaceae	Arsenicitalea	Unknow
ASV3276	Bacteria	Firmicutes	Bacilli	Paenibacillales	Paenibacillaceae	Paenibacillus	Unknow
ASV3555	Bacteria	Proteobacteria	Gammaproteobacteria	Steroidobacterales	Steroidobacteraceae	Unknow	Unknow
ASV3393	Bacteria	Patescibacteria	Saccharimonadia	Saccharimonadales	Saccharimonadales	Saccharimonadales	Unknow
ASV2034	Bacteria	Proteobacteria	Alphaproteobacteria	Rhizobiales	Devosiaceae	Devosia	Unknow
ASV3622	Bacteria	Unknow	Unknow	Unknow	Unknow	Unknow	Unknow
ASV2957	Bacteria	Bacteroidota	Bacteroidia	Flavobacteriales	Flavobacteriaceae	Flavobacterium	Unknow
ASV2047	Bacteria	Bacteroidota	Bacteroidia	Bacteroidales	Unknow	Unknow	Unknow
ASV3140	Bacteria	Deinococcota	Deinococci	Deinococcales	Trueperaceae	Truepera	Unknow
ASV3560	Bacteria	Firmicutes	Clostridia	Oscillospirales	Ruminococcaceae	Unknow	Unknow
ASV4203	Bacteria	Fusobacteriota	Fusobacteriia	Fusobacteriales	Fusobacteriaceae	Cetobacterium	Unknow
ASV960	Bacteria	Firmicutes	Clostridia	Lachnospirales	Lachnospiraceae	Blautia	Unknow
ASV3342	Bacteria	Proteobacteria	Gammaproteobacteria	Methylococcales	Methylomonadaceae	Crenothrix	Unknow
ASV2755	Bacteria	Acidobacteriota	Thermoanaerobaculia	Thermoanaerobaculales	Thermoanaerobaculaceae	Subgroup_10	Unknow
ASV1975	Bacteria	Proteobacteria	Gammaproteobacteria	Burkholderiales	Nitrosomonadaceae	MND1	Unknow
ASV2542	Bacteria	Gemmatimonadota	AKAU4049	AKAU4049	AKAU4049	AKAU4049	Unknow
ASV4073	Bacteria	Fusobacteriota	Fusobacteriia	Fusobacteriales	Fusobacteriaceae	Cetobacterium	Unknow
ASV3540	Bacteria	Proteobacteria	Gammaproteobacteria	PLTA13	PLTA13	PLTA13	Unknow
ASV1674	Bacteria	Proteobacteria	Gammaproteobacteria	Burkholderiales	Chromobacteriaceae	Vogesella	Unknow
ASV3274	Bacteria	Proteobacteria	Gammaproteobacteria	Burkholderiales	Chromobacteriaceae	Vogesella	Unknow
ASV3549	Bacteria	Firmicutes	Clostridia	Lachnospirales	Lachnospiraceae	Blautia	Unknow
ASV1719	Bacteria	Firmicutes	Thermoanaerobacteria	Thermoanaerobacterales	Family_III	Thermoanaerobacterium	Unknow
ASV1474	Bacteria	Proteobacteria	Gammaproteobacteria	Burkholderiales	Oxalobacteraceae	Massilia	Unknow
ASV4034	Bacteria	Chloroflexi	KD4-96	KD4-96	KD4-96	KD4-96	Unknow
ASV2220	Bacteria	Actinobacteriota	Actinobacteria	Micrococcales	Microbacteriaceae	Unknow	Unknow
ASV3832	Bacteria	Firmicutes	Bacilli	Lactobacillales	Lactobacillaceae	Lactobacillus	Lactobacillus_amylotrophicus
ASV2073	Bacteria	Proteobacteria	Gammaproteobacteria	Burkholderiales	Oxalobacteraceae	Duganella	Unknow
ASV3935	Bacteria	Proteobacteria	Gammaproteobacteria	Burkholderiales	Rhodocyclaceae	Dechloromonas	Unknow
ASV479	Bacteria	Proteobacteria	Gammaproteobacteria	Aeromonadales	Unknow	Unknow	Unknow
ASV1534	Bacteria	Proteobacteria	Gammaproteobacteria	Burkholderiales	Comamonadaceae	Comamonas	Unknow
ASV2599	Bacteria	Firmicutes	Bacilli	Erysipelotrichales	Erysipelotrichaceae	Allobaculum	Unknow
ASV1141	Bacteria	Proteobacteria	Gammaproteobacteria	Burkholderiales	Sutterellaceae	Sutterella	Unknow
ASV2249	Bacteria	Verrucomicrobiota	Verrucomicrobiae	Verrucomicrobiales	Rubritaleaceae	Luteolibacter	Unknow
ASV3981	Bacteria	Firmicutes	Bacilli	Erysipelotrichales	Erysipelotrichaceae	Allobaculum	Unknow
ASV131	Bacteria	Firmicutes	Bacilli	Mycoplasmatales	Mycoplasmataceae	Candidatus_Lumbricincola	Unknow
ASV3645	Unassigned	Unknow	Unknow	Unknow	Unknow	Unknow	Unknow
ASV1838	Bacteria	Acidobacteriota	Vicinamibacteria	Vicinamibacterales	Vicinamibacteraceae	Vicinamibacteraceae	Unknow
ASV4053	Bacteria	Dependentiae	Babeliae	Babeliales	Babeliales	Babeliales	Unknow
ASV113	Bacteria	Proteobacteria	Gammaproteobacteria	Enterobacterales	Enterobacteriaceae	Raoultella	Unknow
ASV2607	Bacteria	Proteobacteria	Gammaproteobacteria	Burkholderiales	Comamonadaceae	Sphaerotilus	Sphaerotilus_natans
ASV301	Bacteria	Proteobacteria	Gammaproteobacteria	Enterobacterales	Morganellaceae	Proteus	Unknow
ASV1473	Bacteria	Proteobacteria	Gammaproteobacteria	Burkholderiales	Oxalobacteraceae	Unknow	Unknow
ASV897	Bacteria	Proteobacteria	Alphaproteobacteria	Rhizobiales	Rhizobiaceae	Allorhizobium-Neorhizobium-Pararhizobium-Rhizobium	Unknow
ASV2035	Bacteria	Firmicutes	Clostridia	Clostridia_UCG-014	Clostridia_UCG-014	Clostridia_UCG-014	Unknow
ASV2799	Bacteria	Bacteroidota	Bacteroidia	Flavobacteriales	Weeksellaceae	Chryseobacterium	Chryseobacterium_greenlandense
ASV3705	Unassigned	Unknow	Unknow	Unknow	Unknow	Unknow	Unknow
ASV3988	Bacteria	Firmicutes	Clostridia	Clostridia_UCG-014	Clostridia_UCG-014	Clostridia_UCG-014	Unknow
ASV1415	Bacteria	Bacteroidota	Bacteroidia	Bacteroidales	Bacteroidaceae	Bacteroides	Bacteroides_coprophilus
ASV2530	Bacteria	Firmicutes	Clostridia	Lachnospirales	Lachnospiraceae	Ruminococcus_torques_group	Unknow
ASV2558	Bacteria	Proteobacteria	Alphaproteobacteria	Rhizobiales	Beijerinckiaceae	Unknow	Unknow
ASV2795	Bacteria	Verrucomicrobiota	Verrucomicrobiae	Verrucomicrobiales	Verrucomicrobiaceae	Unknow	Unknow
ASV94	Bacteria	Firmicutes	Bacilli	Lactobacillales	Streptococcaceae	Lactococcus	Unknow
ASV3955	Bacteria	Proteobacteria	Alphaproteobacteria	Sphingomonadales	Sphingomonadaceae	Sphingorhabdus	Blastomonas_natatoria
ASV1236	Bacteria	Proteobacteria	Gammaproteobacteria	Pseudomonadales	Pseudomonadaceae	Pseudomonas	Unknow
ASV3520	Bacteria	Actinobacteriota	Actinobacteria	Corynebacteriales	Corynebacteriaceae	Corynebacterium	Unknow
ASV512	Bacteria	Proteobacteria	Gammaproteobacteria	Enterobacterales	Enterobacteriaceae	Escherichia-Shigella	Unknow
ASV1823	Bacteria	Bacteroidota	Bacteroidia	Flavobacteriales	Flavobacteriaceae	Flavobacterium	Unknow
ASV3546	Bacteria	Gemmatimonadota	AKAU4049	AKAU4049	AKAU4049	AKAU4049	Unknow
ASV3343	Bacteria	Proteobacteria	Gammaproteobacteria	Xanthomonadales	Xanthomonadaceae	Luteimonas	Unknow
ASV2128	Bacteria	Actinobacteriota	Actinobacteria	Propionibacteriales	Propionibacteriaceae	Cutibacterium	Cutibacterium_avidum
ASV3541	Bacteria	Unknow	Unknow	Unknow	Unknow	Unknow	Unknow
ASV2688	Bacteria	Proteobacteria	Gammaproteobacteria	CCM19a	CCM19a	CCM19a	Unknow
ASV2346	Bacteria	Proteobacteria	Gammaproteobacteria	Burkholderiales	Comamonadaceae	Rhodoferax	Unknow
[truncated: 2,232 more rows]

## Sheet: Supplementary Table S7c
Supplementary Table S7c: Relative abundance of the two groups at the Phylum level.
Taxonomy	Captive	Wild
Proteobacteria	0.278901	0.573521
Fusobacteriota	0.565031	0.318772
Firmicutes	0.03797	0.065088
Bacteroidota	0.103338	0.02723
Verrucomicrobiota	0.007345	0.005295
Deinococcota	1.2e-05	0.001628
Spirochaetota	0.002156	0.000167
Actinobacteriota	0.002776	0.003559
Cyanobacteria	0.002297	0.0009
Acidobacteriota	9e-06	0.000751
Gemmatimonadota	4e-06	0.00027
Crenarchaeota	0	0.000233
Bdellovibrionota	1.4e-05	9.4e-05
Desulfobacterota	2.3e-05	0.000299
Nitrospirota	4e-06	0.000123
Campilobacterota	0	0.000192
Chloroflexi	1.1e-05	0.000109
Myxococcota	5.3e-05	0.000137
NB1-j	0	5.2e-05
SAR324_clade(Marine_group_B)	0	1.8e-05
Entotheonellaeota	0	1.4e-05
Synergistota	0	3.2e-05
Methylomirabilota	0	2e-05
Dependentiae	0	1.6e-05
Patescibacteria	5e-06	1.8e-05
Planctomycetota	5e-06	1.6e-05
Sva0485	0	5e-06
MBNT15	4e-06	7e-06
Thermoplasmatota	0	4e-06
Others	4.3e-05	0.001431

## Sheet: Supplementary Table 7d
Supplementary Table 7d: Differential abundance of ASVs between Wild and Captive populations.
	logFC	logCPM	PValue	FDR	level	Kingdom	Phylum	Class	Order	Family	Genus	Species	MeanA	MeanB	C.GL.1	C.GL.2	C.GL.3	C.HT.1	C.HT.2	C.HT.3	C.AN.1	C.AN.2	C.AN.3	C.AL.1	C.AL.2	C.AL.3	C.RH.1	C.RH.2	C.RH.3	C.MI2.1	C.MI2.2	C.MI2.3	C.TL.1	C.TL.2	C.TL.3	C.TE.1	C.TE.2	C.TE.3	C.FD.1	C.FD.2	C.FD.3	C.ZF.1	C.ZF.2	C.ZF.3	C.LB.1	C.LB.2	C.LB.3	C.CY.1	C.LY.1
ASV29	-9.757	11.955	9.43469e-15	4.02578e-11	Depleted	Bacteria	Proteobacteria	Gammaproteobacteria	Aeromonadales	Aeromonadaceae	Aeromonas	Unknow	0	0.901	0	0	0	0	0	0	0	0	0	0	0	0	0	0	0	0	0	0	0	0	0	0	0	0	0	0	0	0	0	0	0	0	0	0	0
ASV35	-9.522	11.729	5.37897e-14	1.1476e-10	Depleted	Bacteria	Proteobacteria	Gammaproteobacteria	Aeromonadales	Aeromonadaceae	Aeromonas	Unknow	0	0.788	0	0	0	0	0	0	0	0	0	0	0	0	0	0	0	0	0	0	0	0	0	0	0	0	0	0	0	0	0	0	0	0	0	0	0
ASV44	9.087	11.313	1.43545e-13	1.81285e-10	Enriched	Bacteria	Bacteroidota	Bacteroidia	Bacteroidales	Barnesiellaceae	Unknow	Unknow	0.46	0	0.499	0.09	0.516	0	0.147	0	0	0	0	0.147	0	0	0	0	0	1.563	2.063	2.554	0	0	0	1.342	2.717	1.318	0.229	0.614	0.188	0	0	0	2.153	1.735	3.217	0	0
ASV50	9.064	11.292	1.69941e-13	1.81285e-10	Enriched	Bacteria	Fusobacteriota	Fusobacteriia	Fusobacteriales	Fusobacteriaceae	Cetobacterium	Unknow	0.375	0	0.286	0.18	0	0	0.098	0.131	0	0.172	0	0.393	1.195	0.949	0.09	0.131	0	0.131	0.131	0.131	0.311	0	0.172	0.851	0.769	0.999	0.442	0.319	0.622	0	0.188	0.278	1.007	1.301	0.442	0.139	0.196
ASV69	8.674	10.926	4.11046e-12	3.2188e-09	Enriched	Bacteria	Cyanobacteria	Cyanobacteriia	Chloroplast	Chloroplast	Chloroplast	Planoglabratella_opercularis	0.227	0	0	0	0	0	0	0	0.008	0	0	0	0	0	0	0	0	0	0	0.082	0	0	0	0	0	0	0	0	0	0	0	0	0	0	0	0	0
ASV47	-8.903	11.141	4.52609e-12	3.2188e-09	Depleted	Bacteria	Firmicutes	Bacilli	Mycoplasmatales	Mycoplasmataceae	Candidatus_Lumbricincola	Unknow	0	0.469	0	0	0	0	0	0	0	0	0	0	0	0	0	0	0	0	0	0	0	0	0	0	0	0	0	0	0	0	0	0	0	0	0	0	0
ASV40	-8.855	11.095	6.69292e-12	4.07981e-09	Depleted	Bacteria	Proteobacteria	Gammaproteobacteria	Enterobacterales	Enterobacteriaceae	Enterobacter	Unknow	0	0.627	0	0	0	0	0	0	0	0	0	0	0	0	0	0	0	0	0	0	0	0	0	0	0	0	0	0	0	0	0	0	0	0	0	0	0
ASV4	6.576	15.455	1.77594e-11	9.47239e-09	Enriched	Bacteria	Fusobacteriota	Fusobacteriia	Fusobacteriales	Fusobacteriaceae	Cetobacterium	Unknow	6.398	0.083	1.743	1.612	1.072	7.759	9.142	3.061	18.98	6.875	7.882	1.76	16.746	3.863	1.449	1.522	2.39	2.259	1.743	1.449	3.65	1.604	2.136	4.518	5.238	5.099	2.578	2.742	3.487	15.461	4.354	3.83	5.402	6.793	2.955	2.562	11.311
ASV19	-7.752	12.704	3.90754e-11	1.85261e-08	Depleted	Bacteria	Proteobacteria	Gammaproteobacteria	Aeromonadales	Aeromonadaceae	Aeromonas	Unknow	0.003	1.96	0	0	0	0.098	0	0	0	0	0	0	0	0	0	0	0	0.049	0	0	0	0	0	0	0	0	0	0	0	0	0	0	0	0	0	0	0
ASV49	-8.613	10.87	4.56082e-11	1.9461e-08	Depleted	Bacteria	Proteobacteria	Gammaproteobacteria	Enterobacterales	Enterobacteriaceae	Unknow	Unknow	0	0.409	0	0	0	0	0	0	0	0	0	0	0	0	0	0	0	0	0	0	0	0	0	0	0	0	0	0	0	0	0	0	0	0	0	0	0
ASV59	-8.377	10.653	2.84738e-10	1.10453e-07	Depleted	Bacteria	Proteobacteria	Gammaproteobacteria	Burkholderiales	Chitinibacteraceae	Iodobacter	Unknow	0	0.318	0	0	0	0	0	0	0	0	0	0	0	0	0	0	0	0	0	0	0	0	0	0	0	0	0	0	0	0	0	0	0	0	0	0	0
ASV43	-8.355	10.632	3.36298e-10	1.19582e-07	Depleted	Bacteria	Proteobacteria	Gammaproteobacteria	Enterobacterales	Enterobacteriaceae	Unknow	Unknow	0	0.505	0	0	0	0	0	0	0	0	0	0	0	0	0	0	0	0	0	0	0	0	0	0	0	0	0	0	0	0	0	0	0	0	0	0	0
ASV17	6.674	13.556	4.38776e-10	1.4402e-07	Enriched	Bacteria	Fusobacteriota	Fusobacteriia	Fusobacteriales	Fusobacteriaceae	Cetobacterium	Unknow	1.707	0.016	0.892	0.647	0.311	1.899	2.193	0.483	2.455	2.545	2.103	1.056	2.423	1.923	0.622	0.679	0.745	0.327	0.573	0.507	0.606	0.548	0.442	1.964	1.972	2.783	1.015	0.581	1.727	3.683	1.334	1.113	2.717	3.176	0.917	0.769	2.488
ASV21	-7.058	12.205	1.84945e-09	5.63687e-07	Depleted	Bacteria	Proteobacteria	Gammaproteobacteria	Enterobacterales	Enterobacteriaceae	Unknow	Unknow	0.005	1.433	0	0	0	0	0	0	0	0.098	0	0	0	0	0	0	0	0	0	0	0	0	0	0	0	0	0	0	0	0	0	0	0	0	0	0	0
ASV52	-8.089	10.392	2.44422e-09	6.7122e-07	Depleted	Bacteria	Proteobacteria	Gammaproteobacteria	Enterobacterales	Enterobacteriaceae	Enterobacter	Unknow	0	0.387	0	0	0	0	0	0	0	0	0	0	0	0	0	0	0	0	0	0	0	0	0	0	0	0	0	0	0	0	0	0	0	0	0	0	0
ASV33	-7.137	11.986	2.51688e-09	6.7122e-07	Depleted	Bacteria	Proteobacteria	Gammaproteobacteria	Burkholderiales	Chitinibacteraceae	Deefgea	Unknow	0.004	0.834	0	0	0	0	0	0	0	0.065	0.008	0	0	0	0	0	0	0	0	0	0	0	0	0	0	0	0	0	0	0	0	0	0	0	0	0.016	0
ASV56	-7.929	10.249	7.70985e-09	1.93517e-06	Depleted	Bacteria	Proteobacteria	Gammaproteobacteria	Enterobacterales	Enterobacteriaceae	Unknow	Unknow	0	0.35	0	0	0	0	0	0	0	0	0	0	0	0	0	0	0	0	0	0	0	0	0	0	0	0	0	0	0	0	0	0	0	0	0	0	0
ASV55	-7.919	10.24	8.27482e-09	1.96159e-06	Depleted	Bacteria	Proteobacteria	Gammaproteobacteria	Enterobacterales	Enterobacteriaceae	Unknow	Unknow	0	0.354	0	0	0	0	0	0	0	0	0	0	0	0	0	0	0	0	0	0	0	0	0	0	0	0	0	0	0	0	0	0	0	0	0	0	0
ASV85	-7.874	10.2	1.14143e-08	2.56342e-06	Depleted	Bacteria	Fusobacteriota	Fusobacteriia	Fusobacteriales	Fusobacteriaceae	Cetobacterium	Unknow	0	0.188	0	0	0	0	0	0	0	0	0	0	0	0	0	0	0	0	0	0	0	0	0	0	0	0	0	0	0	0	0	0	0	0	0	0	0
ASV95	-7.753	10.094	2.64263e-08	5.63805e-06	Depleted	Bacteria	Proteobacteria	Gammaproteobacteria	Pseudomonadales	Moraxellaceae	Acinetobacter	Unknow	0	0.179	0	0	0	0	0	0	0	0	0	0	0	0	0	0	0	0	0	0	0	0	0	0	0	0	0	0	0	0	0	0	0	0	0	0	0
ASV130	7.535	9.904	3.02494e-08	6.14638e-06	Enriched	Bacteria	Proteobacteria	Gammaproteobacteria	Enterobacterales	Yersiniaceae	Unknow	Unknow	0.104	0	0	0	0	0	0	0	0	0	0	0	0	0	0.295	0.344	0	0	0	0	0.368	0.614	0.532	0	0	0	0	0	0	0	0.426	0.221	0	0	0	0	0
ASV96	-7.723	10.068	3.23161e-08	6.26786e-06	Depleted	Bacteria	Proteobacteria	Gammaproteobacteria	Pseudomonadales	Moraxellaceae	Acinetobacter	Unknow	0	0.176	0	0	0	0	0	0	0	0	0	0	0	0	0	0	0	0	0	0	0	0	0	0	0	0	0	0	0	0	0	0	0	0	0	0	0
ASV103	-7.676	10.027	4.45212e-08	7.66141e-06	Depleted	Bacteria	Fusobacteriota	Fusobacteriia	Fusobacteriales	Fusobacteriaceae	Cetobacterium	Unknow	0	0.145	0	0	0	0	0	0	0	0	0	0	0	0	0	0	0	0	0	0	0	0	0	0	0	0	0	0	0	0	0	0	0	0	0	0	0
ASV97	-7.675	10.026	4.47006e-08	7.66141e-06	Depleted	Bacteria	Proteobacteria	Gammaproteobacteria	Pseudomonadales	Moraxellaceae	Acinetobacter	Acinetobacter_guillouiae	0	0.173	0	0	0	0	0	0	0	0	0	0	0	0	0	0	0	0	0	0	0	0	0	0	0	0	0	0	0	0	0	0	0	0	0	0	0
ASV73	7.136	10.947	4.48876e-08	7.66141e-06	Enriched	Bacteria	Firmicutes	Clostridia	Clostridiales	Clostridiaceae	Clostridium_sensu_stricto_1	Unknow	0.206	0.001	0	0	0	0.057	0.025	0.434	0.049	0.974	0.057	0.049	0.041	0.041	0.106	0.106	0.229	0	0	0.025	0.025	0.057	0.041	0.016	0.008	0.008	0	0	0	0.172	0.123	0.115	0.033	0.025	0.049	0.016	0.172
ASV61	-7.653	10.007	5.1884e-08	8.51497e-06	Depleted	Bacteria	Proteobacteria	Gammaproteobacteria	Enterobacterales	Enterobacteriaceae	Unknow	Unknow	0	0.277	0	0	0	0	0	0	0	0	0	0	0	0	0	0	0	0	0	0	0	0	0	0	0	0	0	0	0	0	0	0	0	0	0	0	0
ASV101	7.366	9.76	8.73005e-08	1.37967e-05	Enriched	Bacteria	Bacteroidota	Bacteroidia	Chitinophagales	Chitinophagaceae	Aurantisolimonas	Terrimonas_sp.	0.146	0	0	0	0	0	0	0	0	0	0	0	0	0	0	0	0	0	0	0	0	0	0	1.359	0.9	2.382	0.237	0.106	0.565	0	0	0	0.344	0.434	0.393	0	0
ASV64	-7.547	9.915	1.05457e-07	1.6071e-05	Depleted	Bacteria	Proteobacteria	Gammaproteobacteria	Enterobacterales	Enterobacteriaceae	Unknow	Unknow	0	0.272	0	0	0	0	0	0	0	0	0	0	0	0	0	0	0	0	0	0	0	0	0	0	0	0	0	0	0	0	0	0	0	0	0	0	0
ASV119	-7.455	9.837	1.90775e-07	2.80702e-05	Depleted	Bacteria	Fusobacteriota	Fusobacteriia	Fusobacteriales	Fusobacteriaceae	Cetobacterium	Unknow	0	0.122	0	0	0	0	0	0	0	0	0	0	0	0	0	0	0	0	0	0	0	0	0	0	0	0	0	0	0	0	0	0	0	0	0	0	0
ASV91	-7.435	9.82	2.11603e-07	3.0097e-05	Depleted	Bacteria	Firmicutes	Bacilli	Bacillales	Bacillaceae	Bacillus	Unknow	0	0.168	0	0	0	0	0	0	0	0	0	0	0	0	0	0	0	0	0	0	0	0	0	0	0	0	0	0	0	0	0	0	0	0	0	0	0
ASV140	7.196	9.618	2.26939e-07	3.12371e-05	Enriched	Bacteria	Proteobacteria	Gammaproteobacteria	Aeromonadales	Aeromonadaceae	Aeromonas	Unknow	0.083	0	0	0	0	0	0	0	0	0	0	0	0	0	0.753	0.638	1.817	0	0	0	0	0	0	0	0	0	0	0	0	0	0	0	0	0	0	0.589	0
ASV28	5.475	12.665	2.50775e-07	3.24706e-05	Enriched	Bacteria	Bacteroidota	Bacteroidia	Bacteroidales	Barnesiellaceae	Unknow	Unknow	0.851	0.017	0	0	0	4.289	1.498	0.704	0.18	0.352	0.27	0	0	0	0.172	0.18	0.295	1.85	0.999	1.236	0	1.588	0	0	0	0	0	0	0	1.711	0.327	0.221	0	0	0	0.565	2.545
ASV105	-7.403	9.793	2.5112e-07	3.24706e-05	Depleted	Bacteria	Firmicutes	Bacilli	Lactobacillales	Carnobacteriaceae	Carnobacterium	Carnobacterium_maltaromaticum	0	0.157	0	0	0	0	0	0	0	0	0	0	0	0	0	0	0	0	0	0	0	0	0	0	0	0	0	0	0	0	0	0	0	0	0	0	0
ASV65	-7.366	9.762	3.05256e-07	3.81238e-05	Depleted	Bacteria	Proteobacteria	Gammaproteobacteria	Burkholderiales	Chitinibacteraceae	Deefgea	Unknow	0	0.254	0	0	0	0	0	0	0	0	0	0	0	0	0	0	0	0	0	0	0	0	0	0	0	0	0	0	0	0	0	0	0	0	0	0	0
ASV67	6.467	10.986	3.1271e-07	3.81238e-05	Enriched	Bacteria	Firmicutes	Bacilli	Lactobacillales	Lactobacillaceae	Lactobacillus	Unknow	0.238	0.005	0	0	0	0	0	0	0	0	0	0	0	0	0.614	0.663	0	0	0	0	1.228	1.481	1.318	0	0	0	0	0	0	0	0.802	0.622	0	0	0	0	0
ASV78	-7.312	9.717	4.0585e-07	4.81045e-05	Depleted	Bacteria	Proteobacteria	Gammaproteobacteria	Enterobacterales	Hafniaceae	Hafnia-Obesumbacterium	Unknow	0	0.228	0	0	0	0	0	0	0	0	0	0	0	0	0	0	0	0	0	0	0	0	0	0	0	0	0	0	0	0	0	0	0	0	0	0	0
ASV71	-7.297	9.704	4.38901e-07	5.06159e-05	Depleted	Bacteria	Proteobacteria	Gammaproteobacteria	Enterobacterales	Enterobacteriaceae	Unknow	Unknow	0	0.225	0	0	0	0	0	0	0	0	0	0	0	0	0	0	0	0	0	0	0	0	0	0	0	0	0	0	0	0	0	0	0	0	0	0	0
ASV12	-5.146	12.909	5.96103e-07	6.69361e-05	Depleted	Bacteria	Proteobacteria	Gammaproteobacteria	Aeromonadales	Aeromonadaceae	Aeromonas	Unknow	0.027	2.289	0	0	0	0.147	0	0	0.156	0.172	0.213	0	0	0	0	0	0	0.09	0	0	0	0	0	0	0	0	0	0	0	0	0	0	0	0	0	0.033	0
ASV87	-7.194	9.619	7.49708e-07	8.20258e-05	Depleted	Bacteria	Proteobacteria	Gammaproteobacteria	Enterobacterales	Enterobacteriaceae	Unknow	Unknow	0	0.183	0	0	0	0	0	0	0	0	0	0	0	0	0	0	0	0	0	0	0	0	0	0	0	0	0	0	0	0	0	0	0	0	0	0	0
ASV72	6.233	10.868	9.43427e-07	0.00010064	Enriched	Bacteria	Proteobacteria	Gammaproteobacteria	Aeromonadales	Aeromonadaceae	Aeromonas	Unknow	0.217	0.006	0	0	0	1.4	5.647	1.58	0.09	0.115	0.131	0	0	0	0	0	0	0.09	0.139	0	0.164	0.115	0.131	0	0	0	0	0	0	0.156	0	0	0	0	0	0	0.115
ASV155	6.907	9.384	1.09253e-06	0.000113704	Enriched	Bacteria	Fusobacteriota	Fusobacteriia	Fusobacteriales	Fusobacteriaceae	Cetobacterium	Unknow	0.074	0	0.36	0.278	0.254	0	0	0	0	0	0	0.376	0	0.336	0	0	0	0.147	0	0.139	0.303	0	0.09	0	0	0	0	0.139	0	0	0.467	0	0	0.36	0	0	0
ASV14	-4.895	13.019	1.33896e-06	0.000136032	Depleted	Bacteria	Proteobacteria	Gammaproteobacteria	Aeromonadales	Aeromonadaceae	Aeromonas	Unknow	0.037	2.21	0.115	0.303	0.434	0	0	0	0	0	0	0	0	0	0	0	0	0	0.057	0.074	0	0	0	0.033	0	0	0.286	0.188	0.123	0	0	0	0.016	0	0	0	0
ASV181	-6.573	10.444	1.66693e-06	0.000165413	Depleted	Bacteria	Firmicutes	Bacilli	Lactobacillales	Lactobacillaceae	Lactobacillus	Unknow	0.002	0.261	0	0	0	0	0	0	0	0	0	0	0	0	0	0	0	0	0	0	0	0	0	0.033	0	0.049	0	0	0	0	0	0	0	0	0	0	0
ASV30	4.937	12.626	1.91429e-06	0.000182122	Enriched	Bacteria	Bacteroidota	Bacteroidia	Bacteroidales	Bacteroidaceae	Bacteroides	Bacteroides_paurosaccharolyticus	0.815	0.028	0	0	0	0.949	1.514	1.17	0.115	0.065	0.098	0	0	0	0.18	0.156	0.565	0.54	3.585	1.49	0.336	0.082	0.025	0	0	0	0	0	0	2.758	7.604	6.433	0	0	0	0.278	3.822
ASV93	-7.009	9.468	1.92067e-06	0.000182122	Depleted	Bacteria	Proteobacteria	Gammaproteobacteria	Burkholderiales	Chitinibacteraceae	Deefgea	Deefgea_sp.	0	0.17	0	0	0	0	0	0	0	0	0	0	0	0	0	0	0	0	0	0	0	0	0	0	0	0	0	0	0	0	0	0	0	0	0	0	0
ASV6	-4.544	13.756	2.08216e-06	0.000193143	Depleted	Bacteria	Proteobacteria	Gammaproteobacteria	Aeromonadales	Aeromonadaceae	Aeromonas	Unknow	0.072	3.909	0	0	0	0.704	0.131	0.115	0	0.237	0.115	0	0	0	0	0	0	0.286	0	0	0.426	0	0.229	0	0	0	0	0	0	0.098	0.033	0.057	0	0	0	0.082	0.139
ASV112	-6.982	9.446	2.20173e-06	0.000199889	Depleted	Bacteria	Proteobacteria	Gammaproteobacteria	Burkholderiales	Chitinibacteraceae	Iodobacter	Unknow	0	0.133	0	0	0	0	0	0	0	0	0	0	0	0	0	0	0	0	0	0	0	0	0	0	0	0	0	0	0	0	0	0	0	0	0	0	0
ASV79	-6.944	9.416	2.64796e-06	0.000235392	Depleted	Bacteria	Proteobacteria	Gammaproteobacteria	Burkholderiales	Chromobacteriaceae	Vogesella	bacterium_E2-14	0	0.201	0	0	0	0	0	0	0	0	0	0	0	0	0	0	0	0	0	0	0	0	0	0	0	0	0	0	0	0	0	0	0	0	0	0	0
ASV156	-6.939	9.412	2.72774e-06	0.000236422	Depleted	Bacteria	Firmicutes	Bacilli	Exiguobacterales	Exiguobacteraceae	Exiguobacterium	Unknow	0	0.075	0	0	0	0	0	0	0	0	0	0	0	0	0	0	0	0	0	0	0	0	0	0	0	0	0	0	0	0	0	0	0	0	0	0	0
ASV54	-5.983	10.833	2.77035e-06	0.000236422	Depleted	Bacteria	Proteobacteria	Gammaproteobacteria	Pseudomonadales	Moraxellaceae	Acinetobacter	Unknow	0.003	0.391	0	0	0	0.025	0	0	0	0.008	0	0	0	0	0	0	0	0	0	0	0.041	0.041	0.016	0	0	0	0	0	0	0	0	0.008	0	0	0	0	0
ASV125	-6.925	9.4	2.92277e-06	0.000244538	Depleted	Bacteria	Proteobacteria	Gammaproteobacteria	Enterobacterales	Enterobacteriaceae	Unknow	Unknow	0	0.106	0	0	0	0	0	0	0	0	0	0	0	0	0	0	0	0	0	0	0	0	0	0	0	0	0	0	0	0	0	0	0	0	0	0	0
ASV10	4.445	13.7	3.29749e-06	0.000270584	Enriched	Bacteria	Proteobacteria	Gammaproteobacteria	Vibrionales	Vibrionaceae	Vibrio	Unknow	2.234	0.105	0.794	0.311	1.915	0.393	0.295	0.131	7.694	2.996	1.375	4.665	1.359	1.375	0.9	0.458	0.728	0.36	0.344	0.426	0.622	1.17	2.545	2.742	3.691	2.013	0.352	1.121	0.925	0.156	0.303	0.262	1.334	1.891	21.878	1.858	1.76
ASV94	-6.861	9.35	3.99404e-06	0.000321558	Depleted	Bacteria	Firmicutes	Bacilli	Lactobacillales	Streptococcaceae	Lactococcus	Unknow	0	0.168	0	0	0	0	0	0	0	0	0	0	0	0	0	0	0	0	0	0	0	0	0	0	0	0	0	0	0	0	0	0	0	0	0	0	0
ASV60	-6.45	10.297	4.33471e-06	0.000342522	Depleted	Bacteria	Firmicutes	Clostridia	Clostridiales	Clostridiaceae	Clostridium_sensu_stricto_1	Clostridium_gasigenes	0.001	0.348	0	0	0	0	0	0.033	0	0	0	0	0	0	0	0	0	0	0	0	0	0	0	0	0	0	0	0	0	0	0	0	0	0	0	0	0
ASV63	5.733	10.917	4.51393e-06	0.000344827	Enriched	Bacteria	Proteobacteria	Gammaproteobacteria	Burkholderiales	Chromobacteriaceae	Crenobacter	Unknow	0.256	0.004	0.065	0.041	0.074	2.946	0.237	0.188	0.36	0.237	0.262	0	0.016	0.033	0.196	0.106	0.18	0.344	0.09	0.049	0.205	0.434	0.147	0.237	0.156	0.123	0.205	0.115	0.106	1.612	0.188	0.106	0.082	0	0.131	0.098	0.483
ASV174	6.633	9.17	4.5255e-06	0.000344827	Enriched	Bacteria	Firmicutes	Bacilli	Erysipelotrichales	Erysipelotrichaceae	Unknow	Unknow	0.058	0	0	0	0	0.278	0	0	0	0	0	0	0	0	0	0	0	0.458	0	0.344	0	0	0	0	0	0	0	0	0	0.597	0	0	0	0	0	0	0.123
ASV7	4.147	14.435	5.02458e-06	0.000376139	Enriched	Bacteria	Bacteroidota	Bacteroidia	Bacteroidales	Barnesiellaceae	Unknow	Unknow	3.067	0.186	3.143	0.704	2.717	0.941	0.761	0.196	10.804	7.841	3.2	0.54	0.074	0.344	1.752	0.458	0.516	1.277	0.597	1.981	5.459	0.802	13.357	4.461	5.598	5.566	2.685	3.585	4.297	0.205	1.612	1.514	7.333	7.17	5.345	1.547	0.237
ASV164	-6.786	9.291	5.77721e-06	0.000424238	Depleted	Bacteria	Firmicutes	Bacilli	Exiguobacterales	Exiguobacteraceae	Exiguobacterium	Unknow	0	0.067	0	0	0	0	0	0	0	0	0	0	0	0	0	0	0	0	0	0	0	0	0	0	0	0	0	0	0	0	0	0	0	0	0	0	0
ASV131	-6.782	9.288	5.86595e-06	0.000424238	Depleted	Bacteria	Firmicutes	Bacilli	Mycoplasmatales	Mycoplasmataceae	Candidatus_Lumbricincola	Unknow	0	0.107	0	0	0	0	0	0	0	0	0	0	0	0	0	0	0	0	0	0	0	0	0	0	0	0	0	0	0	0	0	0	0	0	0	0	0
ASV45	-5.595	10.935	6.11335e-06	0.000434761	Depleted	Bacteria	Proteobacteria	Gammaproteobacteria	Enterobacterales	Enterobacteriaceae	Unknow	Unknow	0.006	0.462	0	0	0	0.025	0	0	0	0	0	0.057	0.065	0.041	0	0	0	0	0	0	0	0	0.033	0	0	0	0	0	0	0	0	0	0	0.016	0	0	0
ASV177	6.547	9.106	6.46472e-06	0.000452213	Enriched	Bacteria	Proteobacteria	Gammaproteobacteria	Alteromonadales	Shewanellaceae	Shewanella	Unknow	0.059	0	0	0	0.033	0	0	0	0	0.082	0	0	0	0	0	0	0	0.057	0	0	0.147	1.154	0.147	0	0	0	0	0	0	0	0	0	0.033	0	0	0	0
ASV185	6.517	9.083	7.35309e-06	0.000506059	Enriched	Bacteria	Proteobacteria	Gammaproteobacteria	Aeromonadales	Aeromonadaceae	Aeromonas	Unknow	0.053	0	0.057	0.098	0.123	0	0	0	0.074	0	0	0	0	0	0	0	0	0	0.098	0	0.229	0.025	0.458	0	0	0.156	0.123	0.147	0.344	0	0	0	0	0.082	0	0	0
ASV145	-6.705	9.228	8.46782e-06	0.000573527	Depleted	Bacteria	Proteobacteria	Gammaproteobacteria	Alteromonadales	Shewanellaceae	Shewanella	Unknow	0	0.094	0	0	0	0	0	0	0	0	0	0	0	0	0	0	0	0	0	0	0	0	0	0	0	0	0	0	0	0	0	0	0	0	0	0	0
ASV124	-6.702	9.226	8.60731e-06	0.000573866	Depleted	Bacteria	Proteobacteria	Gammaproteobacteria	Aeromonadales	Unknow	Unknow	Unknow	0	0.112	0	0	0	0	0	0	0	0	0	0	0	0	0	0	0	0	0	0	0	0	0	0	0	0	0	0	0	0	0	0	0	0	0	0	0
ASV194	6.454	9.036	9.5385e-06	0.000617929	Enriched	Bacteria	Bacteroidota	Bacteroidia	Bacteroidales	Bacteroidaceae	Bacteroides	Unknow	0.051	0	0	0	0	0.098	0.18	0	0	0	0	0	0	0	0	0	0	0.065	0.131	0.147	0	0	0	0	0	0	0	0	0	0.295	0.63	0.319	0	0	0	0	0.278
ASV190	6.453	9.036	9.55785e-06	0.000617929	Enriched	Bacteria	Fusobacteriota	Fusobacteriia	Fusobacteriales	Fusobacteriaceae	Cetobacterium	Unknow	0.051	0	0	0	0	0.638	0.246	0.385	0	0	0	0	0	0	0	0	0	0	0	0	0	0.229	0	0	0	0	0	0	0	0	0	0	0	0	0	0	0
ASV163	-6.631	9.171	1.20546e-05	0.000767716	Depleted	Bacteria	Fusobacteriota	Fusobacteriia	Fusobacteriales	Fusobacteriaceae	Cetobacterium	Unknow	0	0.069	0	0	0	0	0	0	0	0	0	0	0	0	0	0	0	0	0	0	0	0	0	0	0	0	0	0	0	0	0	0	0	0	0	0	0
ASV116	-6.608	9.154	1.31436e-05	0.000824761	Depleted	Bacteria	Proteobacteria	Gammaproteobacteria	Aeromonadales	Unknow	Unknow	Unknow	0	0.128	0	0	0	0	0	0	0	0	0	0	0	0	0	0	0	0	0	0	0	0	0	0	0	0	0	0	0	0	0	0	0	0	0	0	0
ASV100	6.548	9.681	1.41311e-05	0.000873873	Enriched	Bacteria	Bacteroidota	Bacteroidia	Bacteroidales	Barnesiellaceae	Unknow	Unknow	0.149	0.001	0	0	0	0.156	0.106	0	0	0	0	0	0	0	0.057	0.041	0.074	0	0	0	0	0	0	0.344	1.072	0.409	0	0.352	0.074	1.891	0	0	0.712	0.565	0.769	0	0.147
ASV221	-6.512	9.081	1.92283e-05	0.0011721	Depleted	Bacteria	Proteobacteria	Gammaproteobacteria	Diplorickettsiales	Diplorickettsiaceae	Rickettsiella	Unknow	0	0.04	0	0	0	0	0	0	0	0	0	0	0	0	0	0	0	0	0	0	0	0	0	0	0	0	0	0	0	0	0	0	0	0	0	0	0
ASV146	-6.462	9.045	2.30879e-05	0.00138755	Depleted	Bacteria	Fusobacteriota	Fusobacteriia	Fusobacteriales	Fusobacteriaceae	Cetobacterium	Unknow	0	0.084	0	0	0	0	0	0	0	0	0	0	0	0	0	0	0	0	0	0	0	0	0	0	0	0	0	0	0	0	0	0	0	0	0	0	0
ASV136	6.393	9.595	2.72106e-05	0.0016126	Enriched	Bacteria	Verrucomicrobiota	Verrucomicrobiae	Verrucomicrobiales	Akkermansiaceae	Akkermansia	Unknow	0.091	0.001	0	0	0	0	0	0.016	0	0	0	0	0	0	0.008	0	0.008	0	0	0	0.025	0	0	0	0	0	0	0	0	1.555	0.974	0.442	0	0	0	0	0.655
ASV243	-6.403	9	2.9207e-05	0.00170721	Depleted	Bacteria	Bacteroidota	Bacteroidia	Cytophagales	Microscillaceae	Unknow	Unknow	0	0.034	0	0	0	0	0	0	0	0	0	0	0	0	0	0	0	0	0	0	0	0	0	0	0	0	0	0	0	0	0	0	0	0	0	0	0
ASV123	-6.365	8.973	3.34136e-05	0.0019267	Depleted	Bacteria	Proteobacteria	Gammaproteobacteria	Enterobacterales	Enterobacteriaceae	Enterobacter	Unknow	0	0.116	0	0	0	0	0	0	0	0	0	0	0	0	0	0	0	0	0	0	0	0	0	0	0	0	0	0	0	0	0	0	0	0	0	0	0
ASV225	-6.338	8.953	3.7303e-05	0.00212229	Depleted	Bacteria	Cyanobacteria	Cyanobacteriia	Chloroplast	Chloroplast	Chloroplast	Unknow	0	0.038	0	0	0	0	0	0	0	0	0	0	0	0	0	0	0	0	0	0	0	0	0	0	0	0	0	0	0	0	0	0	0	0	0	0	0
ASV111	-6.319	8.941	3.95612e-05	0.00222116	Depleted	Bacteria	Proteobacteria	Gammaproteobacteria	Enterobacterales	Enterobacteriaceae	Unknow	Unknow	0	0.143	0	0	0	0	0	0	0	0	0	0	0	0	0	0	0	0	0	0	0	0	0	0	0	0	0	0	0	0	0	0	0	0	0	0	0
ASV168	-6.292	8.92	4.40661e-05	0.00244195	Depleted	Bacteria	Proteobacteria	Gammaproteobacteria	Pseudomonadales	Pseudomonadaceae	Pseudomonas	Unknow	0	0.068	0	0	0	0	0	0	0	0	0	0	0	0	0	0	0	0	0	0	0	0	0	0	0	0	0	0	0	0	0	0	0	0	0	0	0
ASV88	5.743	10.122	4.51487e-05	0.00246986	Enriched	Bacteria	Proteobacteria	Gammaproteobacteria	Burkholderiales	Chitinibacteraceae	Chitinilyticum	Chitinilyticum_aquatile	0.171	0.003	0	0	0	0.221	0	0.016	0	0.025	0	0	0	0	0.049	0.033	0	0.016	0	0	0.008	0.016	0.016	1.481	0.999	1.473	0.597	0.286	0.917	0.123	0.205	0.033	0.246	0.319	0.532	0.008	0.098
ASV157	6.324	9.173	5.06266e-05	0.00273448	Enriched	Bacteria	Firmicutes	Clostridia	Lachnospirales	Lachnospiraceae	Epulopiscium	Unknow	0.071	0	0	0	0.016	0	0	0.098	0.041	0.025	0.131	0	0.016	0	0.049	0.057	0.106	0.008	0	0	0.008	0.041	0.074	0.041	0.041	0.033	0	0	0	0.041	0.041	0.049	0.041	0.025	0.352	0.098	0.049
ASV250	-6.251	8.891	5.15785e-05	0.00275107	Depleted	Bacteria	Proteobacteria	Alphaproteobacteria	Rhodobacterales	Rhodobacteraceae	Defluviimonas	Unknow	0	0.033	0	0	0	0	0	0	0	0	0	0	0	0	0	0	0	0	0	0	0	0	0	0	0	0	0	0	0	0	0	0	0	0	0	0	0
ASV107	-6.241	8.885	5.29482e-05	0.00278926	Depleted	Bacteria	Proteobacteria	Gammaproteobacteria	Enterobacterales	Enterobacteriaceae	Unknow	Unknow	0	0.146	0	0	0	0	0	0	0	0	0	0	0	0	0	0	0	0	0	0	0	0	0	0	0	0	0	0	0	0	0	0	0	0	0	0	0
ASV132	-6.211	8.864	5.90834e-05	0.0030745	Depleted	Bacteria	Proteobacteria	Gammaproteobacteria	Burkholderiales	Oxalobacteraceae	Duganella	Unknow	0	0.094	0	0	0	0	0	0	0	0	0	0	0	0	0	0	0	0	0	0	0	0	0	0	0	0	0	0	0	0	0	0	0	0	0	0	0
ASV22	3.912	12.805	6.23364e-05	0.00320469	Enriched	Bacteria	Proteobacteria	Gammaproteobacteria	Aeromonadales	Aeromonadaceae	Aeromonas	Unknow	0.968	0.095	0.123	0.205	0.237	0.188	0.303	0.049	0.467	0.434	0.36	0.164	0.049	0.147	0.106	0.156	0.156	1.211	3.274	1.064	6.417	2.292	2.079	1.915	2.316	1.31	1.547	2.374	1.473	0.295	0.655	0.679	0.295	0.45	0.778	0.262	0.025
ASV142	-6.187	8.846	6.4653e-05	0.00328422	Depleted	Bacteria	Proteobacteria	Gammaproteobacteria	Aeromonadales	Unknow	Unknow	Unknow	0	0.082	0	0	0	0	0	0	0	0	0	0	0	0	0	0	0	0	0	0	0	0	0	0	0	0	0	0	0	0	0	0	0	0	0	0	0
ASV11	-3.844	12.942	7.0378e-05	0.00353297	Depleted	Bacteria	Proteobacteria	Gammaproteobacteria	Aeromonadales	Aeromonadaceae	Aeromonas	Unknow	0.064	2.284	0	0	0	0.606	0.196	0.139	0	0	0	0	0	0	0.016	0.057	0.041	0.246	0.164	0.123	0.352	0.164	0.221	0	0	0	0	0	0	0.139	0	0	0	0	0	0	0.27
ASV31	4.002	12.391	7.17363e-05	0.00355929	Enriched	Bacteria	Bacteroidota	Bacteroidia	Bacteroidales	Barnesiellaceae	Unknow	Unknow	0.787	0.037	0.557	0.123	0.63	2.267	3.503	0.606	0.221	0.213	0.123	0.057	0.082	0	0.082	0.082	0.098	1.089	1.522	1.678	0.123	1.571	0.115	0.892	1.882	1.056	0.106	0.344	0.098	0.704	0.917	0.516	0.99	1.473	3.331	0.205	0.99
ASV253	-6.155	8.823	7.32037e-05	0.00359034	Depleted	Bacteria	Actinobacteriota	Actinobacteria	Micrococcales	Microbacteriaceae	Unknow	Unknow	0	0.031	0	0	0	0	0	0	0	0	0	0	0	0	0	0	0	0	0	0	0	0	0	0	0	0	0	0	0	0	0	0	0	0	0	0	0
ASV189	-6.133	8.809	7.87089e-05	0.00381649	Depleted	Bacteria	Proteobacteria	Gammaproteobacteria	Aeromonadales	Aeromonadaceae	Aeromonas	Unknow	0	0.063	0	0	0	0	0	0	0	0	0	0	0	0	0	0	0	0	0	0	0	0	0	0	0	0	0	0	0	0	0	0	0	0	0	0	0
ASV187	-6.128	8.805	8.00847e-05	0.00382089	Depleted	Bacteria	Proteobacteria	Gammaproteobacteria	Pseudomonadales	Moraxellaceae	Acinetobacter	Unknow	0	0.057	0	0	0	0	0	0	0	0	0	0	0	0	0	0	0	0	0	0	0	0	0	0	0	0	0	0	0	0	0	0	0	0	0	0	0
ASV264	-6.126	8.803	8.1388e-05	0.00382089	Depleted	Bacteria	Proteobacteria	Alphaproteobacteria	Rhizobiales	Rhizobiaceae	Unknow	Unknow	0	0.031	0	0	0	0	0	0	0	0	0	0	0	0	0	0	0	0	0	0	0	0	0	0	0	0	0	0	0	0	0	0	0	0	0	0	0
ASV113	-6.122	8.802	8.14861e-05	0.00382089	Depleted	Bacteria	Proteobacteria	Gammaproteobacteria	Enterobacterales	Enterobacteriaceae	Raoultella	Unknow	0	0.129	0	0	0	0	0	0	0	0	0	0	0	0	0	0	0	0	0	0	0	0	0	0	0	0	0	0	0	0	0	0	0	0	0	0	0
ASV128	-6.098	8.785	8.90078e-05	0.00412822	Depleted	Bacteria	Deinococcota	Deinococci	Deinococcales	Deinococcaceae	Deinococcus	Unknow	0	0.105	0	0	0	0	0	0	0	0	0	0	0	0	0	0	0	0	0	0	0	0	0	0	0	0	0	0	0	0	0	0	0	0	0	0	0
ASV275	-6.066	8.761	0.00010066	0.00461844	Depleted	Bacteria	Proteobacteria	Gammaproteobacteria	Oceanospirillales	Halomonadaceae	Halomonas	Candidatus_Halomonas	0	0.029	0	0	0	0	0	0	0	0	0	0	0	0	0	0	0	0	0	0	0	0	0	0	0	0	0	0	0	0	0	0	0	0	0	0	0
ASV183	-6.002	8.718	0.000125521	0.00566593	Depleted	Bacteria	Firmicutes	Bacilli	Exiguobacterales	Exiguobacteraceae	Exiguobacterium	Unknow	0	0.053	0	0	0	0	0	0	0	0	0	0	0	0	0	0	0	0	0	0	0	0	0	0	0	0	0	0	0	0	0	0	0	0	0	0	0
ASV213	5.786	8.574	0.000126146	0.00566593	Enriched	Bacteria	Proteobacteria	Alphaproteobacteria	Rhodobacterales	Rhodobacteraceae	Gemmobacter	Unknow	0.043	0	0	0	0	0.033	0	0	0	0	0	0	0	0	0.008	0	0	0.016	0	0	0	0	0	0.286	0.221	0.507	0.082	0.074	0.327	0.106	0.016	0	0.074	0.057	0.115	0	0.016
ASV138	-5.97	8.698	0.000139381	0.00619517	Depleted	Bacteria	Proteobacteria	Gammaproteobacteria	Vibrionales	Vibrionaceae	Vibrio	Unknow	0	0.115	0	0	0	0	0	0	0	0	0	0	0	0	0	0	0	0	0	0	0	0	0	0	0	0	0	0	0	0	0	0	0	0	0	0	0
ASV269	5.744	8.548	0.000146559	0.00644709	Enriched	Bacteria	Proteobacteria	Gammaproteobacteria	Enterobacterales	Yersiniaceae	Yersinia	Unknow	0.03	0	0	0	0	0	0	0	0	0	0	0	0	0	0.082	0.09	0	0	0	0	0.09	0.164	0.18	0	0	0	0	0	0	0	0.098	0.074	0	0	0	0	0
ASV197	-5.946	8.681	0.000152348	0.00663335	Depleted	Bacteria	Proteobacteria	Gammaproteobacteria	Enterobacterales	Enterobacteriaceae	Unknow	Unknow	0	0.047	0	0	0	0	0	0	0	0	0	0	0	0	0	0	0	0	0	0	0	0	0	0	0	0	0	0	0	0	0	0	0	0	0	0	0
ASV42	3.951	11.882	0.000155392	0.00669757	Enriched	Bacteria	Proteobacteria	Gammaproteobacteria	Alteromonadales	Shewanellaceae	Shewanella	Unknow	0.519	0.074	0.319	0.409	0.393	0.106	0.131	0.131	0.458	0.442	0.589	0.467	0.295	0.237	1.923	0.237	0.663	0.139	0.352	0.237	0.597	2.881	0.393	0.524	0.949	0.115	1.22	1.882	0.499	0.065	0.327	0.27	0.188	0.507	0.229	0.99	0.229
ASV252	5.719	8.531	0.000160402	0.00684435	Enriched	Bacteria	Fusobacteriota	Fusobacteriia	Fusobacteriales	Fusobacteriaceae	Cetobacterium	Unknow	0.032	0	0	0	0	0	0	0	0	0	0	0	0	0	0	0	0	0	0	0	0	0	0	0	0	0	0	0	0	0	0.139	0.131	0	0	0	0	0
ASV89	-5.468	9.92	0.000170502	0.00720327	Depleted	Bacteria	Bacteroidota	Bacteroidia	Flavobacteriales	Flavobacteriaceae	Flavobacterium	Flavobacterium_succinicans	0.002	0.189	0	0	0	0	0	0	0	0	0	0	0	0	0	0	0	0	0	0	0.016	0.033	0.025	0	0	0.016	0	0	0	0	0	0	0	0	0	0	0
ASV149	-5.891	8.646	0.000182434	0.00763181	Depleted	Bacteria	Proteobacteria	Gammaproteobacteria	Aeromonadales	Aeromonadaceae	Aeromonas	Unknow	0	0.085	0	0	0	0	0	0	0	0	0	0	0	0	0	0	0	0	0	0	0	0	0	0	0	0	0	0	0	0	0	0	0	0	0	0	0
ASV137	-5.886	8.643	0.000185413	0.00768115	Depleted	Bacteria	Proteobacteria	Gammaproteobacteria	Burkholderiales	Oxalobacteraceae	Duganella	Unknow	0	0.089	0	0	0	0	0	0	0	0	0	0	0	0	0	0	0	0	0	0	0	0	0	0	0	0	0	0	0	0	0	0	0	0	0	0	0
ASV212	5.666	8.499	0.000191008	0.00783683	Enriched	Bacteria	Bacteroidota	Bacteroidia	Chitinophagales	Chitinophagaceae	Unknow	Unknow	0.041	0	0	0	0	0	0	0	0	0	0	0	0	0	0	0	0	0.098	0	0	0	0	0	0.385	0.286	0.507	0.098	0.041	0.139	0	0	0	0.098	0.131	0.115	0	0
ASV289	5.645	8.486	0.000201706	0.00819696	Enriched	Bacteria	Proteobacteria	Gammaproteobacteria	Enterobacterales	Enterobacteriaceae	Plesiomonas	Unknow	0.028	0	0	0	0	0.172	0.557	0.205	0	0	0	0	0	0	0	0	0	0	0	0	0	0	0	0	0	0	0	0	0	0.115	0	0	0	0	0	0	0.237
ASV311	5.554	8.429	0.000254083	0.010228	Enriched	Bacteria	Proteobacteria	Gammaproteobacteria	Alteromonadales	Shewanellaceae	Shewanella	Unknow	0.025	0	0	0	0	0	0.041	0.049	0	0	0	0	0	0	0	0	0	0	0	0	0	0.213	0	0	0	0	0	0	0	0	0	0	0	0	0	0	0
ASV162	-5.786	8.577	0.000259571	0.0103513	Depleted	Bacteria	Proteobacteria	Gammaproteobacteria	Enterobacterales	Enterobacteriaceae	Unknow	Unknow	0	0.068	0	0	0	0	0	0	0	0	0	0	0	0	0	0	0	0	0	0	0	0	0	0	0	0	0	0	0	0	0	0	0	0	0	0	0
ASV238	5.515	8.407	0.000278873	0.0110181	Enriched	Bacteria	Proteobacteria	Gammaproteobacteria	Legionellales	Legionellaceae	Legionella	Unknow	0.036	0	0	0	0	0	0	0	0	0	0	0	0	0	0	0	0	0	0	0	0	0	0	0.368	0.229	0.221	0.27	0.098	0.229	0	0	0	0.074	0.049	0.098	0	0
ASV315	-5.723	8.536	0.000322518	0.0125882	Depleted	Bacteria	Proteobacteria	Alphaproteobacteria	Rhodobacterales	Rhodobacteraceae	Rhodobacter	Unknow	0	0.025	0	0	0	0	0	0	0	0	0	0	0	0	0	0	0	0	0	0	0	0	0	0	0	0	0	0	0	0	0	0	0	0	0	0	0
ASV308	5.454	8.37	0.000324514	0.0125882	Enriched	Bacteria	Bacteroidota	Bacteroidia	Bacteroidales	Bacteroidaceae	Bacteroides	Unknow	0.026	0	0	0	0	0	0	0.147	0	0	0	0	0	0	0	0	0	0	0.499	0	0	0	0	0	0	0	0	0	0	0.115	0	0	0	0	0	0	0.123
ASV104	5.24	9.847	0.000332133	0.0127677	Enriched	Bacteria	Proteobacteria	Alphaproteobacteria	Rhodobacterales	Rhodobacteraceae	Gemmobacter	Unknow	0.137	0.003	0	0	0	0.082	0	0	0	0	0.016	0	0	0	0	0	0	0.016	0	0	0.016	0.082	0	1.187	0.753	1.408	0.589	0.286	0.966	0.016	0	0	0.221	0.221	0.442	0	0
ASV172	-5.687	8.515	0.000357684	0.0136271	Depleted	Bacteria	Proteobacteria	Gammaproteobacteria	Pseudomonadales	Moraxellaceae	Acinetobacter	Unknow	0	0.068	0	0	0	0	0	0	0	0	0	0	0	0	0	0	0	0	0	0	0	0	0	0	0	0	0	0	0	0	0	0	0	0	0	0	0
ASV198	-5.653	8.494	0.000394385	0.0148924	Depleted	Bacteria	Firmicutes	Bacilli	Bacillales	Bacillaceae	Bacillus	Unknow	0	0.05	0	0	0	0	0	0	0	0	0	0	0	0	0	0	0	0	0	0	0	0	0	0	0	0	0	0	0	0	0	0	0	0	0	0	0
ASV126	5.061	9.891	0.00041184	0.0154151	Enriched	Bacteria	Proteobacteria	Gammaproteobacteria	Enterobacterales	Enterobacteriaceae	Unknow	Unknow	0.104	0.006	0	0	0	0.123	0.205	0.131	0.172	0.082	0.139	0	0	0	0	0	0	0.36	0.614	0.196	0.589	0	0.262	0	0.065	0	0	0	0	0.065	0.295	0.065	0	0	0.131	0.074	0
ASV159	5.478	9.462	0.000419854	0.0155784	Enriched	Bacteria	Proteobacteria	Gammaproteobacteria	Enterobacterales	Yersiniaceae	Yersinia	Unknow	0.071	0.002	0	0	0	0	0	0	0.008	0	0	0	0	0	0.205	0.237	0	0	0	0	0.278	0.401	0.352	0	0	0	0	0	0	0	0.254	0.164	0	0	0	0	0
ASV219	-5.621	8.473	0.000426566	0.015691	Depleted	Bacteria	Firmicutes	Bacilli	Exiguobacterales	Exiguobacteraceae	Exiguobacterium	Unknow	0	0.04	0	0	0	0	0	0	0	0	0	0	0	0	0	0	0	0	0	0	0	0	0	0	0	0	0	0	0	0	0	0	0	0	0	0	0
ASV246	5.319	8.293	0.000447372	0.0163157	Enriched	Bacteria	Bacteroidota	Bacteroidia	Flavobacteriales	Flavobacteriaceae	Flavobacterium	Unknow	0.032	0	0	0	0	0	0	0	0	0	0	0	0	0	0	0	0	0	0	0	0.008	0	0	0.164	0.147	0.565	0.025	0	0.237	0	0	0	0.074	0.123	0.131	0	0
ASV175	-5.594	8.458	0.000452213	0.0163525	Depleted	Bacteria	Proteobacteria	Gammaproteobacteria	Enterobacterales	Morganellaceae	Proteus	Unknow	0	0.064	0	0	0	0	0	0	0	0	0	0	0	0	0	0	0	0	0	0	0	0	0	0	0	0	0	0	0	0	0	0	0	0	0	0	0
ASV143	5.701	9.062	0.000478024	0.0171406	Enriched	Bacteria	Bacteroidota	Bacteroidia	Cytophagales	Cytophagaceae	Cytophaga	Unknow	0.079	0	0	0	0	0	0	0	0	0	0	0	0	0	0	0	0	0	0	0	0	0	0	0.638	0.712	1.113	0.082	0.139	0.319	0	0	0	0.18	0.221	0.237	0	0
ASV211	-5.561	8.437	0.000488992	0.017251	Depleted	Bacteria	Proteobacteria	Gammaproteobacteria	Aeromonadales	Aeromonadaceae	Aeromonas	Unknow	0	0.047	0	0	0	0	0	0	0	0	0	0	0	0	0	0	0	0	0	0	0	0	0	0	0	0	0	0	0	0	0	0	0	0	0	0	0
ASV98	-4.965	9.944	0.000489189	0.017251	Depleted	Bacteria	Proteobacteria	Gammaproteobacteria	Burkholderiales	Chromobacteriaceae	Crenobacter	Aquitalea_sp.	0.003	0.17	0	0	0	0	0	0.025	0	0	0	0	0	0	0	0	0	0.008	0	0	0	0	0	0	0	0	0	0	0	0	0	0	0	0	0	0.025	0.016
ASV74	4.278	10.615	0.00049712	0.017387	Enriched	Bacteria	Fusobacteriota	Fusobacteriia	Fusobacteriales	Fusobacteriaceae	Cetobacterium	Unknow	0.201	0.007	0.401	0.344	0.589	0.057	0.057	0	0.09	0.106	0.106	0.074	0	0.033	0	0.188	0	0	0	0	0.557	0.074	2.161	0.098	0.728	0.393	0.286	1.129	0.737	0	0	0.123	0.336	0.213	0	0	0
ASV114	5.583	9.244	0.000507609	0.0175201	Enriched	Bacteria	Spirochaetota	Brevinematia	Brevinematales	Brevinemataceae	Brevinema	Unknow	0.118	0.001	0	0	0	0	0	0	0	0	0	3.339	0.376	1.702	0	0	0	0	0	0	0	0	0	0	0	0	0	0	0	0	0	0	0	0	0	0	0
ASV231	-5.64	9.252	0.000509138	0.0175201	Depleted	Bacteria	Verrucomicrobiota	Verrucomicrobiae	Unknow	Unknow	Unknow	Unknow	0.001	0.041	0	0	0	0	0	0.016	0	0	0	0	0	0	0	0	0	0	0	0	0	0	0	0	0	0	0	0	0	0	0	0	0	0	0	0.008	0
ASV272	-5.523	8.413	0.000537844	0.0182033	Depleted	Bacteria	Proteobacteria	Gammaproteobacteria	Aeromonadales	Aeromonadaceae	Aeromonas	Unknow	0	0.028	0	0	0	0	0	0	0	0	0	0	0	0	0	0	0	0	0	0	0	0	0	0	0	0	0	0	0	0	0	0	0	0	0	0	0
ASV152	-5.517	8.411	0.000539852	0.0182033	Depleted	Bacteria	Proteobacteria	Gammaproteobacteria	Aeromonadales	Aeromonadaceae	Aeromonas	Unknow	0	0.083	0	0	0	0	0	0	0	0	0	0	0	0	0	0	0	0	0	0	0	0	0	0	0	0	0	0	0	0	0	0	0	0	0	0	0
ASV317	5.238	8.248	0.00054179	0.0182033	Enriched	Bacteria	Proteobacteria	Gammaproteobacteria	Burkholderiales	Chromobacteriaceae	Crenobacter	Unknow	0.025	0	0	0	0	0.859	0	0	0	0	0.065	0	0	0	0	0	0	0.049	0	0	0	0	0	0	0	0	0	0	0	0.156	0	0	0	0	0	0	0
ASV205	-5.509	8.406	0.000551909	0.0183984	Depleted	Bacteria	Proteobacteria	Gammaproteobacteria	Burkholderiales	Chitinibacteraceae	Chitinibacter	Unknow	0	0.053	0	0	0	0	0	0	0	0	0	0	0	0	0	0	0	0	0	0	0	0	0	0	0	0	0	0	0	0	0	0	0	0	0	0	0
ASV202	-5.493	8.397	0.000571538	0.0189051	Depleted	Bacteria	Proteobacteria	Gammaproteobacteria	Aeromonadales	Aeromonadaceae	Aeromonas	Unknow	0	0.052	0	0	0	0	0	0	0	0	0	0	0	0	0	0	0	0	0	0	0	0	0	0	0	0	0	0	0	0	0	0	0	0	0	0	0
ASV265	5.645	8.6	0.000586197	0.0190291	Enriched	Bacteria	Proteobacteria	Gammaproteobacteria	Alteromonadales	Alteromonadaceae	Alteromonas	Unknow	0.031	0	0	0	0	0	0	0	0	0	0	0	0	0	0.049	0.082	0	0	0	0	0.18	0.074	0.164	0	0	0	0	0	0	0	0.139	0.115	0	0	0	0	0
ASV208	-5.482	8.39	0.000587186	0.0190291	Depleted	Bacteria	Proteobacteria	Gammaproteobacteria	Alteromonadales	Shewanellaceae	Shewanella	Unknow	0	0.046	0	0	0	0	0	0	0	0	0	0	0	0	0	0	0	0	0	0	0	0	0	0	0	0	0	0	0	0	0	0	0	0	0	0	0
ASV369	-5.484	8.39	0.000588667	0.0190291	Depleted	Bacteria	Proteobacteria	Alphaproteobacteria	Rhizobiales	Beijerinckiaceae	Bosea	Unknow	0	0.019	0	0	0	0	0	0	0	0	0	0	0	0	0	0	0	0	0	0	0	0	0	0	0	0	0	0	0	0	0	0	0	0	0	0	0
ASV357	5.191	8.222	0.00060562	0.0194299	Enriched	Bacteria	Firmicutes	Bacilli	Bacillales	Bacillaceae	Bacillus	Bacillus_coagulans	0.02	0	0	0	0	0	0	0	0	0	0	0	0	0	0.016	0.016	0	0	0	0	0.156	0.123	0.164	0	0	0	0	0	0	0	0.057	0.049	0	0	0	0	0
ASV167	-5.455	8.375	0.000622231	0.0198139	Depleted	Bacteria	Proteobacteria	Gammaproteobacteria	Aeromonadales	Aeromonadales	Aeromonadales	Unknow	0	0.068	0	0	0	0	0	0	0	0	0	0	0	0	0	0	0	0	0	0	0	0	0	0	0	0	0	0	0	0	0	0	0	0	0	0	0
ASV247	-5.447	8.37	0.000635599	0.0200896	Depleted	Bacteria	Proteobacteria	Gammaproteobacteria	Alteromonadales	Shewanellaceae	Shewanella	Unknow	0	0.038	0	0	0	0	0	0	0	0	0	0	0	0	0	0	0	0	0	0	0	0	0	0	0	0	0	0	0	0	0	0	0	0	0	0	0
ASV274	-5.44	8.365	0.000647054	0.0203013	Depleted	Bacteria	Proteobacteria	Gammaproteobacteria	Enterobacterales	Yersiniaceae	Yersinia	Unknow	0	0.032	0	0	0	0	0	0	0	0	0	0	0	0	0	0	0	0	0	0	0	0	0	0	0	0	0	0	0	0	0	0	0	0	0	0	0
ASV204	-5.429	8.359	0.000660989	0.0205871	Depleted	Bacteria	Proteobacteria	Gammaproteobacteria	Pseudomonadales	Moraxellaceae	Acinetobacter	Unknow	0	0.05	0	0	0	0	0	0	0	0	0	0	0	0	0	0	0	0	0	0	0	0	0	0	0	0	0	0	0	0	0	0	0	0	0	0	0
ASV356	-5.428	8.357	0.000669105	0.0206107	Depleted	Bacteria	Proteobacteria	Gammaproteobacteria	Aeromonadales	Aeromonadaceae	Aeromonas	Unknow	0	0.018	0	0	0	0	0	0	0	0	0	0	0	0	0	0	0	0	0	0	0	0	0	0	0	0	0	0	0	0	0	0	0	0	0	0	0
ASV39	-3.718	11.256	0.000671406	0.0206107	Depleted	Bacteria	Proteobacteria	Gammaproteobacteria	Burkholderiales	Burkholderiaceae	Ralstonia	Unknow	0.025	0.646	0.581	0.065	0.074	0	0	0	0	0	0	0	0	0	0	0	0	0	0	0	0	0	0	0.016	0.041	0.008	0.09	0.139	0.09	0	0	0	0	0.033	0.016	0	0
ASV329	-5.418	8.352	0.000681318	0.0207656	Depleted	Bacteria	Fusobacteriota	Fusobacteriia	Fusobacteriales	Fusobacteriaceae	Cetobacterium	Unknow	0	0.026	0	0	0	0	0	0	0	0	0	0	0	0	0	0	0	0	0	0	0	0	0	0	0	0	0	0	0	0	0	0	0	0	0	0	0
ASV169	-5.398	8.342	0.000707543	0.0211436	Depleted	Bacteria	Proteobacteria	Gammaproteobacteria	Enterobacterales	Enterobacteriaceae	Enterobacter	Unknow	0	0.064	0	0	0	0	0	0	0	0	0	0	0	0	0	0	0	0	0	0	0	0	0	0	0	0	0	0	0	0	0	0	0	0	0	0	0
ASV307	5.121	8.185	0.000707851	0.0211436	Enriched	Bacteria	Proteobacteria	Gammaproteobacteria	Aeromonadales	Aeromonadaceae	Aeromonas	Unknow	0.026	0	0	0	0	0	0	0	0	0	0	0	0	0	0	0	0	0	0.172	0.057	0	0	0	0	0.115	0	0.172	0.262	0	0	0.229	0.188	0	0	0	0	0
ASV217	-5.398	8.341	0.000708585	0.0211436	Depleted	Bacteria	Firmicutes	Bacilli	Bacillales	Bacillaceae	Bacillus	Unknow	0	0.042	0	0	0	0	0	0	0	0	0	0	0	0	0	0	0	0	0	0	0	0	0	0	0	0	0	0	0	0	0	0	0	0	0	0	0
ASV379	-5.398	8.34	0.00071508	0.0211892	Depleted	Bacteria	Proteobacteria	Alphaproteobacteria	Rhodobacterales	Rhodobacteraceae	Tabrizicola	Unknow	0	0.018	0	0	0	0	0	0	0	0	0	0	0	0	0	0	0	0	0	0	0	0	0	0	0	0	0	0	0	0	0	0	0	0	0	0	0
ASV153	-5.375	8.328	0.000744827	0.0219185	Depleted	Bacteria	Proteobacteria	Gammaproteobacteria	Enterobacterales	Enterobacteriaceae	Enterobacter	Unknow	0	0.077	0	0	0	0	0	0	0	0	0	0	0	0	0	0	0	0	0	0	0	0	0	0	0	0	0	0	0	0	0	0	0	0	0	0	0
ASV83	4.351	10.292	0.000760816	0.0222356	Enriched	Bacteria	Proteobacteria	Gammaproteobacteria	Alteromonadales	Shewanellaceae	Shewanella	Unknow	0.175	0.016	0.106	0.188	0.188	0.27	0.409	0.164	0.057	0.106	0.164	0	0	0	0.131	0.098	0.205	0.09	0.147	0.041	0	0.426	0	0.278	1.056	0.147	0.647	1.547	0.352	0.18	0	0	0	0	0.106	0.098	0.295
ASV99	-5.144	9.555	0.000766175	0.0222399	Depleted	Bacteria	Proteobacteria	Gammaproteobacteria	Burkholderiales	Chitinibacteraceae	Chitinibacter	Unknow	0.002	0.177	0	0	0	0	0	0	0	0.016	0.033	0	0	0	0	0	0	0	0	0	0	0	0	0	0	0	0	0	0	0	0	0	0	0	0	0	0
ASV180	-5.35	8.314	0.0007871	0.0226929	Depleted	Bacteria	Proteobacteria	Gammaproteobacteria	Enterobacterales	Enterobacteriaceae	Unknow	Unknow	0	0.057	0	0	0	0	0	0	0	0	0	0	0	0	0	0	0	0	0	0	0	0	0	0	0	0	0	0	0	0	0	0	0	0	0	0	0
ASV303	5.047	8.147	0.000824281	0.0236054	Enriched	Bacteria	Firmicutes	Clostridia	Clostridiales	Clostridiaceae	Clostridium_sensu_stricto_13	Clostridium_sp.	0.027	0	0	0	0	0	0	0.074	0	0	0	0	0	0	0.016	0.008	0.033	0	0	0	0.065	0	0	0	0	0	0	0	0	0.065	0.008	0.769	0	0	0	0	0.041
ASV201	-5.319	8.296	0.000844463	0.0238791	Depleted	Bacteria	Proteobacteria	Gammaproteobacteria	Enterobacterales	Morganellaceae	Morganella	Unknow	0	0.052	0	0	0	0	0	0	0	0	0	0	0	0	0	0	0	0	0	0	0	0	0	0	0	0	0	0	0	0	0	0	0	0	0	0	0
ASV366	5.035	8.14	0.000845029	0.0238791	Enriched	Bacteria	Firmicutes	Clostridia	Lachnospirales	Lachnospiraceae	Lachnospiraceae_NK4A136_group	Unknow	0.019	0	0	0	0	0	0	0	0.246	0.164	0.008	0	0	0	0	0	0.172	0	0	0	0	0	0	0	0	0	0	0	0	0	0	0	0	0	0	0	0
ASV80	4.171	10.441	0.000870623	0.0244386	Enriched	Bacteria	Firmicutes	Clostridia	Peptostreptococcales-Tissierellales	Peptostreptococcaceae	Unknow	Unknow	0.181	0.019	0.156	0.458	0.237	0.074	0	0.213	0.131	0.156	0.499	0.246	0.213	0.057	0.352	0.033	0.139	0.057	0	0.025	0.057	0.131	0.065	0.229	0.344	0.09	0.385	0.614	0.205	0.09	0.106	0.049	0.106	0.106	0.401	0.147	0.082
ASV182	5.384	9.22	0.000880665	0.0244386	Enriched	Bacteria	Firmicutes	Clostridia	Lachnospirales	Lachnospiraceae	Unknow	Unknow	0.055	0.001	0	0	0	0	0	0	1.269	0.172	0	0	0	0	0	0	0.442	0	0	0	0	0	0	0	0	0	0	0	0	0	0	0	0	0	0	0	0
ASV607	-5.3	8.285	0.000882013	0.0244386	Depleted	Bacteria	Firmicutes	Clostridia	Peptostreptococcales-Tissierellales	Peptostreptococcales-Tissierellales	Finegoldia	Unknow	0	0.036	0	0	0	0	0	0	0	0	0	0	0	0	0	0	0	0	0	0	0	0	0	0	0	0	0	0	0	0	0	0	0	0	0	0	0
ASV77	4.011	10.63	0.000907294	0.0249769	Enriched	Bacteria	Bacteroidota	Bacteroidia	Bacteroidales	Bacteroidaceae	Bacteroides	Unknow	0.189	0.011	0	0	0	0.205	0.237	0.409	0.025	0.016	0	0	0	0	0.065	0	0.401	0.156	2.112	0.172	0.074	0	0	0	0	0	0	0	0	0.507	0.483	0.712	0	0	0	0.172	0.925
ASV291	4.991	8.118	0.000916965	0.0250813	Enriched	Bacteria	Verrucomicrobiota	Verrucomicrobiae	Verrucomicrobiales	Rubritaleaceae	Luteolibacter	Luteolibacter_sp.	0.026	0	0	0	0	0	0	0	0	0	0	0	0	0	0	0	0	0	0	0	0	0	0	0.409	0.147	0.27	0.098	0	0.106	0	0	0	0.057	0.074	0.041	0	0
ASV176	-5.261	8.264	0.000957283	0.0260174	Depleted	Bacteria	Bacteroidota	Bacteroidia	Flavobacteriales	Flavobacteriaceae	Flavobacterium	Unknow	0	0.059	0	0	0	0	0	0	0	0	0	0	0	0	0	0	0	0	0	0	0	0	0	0	0	0	0	0	0	0	0	0	0	0	0	0	0
ASV426	-5.257	8.26	0.000978556	0.0264272	Depleted	Bacteria	Proteobacteria	Alphaproteobacteria	Rhodobacterales	Rhodobacteraceae	Tabrizicola	Unknow	0	0.015	0	0	0	0	0	0	0	0	0	0	0	0	0	0	0	0	0	0	0	0	0	0	0	0	0	0	0	0	0	0	0	0	0	0	0
ASV336	4.947	8.096	0.000996579	0.02668	Enriched	Bacteria	Proteobacteria	Gammaproteobacteria	Aeromonadales	Aeromonadaceae	Aeromonas	Unknow	0.021	0	0	0	0	0	0	0	0	0	0	0	0	0	0	0	0	0	0	0	0	0.106	0	0	0	0	0	0	0	0	0	0	0	0	0	0	0
ASV147	-5.555	8.889	0.00100042	0.02668	Depleted	Bacteria	Proteobacteria	Gammaproteobacteria	Pseudomonadales	Moraxellaceae	Acinetobacter	Unknow	0	0.085	0	0	0	0	0	0	0	0	0.016	0	0	0	0	0	0	0	0	0	0	0	0	0	0	0	0	0	0	0	0	0	0	0	0	0	0
ASV199	-5.234	8.249	0.00101647	0.0269397	Depleted	Bacteria	Proteobacteria	Gammaproteobacteria	Enterobacterales	Enterobacteriaceae	Unknow	Unknow	0	0.052	0	0	0	0	0	0	0	0	0	0	0	0	0	0	0	0	0	0	0	0	0	0	0	0	0	0	0	0	0	0	0	0	0	0	0
ASV273	-5.204	8.232	0.00108758	0.0286463	Depleted	Bacteria	Proteobacteria	Alphaproteobacteria	Rhizobiales	Rhizobiaceae	Allorhizobium-Neorhizobium-Pararhizobium-Rhizobium	Unknow	0	0.031	0	0	0	0	0	0	0	0	0	0	0	0	0	0	0	0	0	0	0	0	0	0	0	0	0	0	0	0	0	0	0	0	0	0	0
ASV184	-5.192	8.226	0.00111282	0.0290489	Depleted	Bacteria	Proteobacteria	Gammaproteobacteria	Burkholderiales	Chitinibacteraceae	Chitinibacter	Unknow	0	0.057	0	0	0	0	0	0	0	0	0	0	0	0	0	0	0	0	0	0	0	0	0	0	0	0	0	0	0	0	0	0	0	0	0	0	0
ASV577	-5.191	8.226	0.00111648	0.0290489	Depleted	Bacteria	Firmicutes	Bacilli	Staphylococcales	Staphylococcaceae	Staphylococcus	Unknow	0	0.035	0	0	0	0	0	0	0	0	0	0	0	0	0	0	0	0	0	0	0	0	0	0	0	0	0	0	0	0	0	0	0	0	0	0	0
ASV178	-5.156	8.207	0.00120036	0.031042	Depleted	Bacteria	Proteobacteria	Gammaproteobacteria	Enterobacterales	Enterobacteriaceae	Unknow	Unknow	0	0.063	0	0	0	0	0	0	0	0	0	0	0	0	0	0	0	0	0	0	0	0	0	0	0	0	0	0	0	0	0	0	0	0	0	0	0
ASV271	-5.153	8.205	0.0012132	0.031185	Depleted	Bacteria	Proteobacteria	Gammaproteobacteria	Burkholderiales	Chitinibacteraceae	Iodobacter	Unknow	0	0.03	0	0	0	0	0	0	0	0	0	0	0	0	0	0	0	0	0	0	0	0	0	0	0	0	0	0	0	0	0	0	0	0	0	0	0
ASV166	-5.146	8.202	0.00122645	0.0312988	Depleted	Bacteria	Firmicutes	Bacilli	Lactobacillales	Leuconostocaceae	Weissella	Unknow	0	0.062	0	0	0	0	0	0	0	0	0	0	0	0	0	0	0	0	0	0	0	0	0	0	0	0	0	0	0	0	0	0	0	0	0	0	0
ASV646	-5.145	8.201	0.00123229	0.0312988	Depleted	Bacteria	Bacteroidota	Bacteroidia	Bacteroidales	Prevotellaceae	Prevotella	Prevotella_bivia	0	0.032	0	0	0	0	0	0	0	0	0	0	0	0	0	0	0	0	0	0	0	0	0	0	0	0	0	0	0	0	0	0	0	0	0	0	0
ASV650	-5.129	8.192	0.00127382	0.032064	Depleted	Bacteria	Firmicutes	Clostridia	Peptostreptococcales-Tissierellales	Peptostreptococcales-Tissierellales	Anaerococcus	Unknow	0	0.032	0	0	0	0	0	0	0	0	0	0	0	0	0	0	0	0	0	0	0	0	0	0	0	0	0	0	0	0	0	0	0	0	0	0	0
ASV226	-5.127	8.192	0.00127745	0.032064	Depleted	Bacteria	Proteobacteria	Gammaproteobacteria	Aeromonadales	Aeromonadaceae	Aeromonas	Unknow	0	0.042	0	0	0	0	0	0	0	0	0	0	0	0	0	0	0	0	0	0	0	0	0	0	0	0	0	0	0	0	0	0	0	0	0	0	0
ASV210	-5.118	8.187	0.00130233	0.0324973	Depleted	Bacteria	Proteobacteria	Gammaproteobacteria	Burkholderiales	Oxalobacteraceae	Duganella	Unknow	0	0.043	0	0	0	0	0	0	0	0	0	0	0	0	0	0	0	0	0	0	0	0	0	0	0	0	0	0	0	0	0	0	0	0	0	0	0
ASV416	-5.118	8.185	0.00131606	0.0326491	Depleted	Bacteria	Actinobacteriota	Actinobacteria	Micrococcales	Microbacteriaceae	Agromyces	Agromyces_aureus	0	0.015	0	0	0	0	0	0	0	0	0	0	0	0	0	0	0	0	0	0	0	0	0	0	0	0	0	0	0	0	0	0	0	0	0	0	0
ASV359	-5.11	8.181	0.00133351	0.032806	Depleted	Bacteria	Fusobacteriota	Fusobacteriia	Fusobacteriales	Fusobacteriaceae	Cetobacterium	Unknow	0	0.021	0	0	0	0	0	0	0	0	0	0	0	0	0	0	0	0	0	0	0	0	0	0	0	0	0	0	0	0	0	0	0	0	0	0	0
ASV37	3.112	12.353	0.00133777	0.032806	Enriched	Bacteria	Firmicutes	Bacilli	Erysipelotrichales	Erysipelotrichaceae	Unknow	Unknow	0.627	0.078	0	0	0	2.513	0.196	0.884	0.074	0.295	0.082	0	0	0	0.09	0.057	0.098	3.822	0.115	3.02	0.115	0.647	0.033	0	0	0	0	0	0	6.261	0.041	0.139	0	0	0	0.278	1.211
ASV117	4.414	9.976	0.00136116	0.0331889	Enriched	Bacteria	Actinobacteriota	Actinobacteria	Bifidobacteriales	Bifidobacteriaceae	Bifidobacterium	Bifidobacterium_breve	0.115	0.007	0	0	0	0.344	0.319	0	0.655	0.614	0.647	0	0	0	0.008	0	0	0	0	0	0.458	0.63	0.45	0	0	0	0	0	0	0.597	0	0	0	0	0	0	0.074
ASV334	-5.097	8.175	0.00136988	0.0332118	Depleted	Bacteria	Fusobacteriota	Fusobacteriia	Fusobacteriales	Fusobacteriaceae	Cetobacterium	Unknow	0	0.023	0	0	0	0	0	0	0	0	0	0	0	0	0	0	0	0	0	0	0	0	0	0	0	0	0	0	0	0	0	0	0	0	0	0	0
ASV108	-4.228	10.156	0.00138314	0.0333439	Depleted	Bacteria	Fusobacteriota	Fusobacteriia	Fusobacteriales	Fusobacteriaceae	Cetobacterium	Unknow	0.009	0.138	0	0	0	0	0	0	0	0	0	0	0	0	0	0	0	0	0	0	0	0	0	0	0	0	0	0	0	0	0	0	0.417	0	0	0	0
ASV251	-5.031	8.141	0.00153917	0.0367354	Depleted	Bacteria	Firmicutes	Bacilli	Bacillales	Bacillaceae	Bacillus	Unknow	0	0.032	0	0	0	0	0	0	0	0	0	0	0	0	0	0	0	0	0	0	0	0	0	0	0	0	0	0	0	0	0	0	0	0	0	0	0
ASV2	2.462	17.134	0.00154104	0.0367354	Enriched	Bacteria	Fusobacteriota	Fusobacteriia	Fusobacteriales	Fusobacteriaceae	Cetobacterium	Unknow	17.014	4.382	8.463	6.793	6.662	30.062	37.068	46.243	9.06	18.047	19.398	6.801	3.994	15.027	11.409	10.394	11.982	17.171	14.053	10.787	12.285	12.842	8.839	15.289	12.964	17.998	8.005	6.687	9.887	36.757	23.752	19.095	22.688	20.625	8.471	14.151	41.938
ASV58	-3.791	10.614	0.00158778	0.0376392	Depleted	Bacteria	Proteobacteria	Gammaproteobacteria	Pseudomonadales	Moraxellaceae	Acinetobacter	Unknow	0.012	0.311	0	0	0	0	0	0	0.041	0	0	0	0	0	0.082	0	0.286	0	0	0	0	0	0	0	0	0	0	0	0	0.008	0.016	0.016	0	0	0	0	0.016
ASV464	-5.01	8.129	0.00161444	0.0380598	Depleted	Bacteria	Bacteroidota	Bacteroidia	Chitinophagales	Chitinophagaceae	Terrimonas	Unknow	0	0.013	0	0	0	0	0	0	0	0	0	0	0	0	0	0	0	0	0	0	0	0	0	0	0	0	0	0	0	0	0	0	0	0	0	0	0
ASV320	-4.987	8.118	0.00166875	0.039124	Depleted	Bacteria	Proteobacteria	Gammaproteobacteria	Burkholderiales	Chitinibacteraceae	Iodobacter	Unknow	0	0.025	0	0	0	0	0	0	0	0	0	0	0	0	0	0	0	0	0	0	0	0	0	0	0	0	0	0	0	0	0	0	0	0	0	0	0
ASV38	-3.123	12.045	0.00168494	0.0391721	Depleted	Bacteria	Firmicutes	Clostridia	Clostridiales	Clostridiaceae	Clostridium_sensu_stricto_1	Unknow	0.058	0.633	0	0	0	0.172	0	0.115	0.041	0.057	0.254	0	0	0	0	0.025	0.016	0.131	0.049	0	0	0.09	0.033	0	0.025	0.016	0.025	0.041	0.033	0	0	0	0	0	0	0.303	0.09
ASV463	-4.984	8.116	0.00168916	0.0391721	Depleted	Bacteria	Proteobacteria	Alphaproteobacteria	Rhizobiales	Rhizobiaceae	Unknow	Unknow	0	0.013	0	0	0	0	0	0	0	0	0	0	0	0	0	0	0	0	0	0	0	0	0	0	0	0	0	0	0	0	0	0	0	0	0	0	0
ASV393	-4.975	8.111	0.00171257	0.0395003	Depleted	Bacteria	Cyanobacteria	Cyanobacteriia	Chloroplast	Chloroplast	Chloroplast	Unknow	0	0.016	0	0	0	0	0	0	0	0	0	0	0	0	0	0	0	0	0	0	0	0	0	0	0	0	0	0	0	0	0	0	0	0	0	0	0
ASV288	-4.96	8.105	0.00174785	0.0400972	Depleted	Bacteria	Firmicutes	Bacilli	Mycoplasmatales	Mycoplasmataceae	Candidatus_Lumbricincola	Unknow	0	0.03	0	0	0	0	0	0	0	0	0	0	0	0	0	0	0	0	0	0	0	0	0	0	0	0	0	0	0	0	0	0	0	0	0	0	0
ASV129	-5.364	8.767	0.00178368	0.0407003	Depleted	Bacteria	Proteobacteria	Gammaproteobacteria	Enterobacterales	Enterobacteriaceae	Unknow	Unknow	0	0.11	0	0	0	0	0.016	0	0	0	0	0	0	0	0	0	0	0	0	0	0	0	0	0	0	0	0	0	0	0	0	0	0	0	0	0	0
ASV452	-4.948	8.098	0.00179829	0.0408154	Depleted	Bacteria	Proteobacteria	Gammaproteobacteria	Burkholderiales	Comamonadaceae	Unknow	Unknow	0	0.014	0	0	0	0	0	0	0	0	0	0	0	0	0	0	0	0	0	0	0	0	0	0	0	0	0	0	0	0	0	0	0	0	0	0	0
ASV299	-4.926	8.088	0.00185641	0.0419117	Depleted	Bacteria	Proteobacteria	Gammaproteobacteria	Enterobacterales	Enterobacteriaceae	Unknow	Unknow	0	0.025	0	0	0	0	0	0	0	0	0	0	0	0	0	0	0	0	0	0	0	0	0	0	0	0	0	0	0	0	0	0	0	0	0	0	0
ASV394	4.593	7.93	0.00190251	0.0427263	Enriched	Bacteria	Bacteroidota	Bacteroidia	Bacteroidales	Barnesiellaceae	Unknow	Unknow	0.017	0	0	0	0	0	0	0	0	0	0	0	0	0	0	0	0.008	0	0	0	0.025	0	0	0	0	0	0	0	0	0.008	0.196	0.426	0	0	0	0	0.016
ASV471	4.585	7.926	0.00193754	0.0432852	Enriched	Bacteria	Firmicutes	Bacilli	Erysipelotrichales	Erysipelotrichaceae	Turicibacter	Unknow	0.012	0	0	0	0	0	0	0.008	0	0	0	0	0	0	0	0	0	0	0	0	0	0	0	0	0	0	0	0	0	0.025	0.008	0.016	0	0	0	0	0
ASV373	4.572	7.921	0.00197243	0.0438353	Enriched	Bacteria	Proteobacteria	Gammaproteobacteria	Burkholderiales	Comamonadaceae	Unknow	Acidovorax_sp.	0.017	0	0	0	0	0.098	0	0.025	0	0	0.008	0	0	0	0.025	0	0	0	0	0	0.025	0	0	0	0	0	0	0	0	0.434	0	0.008	0	0.008	0	0	0.106
ASV150	4.871	9.28	0.0020512	0.0451396	Enriched	Bacteria	Proteobacteria	Gammaproteobacteria	Aeromonadales	Aeromonadaceae	Aeromonas	Unknow	0.075	0.005	0	0.156	0	0	0	0	0	0	0	0	0	0	0	0	0	0	0	0	0.696	0	0.327	0.344	0.409	0	0.696	0.827	0	0	0	0	0	0	0	0	0
ASV521	4.554	7.912	0.00205228	0.0451396	Enriched	Bacteria	Proteobacteria	Gammaproteobacteria	Burkholderiales	Alcaligenaceae	Advenella	Unknow	0.01	0	0.033	0.229	0.033	0	0	0	0	0	0	0	0	0	0	0	0	0	0	0	0	0	0	0	0	0	0.082	0.065	0.033	0	0	0	0	0	0	0	0
ASV327	-4.855	8.053	0.00210545	0.0460504	Depleted	Bacteria	Proteobacteria	Alphaproteobacteria	Rhizobiales	Xanthobacteraceae	Bradyrhizobium	Unknow	0	0.026	0	0	0	0	0	0	0	0	0	0	0	0	0	0	0	0	0	0	0	0	0	0	0	0	0	0	0	0	0	0	0	0	0	0	0
ASV321	-4.849	8.05	0.00212184	0.0460504	Depleted	Bacteria	Proteobacteria	Gammaproteobacteria	Burkholderiales	Chitinibacteraceae	Iodobacter	Unknow	0	0.025	0	0	0	0	0	0	0	0	0	0	0	0	0	0	0	0	0	0	0	0	0	0	0	0	0	0	0	0	0	0	0	0	0	0	0
ASV403	-4.851	8.051	0.00212607	0.0460504	Depleted	Bacteria	Proteobacteria	Alphaproteobacteria	Rhodobacterales	Rhodobacteraceae	Unknow	Unknow	0	0.016	0	0	0	0	0	0	0	0	0	0	0	0	0	0	0	0	0	0	0	0	0	0	0	0	0	0	0	0	0	0	0	0	0	0	0
ASV240	-4.83	8.042	0.00218684	0.0471276	Depleted	Bacteria	Proteobacteria	Gammaproteobacteria	Enterobacterales	Morganellaceae	Morganella	Unknow	0	0.037	0	0	0	0	0	0	0	0	0	0	0	0	0	0	0	0	0	0	0	0	0	0	0	0	0	0	0	0	0	0	0	0	0	0	0
ASV720	-4.824	8.038	0.00221575	0.0475106	Depleted	Bacteria	Firmicutes	Negativicutes	Veillonellales-Selenomonadales	Veillonellaceae	Dialister	Dialister_micraerophilus	0	0.025	0	0	0	0	0	0	0	0	0	0	0	0	0	0	0	0	0	0	0	0	0	0	0	0	0	0	0	0	0	0	0	0	0	0	0
ASV388	4.488	7.885	0.00228225	0.0486918	Enriched	Bacteria	Proteobacteria	Gammaproteobacteria	Cellvibrionales	Cellvibrionaceae	Cellvibrio	Unknow	0.017	0	0.049	0.033	0.049	0	0	0	0	0	0	0	0	0	0	0	0	0	0	0	0.016	0	0	0	0.033	0.008	0.082	0.147	0.049	0	0	0	0.049	0.262	0	0	0
ASV242	-4.796	8.026	0.00231813	0.0492113	Depleted	Bacteria	Proteobacteria	Gammaproteobacteria	Burkholderiales	Comamonadaceae	Comamonas	Unknow	0	0.039	0	0	0	0	0	0	0	0	0	0	0	0	0	0	0	0	0	0	0	0	0	0	0	0	0	0	0	0	0	0	0	0	0	0	0
ASV456	-4.79	8.021	0.00236663	0.0499922	Depleted	Bacteria	Proteobacteria	Alphaproteobacteria	Sphingomonadales	Sphingomonadaceae	Sphingopyxis	Unknow	0	0.013	0	0	0	0	0	0	0	0	0	0	0	0	0	0	0	0	0	0	0	0	0	0	0	0	0	0	0	0	0	0	0	0	0	0	0
ASV504	4.45	7.869	0.00244374	0.0513666	Enriched	Bacteria	Firmicutes	Clostridia	Lachnospirales	Lachnospiraceae	Lachnospiraceae_NK4A136_group	Unknow	0.011	0	0	0	0	0	0	0	0.286	0	0	0	0	0	0	0	0.115	0	0	0	0	0	0	0	0	0	0	0	0	0	0	0	0	0	0	0.008	0
ASV353	-4.76	8.008	0.00247263	0.0516347	Depleted	Bacteria	Proteobacteria	Gammaproteobacteria	Pseudomonadales	Moraxellaceae	Acinetobacter	Unknow	0	0.022	0	0	0	0	0	0	0	0	0	0	0	0	0	0	0	0	0	0	0	0	0	0	0	0	0	0	0	0	0	0	0	0	0	0	0
ASV229	-4.756	8.007	0.00248069	0.0516347	Depleted	Bacteria	Proteobacteria	Gammaproteobacteria	Burkholderiales	Oxalobacteraceae	Unknow	Unknow	0	0.038	0	0	0	0	0	0	0	0	0	0	0	0	0	0	0	0	0	0	0	0	0	0	0	0	0	0	0	0	0	0	0	0	0	0	0
ASV414	4.429	7.861	0.00252768	0.0522746	Enriched	Bacteria	Verrucomicrobiota	Verrucomicrobiae	Verrucomicrobiales	Akkermansiaceae	Akkermansia	Unknow	0.015	0	0	0	0	0	0	0	0	0	0	0	0	0	0	0	0	0	0	0	0	0	0	0	0	0	0	0	0	0.434	0	0	0	0	0	0	0.147
ASV478	4.428	7.86	0.00253594	0.0522746	Enriched	Bacteria	Proteobacteria	Gammaproteobacteria	Burkholderiales	Chromobacteriaceae	Crenobacter	Unknow	0.012	0	0	0	0	0	0	0	0.025	0	0	0	0	0	0	0	0	0	0	0	0	0	0	0.082	0	0	0	0	0	0	0	0.033	0	0	0.025	0	0.344
ASV387	4.422	7.858	0.00255579	0.0524307	Enriched	Bacteria	Verrucomicrobiota	Verrucomicrobiae	Verrucomicrobiales	Rubritaleaceae	Luteolibacter	Unknow	0.017	0	0	0	0	0	0	0	0	0	0	0	0	0	0	0	0	0	0	0	0	0	0	0.254	0.082	0.164	0	0.049	0.123	0	0	0	0	0.09	0	0	0
ASV286	-4.699	7.981	0.00273444	0.055827	Depleted	Bacteria	Fusobacteriota	Fusobacteriia	Fusobacteriales	Fusobacteriaceae	Cetobacterium	Unknow	0	0.027	0	0	0	0	0	0	0	0	0	0	0	0	0	0	0	0	0	0	0	0	0	0	0	0	0	0	0	0	0	0	0	0	0	0	0
ASV160	5.005	8.972	0.00277569	0.0563994	Enriched	Bacteria	Proteobacteria	Alphaproteobacteria	Rhizobiales	Beijerinckiaceae	Bosea	Unknow	0.069	0.001	0	0	0	0	0	0	0	0	0	0	0	0	0	0	0	0	0	0	0	0	0	0.868	0.36	0.54	0.401	0.098	0.254	0.057	0	0	0.172	0.115	0.27	0	0
ASV207	-4.681	7.973	0.00281057	0.0568374	Depleted	Bacteria	Firmicutes	Bacilli	Staphylococcales	Staphylococcaceae	Staphylococcus	Unknow	0	0.06	0	0	0	0	0	0	0	0	0	0	0	0	0	0	0	0	0	0	0	0	0	0	0	0	0	0	0	0	0	0	0	0	0	0	0
ASV370	4.33	7.821	0.00300941	0.0604424	Enriched	Bacteria	Firmicutes	Clostridia	Peptococcales	Peptococcaceae	Unknow	Unknow	0.019	0	0	0	0	0	0	0.008	0	0	0	0	0	0	0.008	0	0.016	0	0	0	0.033	0	0	0	0	0	0	0	0	0	0	0.753	0	0	0	0	0.008
ASV323	-4.637	7.952	0.00304468	0.0604424	Depleted	Bacteria	Firmicutes	Bacilli	Bacillales	Bacillaceae	Bacillus	Unknow	0	0.025	0	0	0	0	0	0	0	0	0	0	0	0	0	0	0	0	0	0	0	0	0	0	0	0	0	0	0	0	0	0	0	0	0	0	0
ASV399	-4.632	7.95	0.00306422	0.0604424	Depleted	Bacteria	Fusobacteriota	Fusobacteriia	Fusobacteriales	Fusobacteriaceae	Cetobacterium	Unknow	0	0.02	0	0	0	0	0	0	0	0	0	0	0	0	0	0	0	0	0	0	0	0	0	0	0	0	0	0	0	0	0	0	0	0	0	0	0
ASV254	-4.629	7.949	0.00307324	0.0604424	Depleted	Bacteria	Proteobacteria	Gammaproteobacteria	Burkholderiales	Oxalobacteraceae	Duganella	Unknow	0	0.03	0	0	0	0	0	0	0	0	0	0	0	0	0	0	0	0	0	0	0	0	0	0	0	0	0	0	0	0	0	0	0	0	0	0	0
ASV326	-4.627	7.948	0.00308665	0.0604424	Depleted	Bacteria	Proteobacteria	Gammaproteobacteria	Pseudomonadales	Moraxellaceae	Acinetobacter	Unknow	0	0.025	0	0	0	0	0	0	0	0	0	0	0	0	0	0	0	0	0	0	0	0	0	0	0	0	0	0	0	0	0	0	0	0	0	0	0
ASV775	-4.626	7.947	0.00309633	0.0604424	Depleted	Bacteria	Bacteroidota	Bacteroidia	Flavobacteriales	Flavobacteriaceae	NS5_marine_group	Unknow	0	0.022	0	0	0	0	0	0	0	0	0	0	0	0	0	0	0	0	0	0	0	0	0	0	0	0	0	0	0	0	0	0	0	0	0	0	0
ASV778	-4.626	7.947	0.00309633	0.0604424	Depleted	Bacteria	Bacteroidota	Bacteroidia	Bacteroidales	Prevotellaceae	Prevotella	Prevotella_bivia	0	0.022	0	0	0	0	0	0	0	0	0	0	0	0	0	0	0	0	0	0	0	0	0	0	0	0	0	0	0	0	0	0	0	0	0	0	0
ASV206	-4.622	7.946	0.00310215	0.0604424	Depleted	Bacteria	Unknow	Unknow	Unknow	Unknow	Unknow	Unknow	0	0.043	0	0	0	0	0	0	0	0	0	0	0	0	0	0	0	0	0	0	0	0	0	0	0	0	0	0	0	0	0	0	0	0	0	0	0
ASV224	-4.614	7.943	0.00314589	0.061016	Depleted	Bacteria	Proteobacteria	Gammaproteobacteria	Aeromonadales	Aeromonadales	Aeromonadales	Unknow	0	0.042	0	0	0	0	0	0	0	0	0	0	0	0	0	0	0	0	0	0	0	0	0	0	0	0	0	0	0	0	0	0	0	0	0	0	0
ASV338	-4.612	7.941	0.0031716	0.0612364	Depleted	Bacteria	Unknow	Unknow	Unknow	Unknow	Unknow	Unknow	0	0.022	0	0	0	0	0	0	0	0	0	0	0	0	0	0	0	0	0	0	0	0	0	0	0	0	0	0	0	0	0	0	0	0	0	0	0
ASV230	-4.602	7.937	0.00321099	0.0617176	Depleted	Bacteria	Proteobacteria	Gammaproteobacteria	Aeromonadales	Aeromonadaceae	Aeromonas	Unknow	0	0.041	0	0	0	0	0	0	0	0	0	0	0	0	0	0	0	0	0	0	0	0	0	0	0	0	0	0	0	0	0	0	0	0	0	0	0
ASV222	-4.598	7.935	0.00323332	0.0618681	Depleted	Bacteria	Bacteroidota	Bacteroidia	Flavobacteriales	Flavobacteriaceae	Flavobacterium	Flavobacterium_terrigena	0	0.041	0	0	0	0	0	0	0	0	0	0	0	0	0	0	0	0	0	0	0	0	0	0	0	0	0	0	0	0	0	0	0	0	0	0	0
ASV148	-5.003	8.893	0.0032992	0.0628467	Depleted	Bacteria	Proteobacteria	Gammaproteobacteria	Pseudomonadales	Moraxellaceae	Acinetobacter	Unknow	0.001	0.086	0	0	0	0	0	0	0	0	0	0	0	0	0	0	0	0.016	0	0	0	0	0	0	0	0	0	0	0	0	0	0	0	0	0	0	0
ASV449	4.282	7.802	0.00332729	0.0631003	Enriched	Bacteria	Bacteroidota	Bacteroidia	Bacteroidales	Unknow	Unknow	Unknow	0.013	0	0	0	0	0	0	0	0	0	0	0	0	0	0	0	0	0	0	0	0	0	0.041	0	0	0	0	0.09	0.131	0	0	0	0	0.344	0	0	0
ASV287	-4.575	7.925	0.00335945	0.0634282	Depleted	Bacteria	Proteobacteria	Gammaproteobacteria	Enterobacterales	Yersiniaceae	Serratia	Unknow	0	0.026	0	0	0	0	0	0	0	0	0	0	0	0	0	0	0	0	0	0	0	0	0	0	0	0	0	0	0	0	0	0	0	0	0	0	0
ASV448	4.271	7.798	0.00339913	0.0638947	Enriched	Bacteria	Proteobacteria	Gammaproteobacteria	Burkholderiales	Chromobacteriaceae	Crenobacter	Unknow	0.013	0	0.041	0	0	0	0	0	0.033	0	0	0	0	0	0	0	0	0	0	0	0	0	0	0	0.049	0	0	0	0	0.115	0	0	0	0.131	0.041	0	0.196
ASV196	-4.558	7.918	0.00344619	0.0644952	Depleted	Bacteria	Proteobacteria	Gammaproteobacteria	Vibrionales	Vibrionaceae	Unknow	Unknow	0	0.06	0	0	0	0	0	0	0	0	0	0	0	0	0	0	0	0	0	0	0	0	0	0	0	0	0	0	0	0	0	0	0	0	0	0	0
ASV341	-4.554	7.916	0.00348472	0.0649315	Depleted	Bacteria	Proteobacteria	Gammaproteobacteria	Enterobacterales	Yersiniaceae	Serratia	Unknow	0	0.021	0	0	0	0	0	0	0	0	0	0	0	0	0	0	0	0	0	0	0	0	0	0	0	0	0	0	0	0	0	0	0	0	0	0	0
ASV135	-4.972	8.88	0.00352886	0.0654681	Depleted	Bacteria	Proteobacteria	Gammaproteobacteria	Enterobacterales	Yersiniaceae	Serratia	Unknow	0.001	0.096	0	0	0	0	0	0	0	0	0	0	0	0	0.033	0	0	0	0	0	0	0	0	0	0	0	0	0	0	0	0	0	0	0	0	0	0
ASV564	4.244	7.787	0.00361169	0.0667146	Enriched	Bacteria	Actinobacteriota	Actinobacteria	Corynebacteriales	Corynebacteriaceae	Corynebacterium	Unknow	0.008	0	0.049	0.156	0.041	0	0	0	0	0	0	0	0	0	0	0	0	0	0	0	0	0	0	0	0	0	0.041	0.033	0.065	0	0	0	0	0	0	0	0
ASV57	-3.513	10.494	0.0036536	0.0671978	Depleted	Bacteria	Proteobacteria	Gammaproteobacteria	Enterobacterales	Hafniaceae	Hafnia-Obesumbacterium	Unknow	0.015	0.318	0	0	0	0	0	0	0	0.393	0	0	0	0	0	0	0	0	0	0	0	0	0	0	0	0	0	0	0	0	0	0	0	0	0	0	0
ASV209	-4.481	7.886	0.00390265	0.0714705	Depleted	Bacteria	Proteobacteria	Gammaproteobacteria	Methylococcales	Methylomonadaceae	Crenothrix	Unknow	0	0.057	0	0	0	0	0	0	0	0	0	0	0	0	0	0	0	0	0	0	0	0	0	0	0	0	0	0	0	0	0	0	0	0	0	0	0
ASV382	4.193	7.769	0.00394622	0.0719595	Enriched	Bacteria	Verrucomicrobiota	Verrucomicrobiae	Verrucomicrobiales	Rubritaleaceae	Luteolibacter	Unknow	0.017	0	0	0	0	0	0	0	0	0	0	0	0	0	0	0	0	0	0	0	0	0	0	0.237	0.09	0.164	0.098	0	0	0	0	0	0.09	0	0.082	0	0
ASV538	-4.473	7.881	0.00400498	0.0727202	Depleted	Bacteria	Firmicutes	Bacilli	Exiguobacterales	Exiguobacteraceae	Exiguobacterium	Unknow	0	0.01	0	0	0	0	0	0	0	0	0	0	0	0	0	0	0	0	0	0	0	0	0	0	0	0	0	0	0	0	0	0	0	0	0	0	0
ASV110	-4.173	9.67	0.0040305	0.0728736	Depleted	Bacteria	Proteobacteria	Gammaproteobacteria	Pseudomonadales	Moraxellaceae	Acinetobacter	Unknow	0.004	0.141	0	0.016	0	0.033	0	0	0	0	0.033	0	0	0	0.025	0	0	0	0	0	0	0.033	0	0.008	0	0	0	0	0	0	0	0	0	0	0	0.025	0
ASV824	-4.46	7.876	0.00405702	0.0730435	Depleted	Bacteria	Proteobacteria	Alphaproteobacteria	Rhodobacterales	Rhodobacteraceae	HIMB11	Unknow	0	0.02	0	0	0	0	0	0	0	0	0	0	0	0	0	0	0	0	0	0	0	0	0	0	0	0	0	0	0	0	0	0	0	0	0	0	0
ASV437	-4.46	7.876	0.00407882	0.0731275	Depleted	Bacteria	Fusobacteriota	Fusobacteriia	Fusobacteriales	Fusobacteriaceae	Cetobacterium	Unknow	0	0.013	0	0	0	0	0	0	0	0	0	0	0	0	0	0	0	0	0	0	0	0	0	0	0	0	0	0	0	0	0	0	0	0	0	0	0
ASV301	-4.44	7.868	0.00417939	0.0743982	Depleted	Bacteria	Proteobacteria	Gammaproteobacteria	Enterobacterales	Morganellaceae	Proteus	Unknow	0	0.028	0	0	0	0	0	0	0	0	0	0	0	0	0	0	0	0	0	0	0	0	0	0	0	0	0	0	0	0	0	0	0	0	0	0	0
ASV234	5.038	8.432	0.00418457	0.0743982	Enriched	Bacteria	Proteobacteria	Gammaproteobacteria	Burkholderiales	Rhodocyclaceae	Uliginosibacterium	Unknow	0.035	0.001	0	0	0	0	0	0	0	0	0	0	0	0	0	0	0	0	0	0	0	0	0	0.229	0.18	0.319	0.188	0.09	0.319	0	0	0	0.074	0.074	0.156	0	0
ASV257	-4.437	7.867	0.00420681	0.0744832	Depleted	Bacteria	Proteobacteria	Gammaproteobacteria	Enterobacterales	Enterobacteriaceae	Raoultella	Unknow	0	0.033	0	0	0	0	0	0	0	0	0	0	0	0	0	0	0	0	0	0	0	0	0	0	0	0	0	0	0	0	0	0	0	0	0	0	0
ASV836	-4.435	7.866	0.00422457	0.0744886	Depleted	Bacteria	Proteobacteria	Alphaproteobacteria	SAR11_clade	Clade_I	Clade_Ia	Unknow	0	0.019	0	0	0	0	0	0	0	0	0	0	0	0	0	0	0	0	0	0	0	0	0	0	0	0	0	0	0	0	0	0	0	0	0	0	0
ASV313	-4.418	7.859	0.00433633	0.0759201	Depleted	Bacteria	Proteobacteria	Gammaproteobacteria	Pseudomonadales	Moraxellaceae	Acinetobacter	Unknow	0	0.026	0	0	0	0	0	0	0	0	0	0	0	0	0	0	0	0	0	0	0	0	0	0	0	0	0	0	0	0	0	0	0	0	0	0	0
ASV331	-4.417	7.859	0.00434134	0.0759201	Depleted	Bacteria	Deinococcota	Deinococci	Deinococcales	Deinococcaceae	Deinococcus	Deinococcus_ficus	0	0.026	0	0	0	0	0	0	0	0	0	0	0	0	0	0	0	0	0	0	0	0	0	0	0	0	0	0	0	0	0	0	0	0	0	0	0
ASV349	-4.411	7.856	0.00438629	0.0760818	Depleted	Bacteria	Firmicutes	Bacilli	Bacillales	Bacillaceae	Bacillus	Unknow	0	0.023	0	0	0	0	0	0	0	0	0	0	0	0	0	0	0	0	0	0	0	0	0	0	0	0	0	0	0	0	0	0	0	0	0	0	0
ASV841	-4.409	7.855	0.00440124	0.0760818	Depleted	Bacteria	Firmicutes	Negativicutes	Veillonellales-Selenomonadales	Veillonellaceae	Dialister	Dialister_propionicifaciens	0	0.019	0	0	0	0	0	0	0	0	0	0	0	0	0	0	0	0	0	0	0	0	0	0	0	0	0	0	0	0	0	0	0	0	0	0	0
ASV614	-4.415	7.857	0.00440408	0.0760818	Depleted	Bacteria	Proteobacteria	Gammaproteobacteria	Alteromonadales	Shewanellaceae	Shewanella	Unknow	0	0.008	0	0	0	0	0	0	0	0	0	0	0	0	0	0	0	0	0	0	0	0	0	0	0	0	0	0	0	0	0	0	0	0	0	0	0
ASV368	-4.403	7.853	0.00444112	0.0761955	Depleted	Archaea	Crenarchaeota	Nitrososphaeria	Nitrososphaerales	Nitrososphaeraceae	Nitrososphaeraceae	Unknow	0	0.02	0	0	0	0	0	0	0	0	0	0	0	0	0	0	0	0	0	0	0	0	0	0	0	0	0	0	0	0	0	0	0	0	0	0	0
ASV293	-4.402	7.852	0.00444638	0.0761955	Depleted	Bacteria	Firmicutes	Bacilli	Lactobacillales	Streptococcaceae	Lactococcus	Lactococcus_garvieae	0	0.028	0	0	0	0	0	0	0	0	0	0	0	0	0	0	0	0	0	0	0	0	0	0	0	0	0	0	0	0	0	0	0	0	0	0	0
ASV314	-4.393	7.849	0.00450505	0.0768921	Depleted	Bacteria	Proteobacteria	Gammaproteobacteria	Aeromonadales	Aeromonadaceae	Aeromonas	Unknow	0	0.027	0	0	0	0	0	0	0	0	0	0	0	0	0	0	0	0	0	0	0	0	0	0	0	0	0	0	0	0	0	0	0	0	0	0	0
ASV188	-4.958	8.703	0.00453706	0.0768999	Depleted	Bacteria	Firmicutes	Bacilli	Exiguobacterales	Exiguobacteraceae	Exiguobacterium	Unknow	0.001	0.05	0	0	0	0.016	0	0	0	0	0	0	0	0	0	0	0	0	0	0	0	0	0	0	0	0	0	0	0	0	0	0	0	0	0	0	0
ASV466	4.122	7.743	0.00454154	0.0768999	Enriched	Bacteria	Bacteroidota	Bacteroidia	Bacteroidales	Bacteroidaceae	Bacteroides	Unknow	0.012	0	0	0	0	0	0	0	0	0	0.139	0	0	0	0	0	0	0	0	0	0	0	0	0	0	0	0	0	0	0	0	0	0	0	0	0.262	0
ASV854	-4.383	7.845	0.00458764	0.0773734	Depleted	Bacteria	Actinobacteriota	Actinobacteria	Corynebacteriales	Corynebacteriaceae	Corynebacterium	Corynebacterium_tuberculostearicum	0	0.019	0	0	0	0	0	0	0	0	0	0	0	0	0	0	0	0	0	0	0	0	0	0	0	0	0	0	0	0	0	0	0	0	0	0	0
ASV223	-4.363	7.837	0.00471598	0.0792248	Depleted	Bacteria	Proteobacteria	Gammaproteobacteria	Vibrionales	Vibrionaceae	Unknow	Unknow	0	0.053	0	0	0	0	0	0	0	0	0	0	0	0	0	0	0	0	0	0	0	0	0	0	0	0	0	0	0	0	0	0	0	0	0	0	0
ASV380	-4.35	7.832	0.00483535	0.0805504	Depleted	Bacteria	Proteobacteria	Alphaproteobacteria	Caulobacterales	Caulobacteraceae	Brevundimonas	Unknow	0	0.019	0	0	0	0	0	0	0	0	0	0	0	0	0	0	0	0	0	0	0	0	0	0	0	0	0	0	0	0	0	0	0	0	0	0	0
ASV270	-4.349	7.831	0.00484293	0.0805504	Depleted	Bacteria	Proteobacteria	Gammaproteobacteria	Enterobacterales	Enterobacteriaceae	Unknow	Unknow	0	0.03	0	0	0	0	0	0	0	0	0	0	0	0	0	0	0	0	0	0	0	0	0	0	0	0	0	0	0	0	0	0	0	0	0	0	0
ASV425	-4.349	7.831	0.00485153	0.0805504	Depleted	Bacteria	Proteobacteria	Gammaproteobacteria	Enterobacterales	Enterobacteriaceae	Pseudocitrobacter	Unknow	0	0.017	0	0	0	0	0	0	0	0	0	0	0	0	0	0	0	0	0	0	0	0	0	0	0	0	0	0	0	0	0	0	0	0	0	0	0
ASV319	4.953	8.429	0.00498524	0.0824497	Enriched	Bacteria	Firmicutes	Clostridia	Lachnospirales	Lachnospiraceae	Lachnospiraceae_NK4A136_group	Unknow	0.024	0.001	0	0	0	0	0	0	0.622	0	0	0	0	0	0	0	0.221	0	0	0	0	0	0	0	0	0	0	0	0	0	0	0	0	0	0	0	0
ASV427	4.061	7.721	0.0050957	0.0836866	Enriched	Bacteria	Fusobacteriota	Fusobacteriia	Fusobacteriales	Fusobacteriaceae	Cetobacterium	Unknow	0.014	0	0	0	0	0	0	0	0	0	0	0	0	0	0	0	0	0	0	0	0	0	0	0	0	0	0	0	0	0	0	0	0.63	0	0	0	0
ASV297	-4.321	7.82	0.00509925	0.0836866	Depleted	Bacteria	Proteobacteria	Gammaproteobacteria	Burkholderiales	Chitinibacteraceae	Chitinibacter	Chitinibacter_fontanus	0	0.031	0	0	0	0	0	0	0	0	0	0	0	0	0	0	0	0	0	0	0	0	0	0	0	0	0	0	0	0	0	0	0	0	0	0	0
ASV109	-3.976	9.742	0.0051619	0.0843901	Depleted	Bacteria	Bacteroidota	Bacteroidia	Flavobacteriales	Flavobacteriaceae	Flavobacterium	Unknow	0.006	0.142	0.008	0	0.016	0	0.008	0	0	0	0	0	0	0	0.016	0	0	0	0	0	0	0	0.008	0	0	0	0.025	0.025	0.049	0	0	0	0.033	0.057	0	0	0
ASV377	-4.295	7.81	0.00535343	0.0871873	Depleted	Bacteria	Fusobacteriota	Fusobacteriia	Fusobacteriales	Fusobacteriaceae	Cetobacterium	Unknow	0	0.018	0	0	0	0	0	0	0	0	0	0	0	0	0	0	0	0	0	0	0	0	0	0	0	0	0	0	0	0	0	0	0	0	0	0	0
ASV391	-4.286	7.806	0.00543992	0.0882591	Depleted	Bacteria	Proteobacteria	Gammaproteobacteria	Enterobacterales	Enterobacteriaceae	Unknow	Unknow	0	0.018	0	0	0	0	0	0	0	0	0	0	0	0	0	0	0	0	0	0	0	0	0	0	0	0	0	0	0	0	0	0	0	0	0	0	0
ASV371	-4.272	7.801	0.00557835	0.0901621	Depleted	Bacteria	Firmicutes	Bacilli	Bacillales	Bacillaceae	Bacillus	Unknow	0	0.019	0	0	0	0	0	0	0	0	0	0	0	0	0	0	0	0	0	0	0	0	0	0	0	0	0	0	0	0	0	0	0	0	0	0	0
ASV249	-4.262	7.798	0.00566213	0.0911709	Depleted	Bacteria	Proteobacteria	Gammaproteobacteria	Enterobacterales	Enterobacteriaceae	Unknow	Unknow	0	0.035	0	0	0	0	0	0	0	0	0	0	0	0	0	0	0	0	0	0	0	0	0	0	0	0	0	0	0	0	0	0	0	0	0	0	0
ASV16	2.417	13.649	0.00575833	0.0923713	Enriched	Bacteria	Fusobacteriota	Fusobacteriia	Fusobacteriales	Fusobacteriaceae	Cetobacterium	Unknow	1.484	0.388	0.72	0.589	0.565	2.734	3.356	6.49	0.9	1.056	0.941	0.393	0.81	0.892	1.007	0.565	0.884	1.694	1.473	1.048	0.933	0.827	0.606	1.44	1.105	1.408	0.859	0.671	0.851	2.922	2.39	1.817	1.694	1.49	0.679	1.228	4.747
ASV266	-4.244	7.791	0.00585531	0.0935752	Depleted	Bacteria	Firmicutes	Bacilli	Erysipelotrichales	Erysipelatoclostridiaceae	Catenibacterium	Unknow	0	0.029	0	0	0	0	0	0	0	0	0	0	0	0	0	0	0	0	0	0	0	0	0	0	0	0	0	0	0	0	0	0	0	0	0	0	0
ASV200	4.847	8.314	0.00597003	0.0945706	Enriched	Bacteria	Spirochaetota	Brevinematia	Brevinematales	Brevinemataceae	Brevinema	Unknow	0.048	0.001	0	0	0.008	0	0	0	0	0	0	1.653	0.147	0.344	0	0	0	0	0	0	0	0	0	0	0	0	0	0	0.033	0	0	0	0	0	0	0	0
ASV233	-4.23	7.785	0.00599667	0.0945706	Depleted	Bacteria	Proteobacteria	Gammaproteobacteria	Aeromonadales	Unknow	Unknow	Unknow	0	0.049	0	0	0	0	0	0	0	0	0	0	0	0	0	0	0	0	0	0	0	0	0	0	0	0	0	0	0	0	0	0	0	0	0	0	0
ASV407	-4.232	7.786	0.00600993	0.0945706	Depleted	Bacteria	Proteobacteria	Gammaproteobacteria	Burkholderiales	Comamonadaceae	Acidovorax	Unknow	0	0.017	0	0	0	0	0	0	0	0	0	0	0	0	0	0	0	0	0	0	0	0	0	0	0	0	0	0	0	0	0	0	0	0	0	0	0
ASV375	-4.23	7.785	0.00602275	0.0945706	Depleted	Bacteria	Firmicutes	Clostridia	Lachnospirales	Lachnospiraceae	Lachnospira	Unknow	0	0.02	0	0	0	0	0	0	0	0	0	0	0	0	0	0	0	0	0	0	0	0	0	0	0	0	0	0	0	0	0	0	0	0	0	0	0
ASV907	-4.23	7.785	0.0060284	0.0945706	Depleted	Bacteria	Proteobacteria	Alphaproteobacteria	Sphingomonadales	Sphingomonadaceae	Sphingomonas	Unknow	0	0.017	0	0	0	0	0	0	0	0	0	0	0	0	0	0	0	0	0	0	0	0	0	0	0	0	0	0	0	0	0	0	0	0	0	0	0
ASV430	-4.22	7.781	0.0061461	0.0960638	Depleted	Bacteria	Firmicutes	Bacilli	Erysipelotrichales	Erysipelotrichaceae	ZOR0006	Unknow	0	0.014	0	0	0	0	0	0	0	0	0	0	0	0	0	0	0	0	0	0	0	0	0	0	0	0	0	0	0	0	0	0	0	0	0	0	0
ASV917	-4.215	7.779	0.0061919	0.0964264	Depleted	Bacteria	Proteobacteria	Gammaproteobacteria	Enterobacterales	Enterobacteriaceae	Klebsiella	Unknow	0	0.016	0	0	0	0	0	0	0	0	0	0	0	0	0	0	0	0	0	0	0	0	0	0	0	0	0	0	0	0	0	0	0	0	0	0	0
ASV345	-4.207	7.776	0.00629454	0.097394	Depleted	Bacteria	Proteobacteria	Gammaproteobacteria	Enterobacterales	Enterobacteriaceae	Unknow	Unknow	0	0.023	0	0	0	0	0	0	0	0	0	0	0	0	0	0	0	0	0	0	0	0	0	0	0	0	0	0	0	0	0	0	0	0	0	0	0
ASV255	-4.204	7.775	0.00629968	0.097394	Depleted	Bacteria	Proteobacteria	Gammaproteobacteria	Enterobacterales	Enterobacteriaceae	Unknow	Unknow	0	0.032	0	0	0	0	0	0	0	0	0	0	0	0	0	0	0	0	0	0	0	0	0	0	0	0	0	0	0	0	0	0	0	0	0	0	0
ASV294	-4.2	7.774	0.00634928	0.0978064	Depleted	Bacteria	Proteobacteria	Gammaproteobacteria	Enterobacterales	Enterobacteriaceae	Unknow	Unknow	0	0.027	0	0	0	0	0	0	0	0	0	0	0	0	0	0	0	0	0	0	0	0	0	0	0	0	0	0	0	0	0	0	0	0	0	0	0
ASV46	2.837	11.39	0.00639315	0.098128	Enriched	Bacteria	Proteobacteria	Gammaproteobacteria	Burkholderiales	Sutterellaceae	Unknow	Unknow	0.405	0.032	0.09	0.106	0.106	0.336	0.025	0.098	0.098	0.041	0.057	0	0	0	0.049	0.025	0.025	0.106	0.041	0.049	0.065	0.573	0.106	2.382	2.856	2.365	1.26	1.809	1.792	0.221	0.131	0.033	0.45	1.089	1.35	0.106	0.123
ASV304	-4.182	7.767	0.00655912	0.100029	NotSig	Bacteria	Proteobacteria	Gammaproteobacteria	Aeromonadales	Unknow	Unknow	Unknow	0	0.031	0	0	0	0	0	0	0	0	0	0	0	0	0	0	0	0	0	0	0	0	0	0	0	0	0	0	0	0	0	0	0	0	0	0	0
ASV621	-4.188	7.769	0.00656388	0.100029	NotSig	Bacteria	Proteobacteria	Alphaproteobacteria	Rhizobiales	Rhizobiales_Incertae_Sedis	Phreatobacter	Unknow	0	0.007	0	0	0	0	0	0	0	0	0	0	0	0	0	0	0	0	0	0	0	0	0	0	0	0	0	0	0	0	0	0	0	0	0	0	0
ASV496	3.918	7.673	0.00666413	0.100999	NotSig	Bacteria	Firmicutes	Bacilli	Erysipelotrichales	Erysipelotrichaceae	ZOR0006	Unknow	0.011	0	0	0	0	0	0	0	0	0	0	0	0	0	0	0	0	0	0	0	0	0	0	0	0	0	0	0	0	0	0	0	0	0	0	0	0
ASV350	-4.173	7.764	0.00667485	0.100999	NotSig	Bacteria	Proteobacteria	Gammaproteobacteria	Burkholderiales	Comamonadaceae	Unknow	Unknow	0	0.022	0	0	0	0	0	0	0	0	0	0	0	0	0	0	0	0	0	0	0	0	0	0	0	0	0	0	0	0	0	0	0	0	0	0	0
ASV615	3.918	7.672	0.00671038	0.101177	NotSig	Bacteria	Bacteroidota	Bacteroidia	Bacteroidales	Unknow	Unknow	Unknow	0.007	0	0	0	0	0	0	0	0.033	0	0	0	0	0	0	0	0	0	0	0	0	0	0.041	0	0	0	0	0.008	0	0	0.025	0	0	0	0	0	0
ASV333	-4.163	7.76	0.00678803	0.101988	NotSig	Bacteria	Proteobacteria	Gammaproteobacteria	Aeromonadales	Aeromonadaceae	Aeromonas	Unknow	0	0.024	0	0	0	0	0	0	0	0	0	0	0	0	0	0	0	0	0	0	0	0	0	0	0	0	0	0	0	0	0	0	0	0	0	0	0
ASV236	-4.149	7.755	0.00694054	0.103913	NotSig	Bacteria	Proteobacteria	Gammaproteobacteria	Pseudomonadales	Moraxellaceae	Moraxella	Unknow	0	0.046	0	0	0	0	0	0	0	0	0	0	0	0	0	0	0	0	0	0	0	0	0	0	0	0	0	0	0	0	0	0	0	0	0	0	0
ASV460	3.893	7.665	0.00698356	0.104192	NotSig	Bacteria	Actinobacteriota	Actinobacteria	Micrococcales	Demequinaceae	Unknow	Unknow	0.012	0	0	0	0	0	0	0	0	0	0	0	0	0	0	0	0	0	0	0	0	0	0	0.115	0.09	0.082	0.074	0.057	0.049	0	0	0	0	0.041	0.057	0	0
ASV302	-4.142	7.753	0.00703564	0.104473	NotSig	Bacteria	Proteobacteria	Gammaproteobacteria	Pseudomonadales	Pseudomonadaceae	Pseudomonas	Unknow	0	0.031	0	0	0	0	0	0	0	0	0	0	0	0	0	0	0	0	0	0	0	0	0	0	0	0	0	0	0	0	0	0	0	0	0	0	0
ASV376	-4.142	7.753	0.00705135	0.104473	NotSig	Bacteria	Fusobacteriota	Fusobacteriia	Fusobacteriales	Fusobacteriaceae	Cetobacterium	Unknow	0	0.019	0	0	0	0	0	0	0	0	0	0	0	0	0	0	0	0	0	0	0	0	0	0	0	0	0	0	0	0	0	0	0	0	0	0	0
ASV581	3.883	7.661	0.00712836	0.105248	NotSig	Bacteria	Proteobacteria	Gammaproteobacteria	Pseudomonadales	Pseudomonadaceae	Pseudomonas	Unknow	0.007	0	0	0	0	0	0	0	0	0	0	0	0	0	0	0.074	0	0	0	0	0	0	0.172	0	0	0	0	0	0	0	0	0	0	0	0	0	0
ASV647	-4.134	7.749	0.00722898	0.106366	NotSig	Bacteria	Fusobacteriota	Fusobacteriia	Fusobacteriales	Fusobacteriaceae	Cetobacterium	Unknow	0	0.007	0	0	0	0	0	0	0	0	0	0	0	0	0	0	0	0	0	0	0	0	0	0	0	0	0	0	0	0	0	0	0	0	0	0	0
ASV244	-4.111	7.742	0.0074178	0.108769	NotSig	Bacteria	Firmicutes	Clostridia	Clostridiales	Clostridiaceae	Clostridium_sensu_stricto_1	Unknow	0	0.044	0	0	0	0	0	0	0	0	0	0	0	0	0	0	0	0	0	0	0	0	0	0	0	0	0	0	0	0	0	0	0	0	0	0	0
ASV476	3.852	7.651	0.00745641	0.108961	NotSig	Bacteria	Bacteroidota	Bacteroidia	Chitinophagales	Chitinophagaceae	Dinghuibacter	Unknow	0.012	0	0	0	0	0.074	0	0	0	0	0	0	0	0	0	0	0	0	0	0	0	0	0	0.057	0.049	0.115	0.016	0	0.033	0.131	0	0	0.008	0.025	0.016	0	0.008
ASV261	4.753	8.337	0.00752752	0.10931	NotSig	Bacteria	Proteobacteria	Gammaproteobacteria	Burkholderiales	Comamonadaceae	Unknow	Unknow	0.03	0.001	0.016	0.008	0.033	0.172	0	0	0.025	0	0.016	0	0	0	0	0	0	0	0	0	0.057	0.008	0	0.139	0.065	0.147	0.123	0.057	0.131	0	0.008	0.016	0.025	0.164	0.09	0	0.025
ASV642	-4.111	7.741	0.00753157	0.10931	NotSig	Bacteria	Proteobacteria	Alphaproteobacteria	Caulobacterales	Caulobacteraceae	Brevundimonas	Unknow	0	0.007	0	0	0	0	0	0	0	0	0	0	0	0	0	0	0	0	0	0	0	0	0	0	0	0	0	0	0	0	0	0	0	0	0	0	0
ASV151	-4.523	8.867	0.00759191	0.109812	NotSig	Bacteria	Proteobacteria	Gammaproteobacteria	Aeromonadales	Aeromonadaceae	Aeromonas	Unknow	0.002	0.083	0	0	0	0	0	0	0	0	0	0	0	0	0	0	0	0	0	0	0	0	0	0	0	0	0	0	0	0	0	0	0	0.065	0.041	0	0
ASV600	-4.103	7.738	0.00763075	0.110001	NotSig	Bacteria	Actinobacteriota	Actinobacteria	Micrococcales	Microbacteriaceae	Agromyces	Agromyces_cerinus	0	0.007	0	0	0	0	0	0	0	0	0	0	0	0	0	0	0	0	0	0	0	0	0	0	0	0	0	0	0	0	0	0	0	0	0	0	0
ASV494	-4.095	7.736	0.00768064	0.110348	NotSig	Bacteria	Proteobacteria	Gammaproteobacteria	Pseudomonadales	Moraxellaceae	Acinetobacter	Acinetobacter_guillouiae	0	0.013	0	0	0	0	0	0	0	0	0	0	0	0	0	0	0	0	0	0	0	0	0	0	0	0	0	0	0	0	0	0	0	0	0	0	0
ASV752	-4.086	7.732	0.00779784	0.111184	NotSig	Bacteria	Proteobacteria	Gammaproteobacteria	Enterobacterales	Enterobacteriaceae	Unknow	Unknow	0	0.016	0	0	0	0	0	0	0	0	0	0	0	0	0	0	0	0	0	0	0	0	0	0	0	0	0	0	0	0	0	0	0	0	0	0	0
ASV267	-4.083	7.732	0.00780127	0.111184	NotSig	Bacteria	Bacteroidota	Bacteroidia	Flavobacteriales	Flavobacteriaceae	Flavobacterium	Unknow	0	0.033	0	0	0	0	0	0	0	0	0	0	0	0	0	0	0	0	0	0	0	0	0	0	0	0	0	0	0	0	0	0	0	0	0	0	0
ASV415	-4.082	7.731	0.00786065	0.111184	NotSig	Bacteria	Proteobacteria	Gammaproteobacteria	Burkholderiales	Comamonadaceae	Unknow	Unknow	0	0.017	0	0	0	0	0	0	0	0	0	0	0	0	0	0	0	0	0	0	0	0	0	0	0	0	0	0	0	0	0	0	0	0	0	0	0
ASV625	-4.087	7.732	0.00786156	0.111184	NotSig	Bacteria	Proteobacteria	Alphaproteobacteria	Rhizobiales	Rhizobiales_Incertae_Sedis	Phreatobacter	Unknow	0	0.007	0	0	0	0	0	0	0	0	0	0	0	0	0	0	0	0	0	0	0	0	0	0	0	0	0	0	0	0	0	0	0	0	0	0	0
ASV292	-4.079	7.73	0.00786913	0.111184	NotSig	Bacteria	Proteobacteria	Gammaproteobacteria	Enterobacterales	Enterobacteriaceae	Unknow	Unknow	0	0.027	0	0	0	0	0	0	0	0	0	0	0	0	0	0	0	0	0	0	0	0	0	0	0	0	0	0	0	0	0	0	0	0	0	0	0
ASV312	3.808	7.638	0.00795983	0.112094	NotSig	Bacteria	Spirochaetota	Brevinematia	Brevinematales	Brevinemataceae	Brevinema	Unknow	0.026	0	0	0	0	0	0	0	0	0	0	0	0	0	0	0	0	0	0	0	0	0	0	0	0	0	0	0	0	0	0	0	0	0	1.203	0	0
ASV337	-4.07	7.727	0.00800303	0.112327	NotSig	Bacteria	Proteobacteria	Gammaproteobacteria	Aeromonadales	Unknow	Unknow	Unknow	0	0.024	0	0	0	0	0	0	0	0	0	0	0	0	0	0	0	0	0	0	0	0	0	0	0	0	0	0	0	0	0	0	0	0	0	0	0
ASV26	2.459	12.612	0.00802899	0.112327	NotSig	Bacteria	Bacteroidota	Bacteroidia	Bacteroidales	Barnesiellaceae	Unknow	Unknow	0.757	0.146	0.434	0.131	0.376	0.483	0.246	0.115	0.818	0.638	0.254	0	0	0	0.106	0.164	0.09	0.54	0.368	0.417	1.064	1.809	2.693	0.647	0.859	0.712	0.409	0.606	0.54	0.131	0.336	0.295	0.941	0.999	0.778	0.319	0.9
ASV654	3.791	7.632	0.00825655	0.114795	NotSig	Bacteria	Proteobacteria	Gammaproteobacteria	Enterobacterales	Yersiniaceae	Yersinia	Unknow	0.007	0	0	0	0	0	0	0	0	0	0	0	0	0	0	0.041	0	0	0	0	0.041	0	0.082	0	0	0	0	0	0	0	0.057	0	0	0	0	0	0
ASV429	-4.051	7.72	0.00828133	0.114795	NotSig	Bacteria	Proteobacteria	Gammaproteobacteria	Enterobacterales	Enterobacteriaceae	Unknow	Unknow	0	0.015	0	0	0	0	0	0	0	0	0	0	0	0	0	0	0	0	0	0	0	0	0	0	0	0	0	0	0	0	0	0	0	0	0	0	0
ASV245	4.654	8.608	0.00828613	0.114795	NotSig	Bacteria	Proteobacteria	Gammaproteobacteria	Burkholderiales	Sutterellaceae	Unknow	Unknow	0.033	0.001	0	0	0	0.368	0	0.041	0.033	0	0.008	0	0	0	0.041	0.016	0.041	0.025	0	0	0	0.025	0.025	0	0	0	0	0	0	0.286	0.016	0.025	0	0	0	0	0.524
ASV343	-4.044	7.718	0.00836719	0.115543	NotSig	Bacteria	Firmicutes	Clostridia	Lachnospirales	Lachnospiraceae	Unknow	Unknow	0	0.023	0	0	0	0	0	0	0	0	0	0	0	0	0	0	0	0	0	0	0	0	0	0	0	0	0	0	0	0	0	0	0	0	0	0	0
ASV237	-4.661	8.134	0.00853684	0.117505	NotSig	Bacteria	Proteobacteria	Gammaproteobacteria	Pseudomonadales	Moraxellaceae	Acinetobacter	Acinetobacter_tandoii	0	0.039	0	0	0	0.008	0	0	0	0	0	0	0	0	0	0	0	0	0	0	0	0	0	0	0	0	0	0	0	0	0	0	0	0	0	0	0
ASV552	-4.036	7.714	0.00857841	0.117698	NotSig	Bacteria	Proteobacteria	Alphaproteobacteria	Rhizobiales	Rhizobiaceae	Allorhizobium-Neorhizobium-Pararhizobium-Rhizobium	Unknow	0	0.009	0	0	0	0	0	0	0	0	0	0	0	0	0	0	0	0	0	0	0	0	0	0	0	0	0	0	0	0	0	0	0	0	0	0	0
ASV560	3.761	7.623	0.00863763	0.117873	NotSig	Bacteria	Proteobacteria	Gammaproteobacteria	Alteromonadales	Shewanellaceae	Shewanella	Unknow	0.009	0	0	0	0	0	0	0	0	0	0	0	0	0	0	0	0	0	0	0	0.074	0	0.074	0	0	0	0	0	0	0	0	0	0	0.262	0	0	0
ASV582	3.76	7.623	0.00864638	0.117873	NotSig	Bacteria	Proteobacteria	Gammaproteobacteria	Alteromonadales	Shewanellaceae	Shewanella	Unknow	0.008	0	0	0	0	0	0	0	0	0	0	0	0	0	0	0	0	0	0	0	0	0.156	0.041	0	0	0	0	0	0	0	0	0	0	0	0	0	0
ASV365	-4.023	7.71	0.00869115	0.118106	NotSig	Bacteria	Proteobacteria	Gammaproteobacteria	Aeromonadales	Unknow	Unknow	Unknow	0	0.021	0	0	0	0	0	0	0	0	0	0	0	0	0	0	0	0	0	0	0	0	0	0	0	0	0	0	0	0	0	0	0	0	0	0	0
ASV441	-4.005	7.704	0.00897092	0.12152	NotSig	Bacteria	Proteobacteria	Gammaproteobacteria	Burkholderiales	Chitinibacteraceae	Chitinibacter	Chitinibacter_tainanensis	0	0.015	0	0	0	0	0	0	0	0	0	0	0	0	0	0	0	0	0	0	0	0	0	0	0	0	0	0	0	0	0	0	0	0	0	0	0
ASV524	3.726	7.612	0.0091165	0.123102	NotSig	Bacteria	Bacteroidota	Bacteroidia	Cytophagales	Cytophagaceae	Sporocytophaga	Unknow	0.01	0	0	0	0	0.049	0	0	0	0	0	0	0	0	0	0	0	0.008	0	0	0	0	0	0.074	0.106	0.098	0.025	0.008	0.033	0	0	0	0	0.025	0.025	0	0.008
ASV332	-3.985	7.698	0.0092654	0.124718	NotSig	Bacteria	Proteobacteria	Gammaproteobacteria	Aeromonadales	Unknow	Unknow	Unknow	0	0.023	0	0	0	0	0	0	0	0	0	0	0	0	0	0	0	0	0	0	0	0	0	0	0	0	0	0	0	0	0	0	0	0	0	0	0
ASV419	-3.982	7.696	0.00933656	0.125054	NotSig	Bacteria	Proteobacteria	Gammaproteobacteria	Aeromonadales	Aeromonadaceae	Aeromonas	Unknow	0	0.015	0	0	0	0	0	0	0	0	0	0	0	0	0	0	0	0	0	0	0	0	0	0	0	0	0	0	0	0	0	0	0	0	0	0	0
ASV485	-3.982	7.696	0.00934903	0.125054	NotSig	Bacteria	Proteobacteria	Alphaproteobacteria	Caulobacterales	Caulobacteraceae	Asticcacaulis	Asticcacaulis_endophyticus	0	0.012	0	0	0	0	0	0	0	0	0	0	0	0	0	0	0	0	0	0	0	0	0	0	0	0	0	0	0	0	0	0	0	0	0	0	0
ASV620	3.709	7.607	0.00937835	0.125054	NotSig	Bacteria	Firmicutes	Clostridia	Lachnospirales	Lachnospiraceae	Lachnospiraceae_NK4A136_group	Unknow	0.007	0	0	0	0	0	0	0	0.115	0.098	0	0	0	0	0	0	0.016	0	0	0	0	0	0	0	0	0	0	0	0	0	0	0	0	0	0	0	0
ASV144	-3.487	9.932	0.0094779	0.125287	NotSig	Bacteria	Proteobacteria	Alphaproteobacteria	Rhizobiales	Beijerinckiaceae	Bosea	Unknow	0.01	0.074	0	0	0	0.188	0	0	0.008	0.008	0.033	0	0	0	0	0	0	0.025	0	0	0	0.016	0.016	0	0	0	0	0	0	0.131	0.016	0	0	0	0	0	0
ASV268	-4.568	8.668	0.00948128	0.125287	NotSig	Bacteria	Proteobacteria	Alphaproteobacteria	Rhizobiales	Rhizobiaceae	Unknow	Unknow	0.001	0.033	0	0	0	0	0	0	0	0	0.025	0	0	0	0	0	0	0	0	0	0	0.016	0	0	0	0	0	0	0	0	0	0	0	0	0	0	0
ASV362	-3.972	7.693	0.00948384	0.125287	NotSig	Bacteria	Proteobacteria	Alphaproteobacteria	Rhodobacterales	Rhodobacteraceae	Paracoccus	Unknow	0	0.02	0	0	0	0	0	0	0	0	0	0	0	0	0	0	0	0	0	0	0	0	0	0	0	0	0	0	0	0	0	0	0	0	0	0	0
ASV344	-3.964	7.69	0.00962036	0.126395	NotSig	Bacteria	Proteobacteria	Gammaproteobacteria	Aeromonadales	Aeromonadaceae	Aeromonas	Unknow	0	0.021	0	0	0	0	0	0	0	0	0	0	0	0	0	0	0	0	0	0	0	0	0	0	0	0	0	0	0	0	0	0	0	0	0	0	0
ASV396	-3.964	7.69	0.00962697	0.126395	NotSig	Bacteria	Bacteroidota	Bacteroidia	Flavobacteriales	Flavobacteriaceae	Flavobacterium	Unknow	0	0.017	0	0	0	0	0	0	0	0	0	0	0	0	0	0	0	0	0	0	0	0	0	0	0	0	0	0	0	0	0	0	0	0	0	0	0
ASV455	-3.957	7.688	0.00976376	0.127721	NotSig	Bacteria	Proteobacteria	Gammaproteobacteria	Burkholderiales	Comamonadaceae	Delftia	Unknow	0	0.013	0	0	0	0	0	0	0	0	0	0	0	0	0	0	0	0	0	0	0	0	0	0	0	0	0	0	0	0	0	0	0	0	0	0	0
ASV611	-3.96	7.688	0.00978788	0.127721	NotSig	Bacteria	Proteobacteria	Alphaproteobacteria	Rhizobiales	Beijerinckiaceae	Bosea	Unknow	0	0.007	0	0	0	0	0	0	0	0	0	0	0	0	0	0	0	0	0	0	0	0	0	0	0	0	0	0	0	0	0	0	0	0	0	0	0
ASV669	3.671	7.596	0.00995664	0.129264	NotSig	Bacteria	Proteobacteria	Alphaproteobacteria	Rhodobacterales	Rhodobacteraceae	Unknow	Unknow	0.007	0	0	0	0	0	0	0	0	0	0	0	0	0	0.025	0.016	0	0	0	0	0.025	0.033	0.033	0	0	0	0	0	0	0	0.025	0.008	0	0	0	0	0
ASV421	-3.944	7.684	0.00996669	0.129264	NotSig	Bacteria	Proteobacteria	Gammaproteobacteria	Burkholderiales	Chitinibacteraceae	Iodobacter	Unknow	0	0.019	0	0	0	0	0	0	0	0	0	0	0	0	0	0	0	0	0	0	0	0	0	0	0	0	0	0	0	0	0	0	0	0	0	0	0
ASV649	3.667	7.595	0.0100251	0.129628	NotSig	Bacteria	Firmicutes	Clostridia	Lachnospirales	Lachnospiraceae	Roseburia	Unknow	0.006	0	0	0	0	0	0	0	0.156	0	0	0	0	0	0	0	0.057	0	0	0	0	0	0	0	0	0	0	0	0	0	0	0	0	0	0	0	0
ASV523	-3.934	7.68	0.0101446	0.130776	NotSig	Bacteria	Proteobacteria	Gammaproteobacteria	Alteromonadales	Alteromonadaceae	Rheinheimera	Unknow	0	0.013	0	0	0	0	0	0	0	0	0	0	0	0	0	0	0	0	0	0	0	0	0	0	0	0	0	0	0	0	0	0	0	0	0	0	0
ASV340	-3.917	7.675	0.0104119	0.133818	NotSig	Bacteria	Fusobacteriota	Fusobacteriia	Fusobacteriales	Fusobacteriaceae	Cetobacterium	Unknow	0	0.021	0	0	0	0	0	0	0	0	0	0	0	0	0	0	0	0	0	0	0	0	0	0	0	0	0	0	0	0	0	0	0	0	0	0	0
ASV279	-3.914	7.674	0.0104515	0.133923	NotSig	Bacteria	Proteobacteria	Gammaproteobacteria	Enterobacterales	Enterobacteriaceae	Unknow	Unknow	0	0.026	0	0	0	0	0	0	0	0	0	0	0	0	0	0	0	0	0	0	0	0	0	0	0	0	0	0	0	0	0	0	0	0	0	0	0
ASV490	-3.908	7.672	0.0106127	0.135458	NotSig	Bacteria	Proteobacteria	Gammaproteobacteria	Burkholderiales	Chitinibacteraceae	Iodobacter	Unknow	0	0.012	0	0	0	0	0	0	0	0	0	0	0	0	0	0	0	0	0	0	0	0	0	0	0	0	0	0	0	0	0	0	0	0	0	0	0
ASV86	-3.861	9.384	0.0106367	0.135458	NotSig	Bacteria	Proteobacteria	Gammaproteobacteria	Enterobacterales	Enterobacteriaceae	Unknow	Unknow	0.004	0.18	0	0	0	0	0	0	0	0	0.082	0	0	0	0	0	0	0	0	0	0	0	0	0	0	0	0	0	0	0	0	0	0	0	0	0.041	0
ASV457	-3.904	7.671	0.0106665	0.135458	NotSig	Bacteria	Firmicutes	Bacilli	Mycoplasmatales	Mycoplasmataceae	Candidatus_Lumbricincola	Unknow	0	0.014	0	0	0	0	0	0	0	0	0	0	0	0	0	0	0	0	0	0	0	0	0	0	0	0	0	0	0	0	0	0	0	0	0	0	0
ASV296	-3.894	7.667	0.0108146	0.136926	NotSig	Bacteria	Proteobacteria	Gammaproteobacteria	Aeromonadales	Aeromonadaceae	Aeromonas	Unknow	0	0.028	0	0	0	0	0	0	0	0	0	0	0	0	0	0	0	0	0	0	0	0	0	0	0	0	0	0	0	0	0	0	0	0	0	0	0
ASV484	-4.426	7.949	0.0108463	0.136926	NotSig	Bacteria	Proteobacteria	Alphaproteobacteria	Rhizobiales	Beijerinckiaceae	Bosea	Unknow	0	0.012	0	0	0.008	0	0	0	0	0	0	0	0	0	0	0	0	0	0	0	0	0	0	0	0	0	0	0	0	0	0	0	0	0	0	0	0
ASV462	-3.886	7.665	0.0109877	0.138302	NotSig	Bacteria	Proteobacteria	Gammaproteobacteria	Aeromonadales	Aeromonadaceae	Aeromonas	Unknow	0	0.014	0	0	0	0	0	0	0	0	0	0	0	0	0	0	0	0	0	0	0	0	0	0	0	0	0	0	0	0	0	0	0	0	0	0	0
ASV423	-3.883	7.664	0.0110347	0.138339	NotSig	Bacteria	Fusobacteriota	Fusobacteriia	Fusobacteriales	Fusobacteriaceae	Cetobacterium	Unknow	0	0.017	0	0	0	0	0	0	0	0	0	0	0	0	0	0	0	0	0	0	0	0	0	0	0	0	0	0	0	0	0	0	0	0	0	0	0
ASV1035	-3.883	7.664	0.0110555	0.138339	NotSig	Bacteria	Firmicutes	Clostridia	Peptostreptococcales-Tissierellales	Peptostreptococcales-Tissierellales	Peptoniphilus	Unknow	0	0.013	0	0	0	0	0	0	0	0	0	0	0	0	0	0	0	0	0	0	0	0	0	0	0	0	0	0	0	0	0	0	0	0	0	0	0
ASV306	-3.871	7.66	0.0112043	0.139791	NotSig	Bacteria	Bacteroidota	Bacteroidia	Flavobacteriales	Flavobacteriaceae	Flavobacterium	Flavobacterium_terrigena	0	0.026	0	0	0	0	0	0	0	0	0	0	0	0	0	0	0	0	0	0	0	0	0	0	0	0	0	0	0	0	0	0	0	0	0	0	0
ASV348	-3.867	7.659	0.0112812	0.140341	NotSig	Bacteria	Proteobacteria	Gammaproteobacteria	Burkholderiales	Oxalobacteraceae	Duganella	Unknow	0	0.02	0	0	0	0	0	0	0	0	0	0	0	0	0	0	0	0	0	0	0	0	0	0	0	0	0	0	0	0	0	0	0	0	0	0	0
ASV305	-3.853	7.654	0.0115153	0.142836	NotSig	Bacteria	Proteobacteria	Gammaproteobacteria	Enterobacterales	Enterobacteriaceae	Unknow	Unknow	0	0.026	0	0	0	0	0	0	0	0	0	0	0	0	0	0	0	0	0	0	0	0	0	0	0	0	0	0	0	0	0	0	0	0	0	0	0
ASV528	3.566	7.566	0.0116534	0.144131	NotSig	Bacteria	Proteobacteria	Gammaproteobacteria	Enterobacterales	Enterobacteriaceae	Unknow	Unknow	0.01	0	0	0	0	0	0	0	0	0	0	0	0	0	0	0	0	0	0	0	0	0	0	0.156	0.074	0	0.115	0.09	0	0	0	0	0	0	0.041	0	0
ASV281	4.536	8.428	0.0117111	0.144426	NotSig	Bacteria	Proteobacteria	Gammaproteobacteria	Burkholderiales	Chromobacteriaceae	Crenobacter	Unknow	0.027	0.001	0	0	0	0	0	0.049	0	0	0	0	0	0	0.057	0	0	0	0	0	0	0.041	0	0	0	0	0	0	0	0.278	0	0.025	0	0	0	0.025	0.597
ASV554	-3.834	7.648	0.0119154	0.146522	NotSig	Bacteria	Firmicutes	Bacilli	Erysipelotrichales	Erysipelotrichaceae	Dielma	Unknow	0	0.009	0	0	0	0	0	0	0	0	0	0	0	0	0	0	0	0	0	0	0	0	0	0	0	0	0	0	0	0	0	0	0	0	0	0	0
ASV652	-3.818	7.643	0.0122593	0.150311	NotSig	Bacteria	Fusobacteriota	Fusobacteriia	Fusobacteriales	Fusobacteriaceae	Cetobacterium	Unknow	0	0.007	0	0	0	0	0	0	0	0	0	0	0	0	0	0	0	0	0	0	0	0	0	0	0	0	0	0	0	0	0	0	0	0	0	0	0
ASV290	-3.808	7.64	0.012294	0.150311	NotSig	Bacteria	Firmicutes	Bacilli	Lactobacillales	Carnobacteriaceae	Dolosigranulum	Unknow	0	0.035	0	0	0	0	0	0	0	0	0	0	0	0	0	0	0	0	0	0	0	0	0	0	0	0	0	0	0	0	0	0	0	0	0	0	0
ASV715	-3.813	7.641	0.012374	0.150535	NotSig	Bacteria	Proteobacteria	Alphaproteobacteria	Rhizobiales	Rhizobiales_Incertae_Sedis	Phreatobacter	Unknow	0	0.005	0	0	0	0	0	0	0	0	0	0	0	0	0	0	0	0	0	0	0	0	0	0	0	0	0	0	0	0	0	0	0	0	0	0	0
ASV619	3.527	7.556	0.0123829	0.150535	NotSig	Bacteria	Proteobacteria	Gammaproteobacteria	Burkholderiales	Procabacteriaceae	Procabacter	Unknow	0.008	0	0	0	0	0	0	0	0	0	0	0	0	0	0	0	0	0	0	0	0	0	0	0.065	0.057	0.082	0.025	0.016	0.065	0	0	0	0.016	0	0.041	0	0.016
ASV535	3.518	7.553	0.0125292	0.151881	NotSig	Bacteria	Proteobacteria	Alphaproteobacteria	Unknow	Unknow	Unknow	bacterium_enrichment	0.01	0	0	0	0	0	0	0.008	0	0	0	0	0	0	0.025	0	0.008	0	0	0	0	0	0	0.049	0	0.033	0.016	0	0	0.262	0	0	0	0	0	0	0
ASV398	-3.793	7.635	0.0126012	0.152321	NotSig	Bacteria	Proteobacteria	Gammaproteobacteria	Burkholderiales	Oxalobacteraceae	Duganella	Unknow	0	0.016	0	0	0	0	0	0	0	0	0	0	0	0	0	0	0	0	0	0	0	0	0	0	0	0	0	0	0	0	0	0	0	0	0	0	0
ASV527	4.2	7.869	0.0128935	0.155414	NotSig	Bacteria	Bacteroidota	Bacteroidia	Bacteroidales	Bacteroidaceae	Bacteroides	Unknow	0.01	0	0	0	0	0	0	0	0	0	0	0	0	0	0	0	0	0	0	0	0	0	0	0	0	0	0	0	0	0	0	0	0	0	0	0	0.319
ASV562	-3.768	7.628	0.0131037	0.156456	NotSig	Bacteria	Proteobacteria	Gammaproteobacteria	Enterobacterales	Enterobacteriaceae	Unknow	Unknow	0	0.01	0	0	0	0	0	0	0	0	0	0	0	0	0	0	0	0	0	0	0	0	0	0	0	0	0	0	0	0	0	0	0	0	0	0	0
ASV418	-3.762	7.626	0.0131909	0.156456	NotSig	Bacteria	Bacteroidota	Bacteroidia	Flavobacteriales	Flavobacteriaceae	Flavobacterium	Unknow	0	0.014	0	0	0	0	0	0	0	0	0	0	0	0	0	0	0	0	0	0	0	0	0	0	0	0	0	0	0	0	0	0	0	0	0	0	0
ASV385	-3.761	7.626	0.0131943	0.156456	NotSig	Bacteria	Proteobacteria	Gammaproteobacteria	Burkholderiales	Oxalobacteraceae	Duganella	Unknow	0	0.016	0	0	0	0	0	0	0	0	0	0	0	0	0	0	0	0	0	0	0	0	0	0	0	0	0	0	0	0	0	0	0	0	0	0	0
ASV734	-3.767	7.627	0.0132304	0.156456	NotSig	Bacteria	Proteobacteria	Alphaproteobacteria	Rhizobiales	Beijerinckiaceae	Bosea	Unknow	0	0.005	0	0	0	0	0	0	0	0	0	0	0	0	0	0	0	0	0	0	0	0	0	0	0	0	0	0	0	0	0	0	0	0	0	0	0
ASV756	-3.767	7.627	0.0132304	0.156456	NotSig	Bacteria	Proteobacteria	Alphaproteobacteria	Rhodobacterales	Rhodobacteraceae	Tabrizicola	Unknow	0	0.005	0	0	0	0	0	0	0	0	0	0	0	0	0	0	0	0	0	0	0	0	0	0	0	0	0	0	0	0	0	0	0	0	0	0	0
ASV392	-3.759	7.625	0.0132389	0.156456	NotSig	Bacteria	Proteobacteria	Gammaproteobacteria	Burkholderiales	Oxalobacteraceae	Duganella	Unknow	0	0.016	0	0	0	0	0	0	0	0	0	0	0	0	0	0	0	0	0	0	0	0	0	0	0	0	0	0	0	0	0	0	0	0	0	0	0
ASV434	-3.757	7.624	0.0132856	0.156456	NotSig	Bacteria	Proteobacteria	Gammaproteobacteria	Aeromonadales	Aeromonadaceae	Aeromonas	Unknow	0	0.014	0	0	0	0	0	0	0	0	0	0	0	0	0	0	0	0	0	0	0	0	0	0	0	0	0	0	0	0	0	0	0	0	0	0	0
ASV691	3.481	7.544	0.013299	0.156456	NotSig	Bacteria	Proteobacteria	Gammaproteobacteria	Enterobacterales	Yersiniaceae	Serratia	Unknow	0.006	0	0	0	0	0	0	0	0	0	0	0	0	0	0	0.049	0	0	0	0	0	0	0.139	0	0	0	0	0	0	0	0	0	0	0	0	0	0
ASV502	-3.757	7.624	0.0133242	0.156456	NotSig	Bacteria	Proteobacteria	Gammaproteobacteria	Pseudomonadales	Pseudomonadaceae	Pseudomonas	Unknow	0	0.011	0	0	0	0	0	0	0	0	0	0	0	0	0	0	0	0	0	0	0	0	0	0	0	0	0	0	0	0	0	0	0	0	0	0	0
ASV165	4.036	8.996	0.0133795	0.156456	NotSig	Bacteria	Bacteroidota	Bacteroidia	Bacteroidales	Bacteroidaceae	Bacteroides	Bacteroides_vulgatus	0.059	0.005	0	0	0	0	0	0	0.016	0	0.679	0	0	0	0	0	0	0	0	0	0	0	0	0	0	0	0	0.106	0	0.082	0	0	0	0	0	1.031	0
ASV757	3.479	7.543	0.0133833	0.156456	NotSig	Bacteria	Proteobacteria	Gammaproteobacteria	Vibrionales	Vibrionaceae	Vibrio	Unknow	0.005	0	0	0	0	0	0	0	0	0	0	0	0	0	0	0	0	0	0	0	0	0	0	0	0	0	0	0	0	0	0	0	0	0	0	0	0
ASV713	-3.756	7.623	0.0134417	0.15671	NotSig	Bacteria	Proteobacteria	Alphaproteobacteria	Caulobacterales	Caulobacteraceae	Brevundimonas	Unknow	0	0.006	0	0	0	0	0	0	0	0	0	0	0	0	0	0	0	0	0	0	0	0	0	0	0	0	0	0	0	0	0	0	0	0	0	0	0
ASV298	-3.742	7.62	0.0135442	0.157474	NotSig	Bacteria	Proteobacteria	Gammaproteobacteria	Aeromonadales	Aeromonadaceae	Aeromonas	Unknow	0	0.028	0	0	0	0	0	0	0	0	0	0	0	0	0	0	0	0	0	0	0	0	0	0	0	0	0	0	0	0	0	0	0	0	0	0	0
ASV503	-3.729	7.616	0.0138679	0.16069	NotSig	Bacteria	Cyanobacteria	Cyanobacteriia	Chloroplast	Chloroplast	Chloroplast	Unknow	0	0.01	0	0	0	0	0	0	0	0	0	0	0	0	0	0	0	0	0	0	0	0	0	0	0	0	0	0	0	0	0	0	0	0	0	0	0
ASV511	-3.726	7.615	0.0139286	0.16069	NotSig	Bacteria	Proteobacteria	Gammaproteobacteria	Enterobacterales	Unknow	Unknow	Unknow	0	0.011	0	0	0	0	0	0	0	0	0	0	0	0	0	0	0	0	0	0	0	0	0	0	0	0	0	0	0	0	0	0	0	0	0	0	0
ASV1090	-3.725	7.614	0.0139358	0.16069	NotSig	Bacteria	Firmicutes	Negativicutes	Veillonellales-Selenomonadales	Veillonellaceae	Dialister	Dialister_propionicifaciens	0	0.011	0	0	0	0	0	0	0	0	0	0	0	0	0	0	0	0	0	0	0	0	0	0	0	0	0	0	0	0	0	0	0	0	0	0	0
ASV442	-3.721	7.613	0.0139895	0.16069	NotSig	Bacteria	Proteobacteria	Gammaproteobacteria	Aeromonadales	Aeromonadaceae	Aeromonas	Unknow	0	0.015	0	0	0	0	0	0	0	0	0	0	0	0	0	0	0	0	0	0	0	0	0	0	0	0	0	0	0	0	0	0	0	0	0	0	0
ASV324	-3.718	7.613	0.0140091	0.16069	NotSig	Bacteria	Proteobacteria	Gammaproteobacteria	Aeromonadales	Aeromonadaceae	Unknow	Unknow	0	0.031	0	0	0	0	0	0	0	0	0	0	0	0	0	0	0	0	0	0	0	0	0	0	0	0	0	0	0	0	0	0	0	0	0	0	0
ASV751	-3.72	7.613	0.0141686	0.162028	NotSig	Bacteria	Proteobacteria	Gammaproteobacteria	Enterobacterales	Enterobacteriaceae	Unknow	Unknow	0	0.005	0	0	0	0	0	0	0	0	0	0	0	0	0	0	0	0	0	0	0	0	0	0	0	0	0	0	0	0	0	0	0	0	0	0	0
ASV389	-3.709	7.61	0.0142216	0.162028	NotSig	Bacteria	Proteobacteria	Gammaproteobacteria	Enterobacterales	Yersiniaceae	Unknow	Unknow	0	0.021	0	0	0	0	0	0	0	0	0	0	0	0	0	0	0	0	0	0	0	0	0	0	0	0	0	0	0	0	0	0	0	0	0	0	0
ASV522	4.042	7.765	0.0142396	0.162028	NotSig	Bacteria	Firmicutes	Clostridia	Oscillospirales	Oscillospiraceae	Unknow	Unknow	0.01	0	0	0	0	0	0	0	0.098	0.156	0.008	0	0	0	0	0	0.057	0	0	0	0	0	0	0	0	0	0	0	0	0	0	0	0	0	0	0	0
ASV500	-3.698	7.606	0.0145015	0.164569	NotSig	Bacteria	Proteobacteria	Gammaproteobacteria	Enterobacterales	Unknow	Unknow	Unknow	0	0.011	0	0	0	0	0	0	0	0	0	0	0	0	0	0	0	0	0	0	0	0	0	0	0	0	0	0	0	0	0	0	0	0	0	0	0
ASV726	3.417	7.527	0.0146323	0.165612	NotSig	Bacteria	Firmicutes	Clostridia	Oscillospirales	Oscillospiraceae	Oscillibacter	Clostridiales_bacterium	0.005	0	0	0	0	0	0	0	0.131	0	0	0	0	0	0	0	0.041	0	0	0	0	0	0	0	0	0	0	0	0	0	0	0	0	0	0	0	0
ASV744	-3.694	7.605	0.0146989	0.165617	NotSig	Bacteria	Fusobacteriota	Fusobacteriia	Fusobacteriales	Fusobacteriaceae	Cetobacterium	Unknow	0	0.005	0	0	0	0	0	0	0	0	0	0	0	0	0	0	0	0	0	0	0	0	0	0	0	0	0	0	0	0	0	0	0	0	0	0	0
ASV707	3.413	7.526	0.0147103	0.165617	NotSig	Bacteria	Proteobacteria	Gammaproteobacteria	Enterobacterales	Yersiniaceae	Serratia	Unknow	0.006	0	0	0	0	0	0	0	0	0	0	0	0	0	0	0.025	0	0	0	0	0.025	0.025	0.033	0	0	0	0	0	0	0	0.016	0	0	0	0	0	0
ASV567	-3.683	7.602	0.0148292	0.166379	NotSig	Bacteria	Bacteroidota	Bacteroidia	Sphingobacteriales	Sphingobacteriaceae	Pedobacter	Pedobacter_boryungensis	0	0.009	0	0	0	0	0	0	0	0	0	0	0	0	0	0	0	0	0	0	0	0	0	0	0	0	0	0	0	0	0	0	0	0	0	0	0
ASV487	-3.678	7.601	0.0148931	0.166379	NotSig	Bacteria	Firmicutes	Bacilli	Bacillales	Bacillaceae	Bacillus	Unknow	0	0.012	0	0	0	0	0	0	0	0	0	0	0	0	0	0	0	0	0	0	0	0	0	0	0	0	0	0	0	0	0	0	0	0	0	0	0
ASV431	-3.678	7.601	0.0148949	0.166379	NotSig	Bacteria	Firmicutes	Bacilli	Lactobacillales	Enterococcaceae	Enterococcus	Unknow	0	0.015	0	0	0	0	0	0	0	0	0	0	0	0	0	0	0	0	0	0	0	0	0	0	0	0	0	0	0	0	0	0	0	0	0	0	0
ASV671	-3.677	7.6	0.0150084	0.167209	NotSig	Bacteria	Proteobacteria	Gammaproteobacteria	Aeromonadales	Aeromonadaceae	Aeromonas	Unknow	0	0.007	0	0	0	0	0	0	0	0	0	0	0	0	0	0	0	0	0	0	0	0	0	0	0	0	0	0	0	0	0	0	0	0	0	0	0
ASV395	-3.664	7.597	0.015175	0.168625	NotSig	Bacteria	Proteobacteria	Gammaproteobacteria	Burkholderiales	Oxalobacteraceae	Unknow	Unknow	0	0.016	0	0	0	0	0	0	0	0	0	0	0	0	0	0	0	0	0	0	0	0	0	0	0	0	0	0	0	0	0	0	0	0	0	0	0
ASV526	-3.66	7.595	0.0153001	0.169026	NotSig	Bacteria	Proteobacteria	Gammaproteobacteria	Burkholderiales	Chitinibacteraceae	Deefgea	Deefgea_sp.	0	0.01	0	0	0	0	0	0	0	0	0	0	0	0	0	0	0	0	0	0	0	0	0	0	0	0	0	0	0	0	0	0	0	0	0	0	0
ASV797	-3.667	7.597	0.0153016	0.169026	NotSig	Bacteria	Proteobacteria	Gammaproteobacteria	Alteromonadales	Shewanellaceae	Shewanella	Unknow	0	0.005	0	0	0	0	0	0	0	0	0	0	0	0	0	0	0	0	0	0	0	0	0	0	0	0	0	0	0	0	0	0	0	0	0	0	0
ASV24	2.267	12.378	0.015335	0.169026	NotSig	Bacteria	Proteobacteria	Gammaproteobacteria	Aeromonadales	Aeromonadaceae	Aeromonas	Unknow	0.718	0.253	0.458	1.015	1.661	0.196	0.409	0.417	0.319	0.499	0.663	1.76	0.999	0.843	0.319	0.123	0.262	0.368	0.999	0.999	0	0.336	0.074	2.275	1.596	0.589	3.339	2.578	1.121	1.015	0.106	0	0.172	0.213	0.63	0.172	0.082
ASV571	3.381	7.518	0.0153696	0.169026	NotSig	Bacteria	Actinobacteriota	Actinobacteria	Micrococcales	Microbacteriaceae	Agromyces	Agromyces_terreus	0.008	0	0	0	0	0	0	0	0	0	0	0	0	0	0	0	0	0	0	0	0	0	0	0.106	0.057	0.057	0.065	0.049	0.025	0	0	0	0	0	0.025	0	0
ASV780	3.378	7.517	0.0155014	0.169612	NotSig	Bacteria	Bacteroidota	Bacteroidia	Bacteroidales	Unknow	Unknow	Unknow	0.005	0	0	0	0	0	0	0	0.074	0	0.049	0	0	0	0	0	0	0	0	0	0.041	0	0	0	0	0	0	0	0	0	0	0	0	0	0	0	0
ASV422	-3.649	7.592	0.0155024	0.169612	NotSig	Bacteria	Proteobacteria	Gammaproteobacteria	Enterobacterales	Enterobacteriaceae	Plesiomonas	Unknow	0	0.015	0	0	0	0	0	0	0	0	0	0	0	0	0	0	0	0	0	0	0	0	0	0	0	0	0	0	0	0	0	0	0	0	0	0	0
ASV532	-3.648	7.592	0.0155861	0.170092	NotSig	Bacteria	Proteobacteria	Alphaproteobacteria	Rhizobiales	Rhizobiaceae	Allorhizobium-Neorhizobium-Pararhizobium-Rhizobium	Unknow	0	0.01	0	0	0	0	0	0	0	0	0	0	0	0	0	0	0	0	0	0	0	0	0	0	0	0	0	0	0	0	0	0	0	0	0	0	0
ASV815	3.368	7.515	0.0157564	0.170836	NotSig	Bacteria	Fusobacteriota	Fusobacteriia	Fusobacteriales	Fusobacteriaceae	Cetobacterium	Unknow	0.004	0	0	0	0	0.09	0	0	0	0	0	0	0	0	0	0	0	0.106	0	0	0	0	0	0	0	0	0	0	0	0	0	0	0	0	0	0	0
ASV1133	-3.639	7.589	0.0157633	0.170836	NotSig	Bacteria	Actinobacteriota	Actinobacteria	Bifidobacteriales	Bifidobacteriaceae	Gardnerella	Unknow	0	0.011	0	0	0	0	0	0	0	0	0	0	0	0	0	0	0	0	0	0	0	0	0	0	0	0	0	0	0	0	0	0	0	0	0	0	0
ASV491	-3.638	7.589	0.0157744	0.170836	NotSig	Bacteria	Firmicutes	Bacilli	Bacillales	Bacillaceae	Bacillus	Unknow	0	0.012	0	0	0	0	0	0	0	0	0	0	0	0	0	0	0	0	0	0	0	0	0	0	0	0	0	0	0	0	0	0	0	0	0	0	0
ASV698	-3.637	7.589	0.0159233	0.172012	NotSig	Bacteria	Proteobacteria	Alphaproteobacteria	Rhizobiales	Rhizobiales_Incertae_Sedis	Phreatobacter	Unknow	0	0.006	0	0	0	0	0	0	0	0	0	0	0	0	0	0	0	0	0	0	0	0	0	0	0	0	0	0	0	0	0	0	0	0	0	0	0
ASV766	3.342	7.508	0.0163465	0.175774	NotSig	Bacteria	Firmicutes	Bacilli	Lactobacillales	Lactobacillaceae	Lactobacillus	Unknow	0.004	0	0	0	0	0.049	0	0	0	0	0.082	0	0	0	0	0	0	0.074	0	0	0	0	0	0	0	0	0	0	0	0	0	0	0	0	0	0	0
ASV723	3.339	7.507	0.0163854	0.175774	NotSig	Bacteria	Fusobacteriota	Fusobacteriia	Fusobacteriales	Fusobacteriaceae	Cetobacterium	Unknow	0.005	0	0	0	0	0	0	0	0	0	0	0	0	0	0	0	0	0	0	0	0	0	0	0	0	0	0	0	0	0.049	0.057	0	0	0	0	0	0.082
ASV759	-3.617	7.583	0.0163952	0.175774	NotSig	Bacteria	Proteobacteria	Alphaproteobacteria	Sphingomonadales	Sphingomonadaceae	Sphingomonas	Unknow	0	0.005	0	0	0	0	0	0	0	0	0	0	0	0	0	0	0	0	0	0	0	0	0	0	0	0	0	0	0	0	0	0	0	0	0	0	0
ASV412	-3.604	7.579	0.0165272	0.176746	NotSig	Bacteria	Proteobacteria	Gammaproteobacteria	Burkholderiales	Chitinibacteraceae	Deefgea	Deefgea_sp.	0	0.016	0	0	0	0	0	0	0	0	0	0	0	0	0	0	0	0	0	0	0	0	0	0	0	0	0	0	0	0	0	0	0	0	0	0	0
ASV346	4.348	8.232	0.0167737	0.17787	NotSig	Bacteria	Proteobacteria	Gammaproteobacteria	Pseudomonadales	Pseudomonadaceae	Pseudomonas	Unknow	0.02	0.001	0	0	0	0	0	0	0	0	0	0	0	0	0.074	0.049	0	0	0	0	0.082	0.188	0.082	0	0	0	0	0	0	0	0.065	0.033	0	0	0	0	0
ASV1159	-3.594	7.577	0.0167991	0.17787	NotSig	Bacteria	Firmicutes	Negativicutes	Veillonellales-Selenomonadales	Veillonellaceae	Megasphaera	Megasphaera_micronuciformis	0	0.01	0	0	0	0	0	0	0	0	0	0	0	0	0	0	0	0	0	0	0	0	0	0	0	0	0	0	0	0	0	0	0	0	0	0	0
ASV1163	-3.594	7.577	0.0167991	0.17787	NotSig	Bacteria	Firmicutes	Negativicutes	Veillonellales-Selenomonadales	Veillonellaceae	Megasphaera	Megasphaera_micronuciformis	0	0.01	0	0	0	0	0	0	0	0	0	0	0	0	0	0	0	0	0	0	0	0	0	0	0	0	0	0	0	0	0	0	0	0	0	0	0
ASV1176	-3.594	7.577	0.0167991	0.17787	NotSig	Bacteria	Firmicutes	Clostridia	Peptostreptococcales-Tissierellales	Peptostreptococcales-Tissierellales	Anaerococcus	Unknow	0	0.01	0	0	0	0	0	0	0	0	0	0	0	0	0	0	0	0	0	0	0	0	0	0	0	0	0	0	0	0	0	0	0	0	0	0	0
ASV767	-3.591	7.575	0.0170302	0.179559	NotSig	Bacteria	Proteobacteria	Gammaproteobacteria	Burkholderiales	Comamonadaceae	Unknow	Unknow	0	0.005	0	0	0	0	0	0	0	0	0	0	0	0	0	0	0	0	0	0	0	0	0	0	0	0	0	0	0	0	0	0	0	0	0	0	0
ASV483	-3.582	7.573	0.0170605	0.179559	NotSig	Bacteria	Proteobacteria	Gammaproteobacteria	Enterobacterales	Enterobacteriaceae	Plesiomonas	Unknow	0	0.013	0	0	0	0	0	0	0	0	0	0	0	0	0	0	0	0	0	0	0	0	0	0	0	0	0	0	0	0	0	0	0	0	0	0	0
ASV482	-3.581	7.573	0.0170848	0.179559	NotSig	Bacteria	Proteobacteria	Gammaproteobacteria	Aeromonadales	Aeromonadaceae	Aeromonas	Unknow	0	0.013	0	0	0	0	0	0	0	0	0	0	0	0	0	0	0	0	0	0	0	0	0	0	0	0	0	0	0	0	0	0	0	0	0	0	0
ASV374	-3.578	7.572	0.0171342	0.179636	NotSig	Bacteria	Proteobacteria	Gammaproteobacteria	Enterobacterales	Enterobacteriaceae	Unknow	Unknow	0	0.019	0	0	0	0	0	0	0	0	0	0	0	0	0	0	0	0	0	0	0	0	0	0	0	0	0	0	0	0	0	0	0	0	0	0	0
ASV639	3.293	7.496	0.0174529	0.182528	NotSig	Bacteria	Bacteroidota	Bacteroidia	Bacteroidales	Bacteroidaceae	Bacteroides	Bacteroides_stercoris	0.007	0	0	0	0	0	0	0	0	0	0.057	0	0	0	0	0	0	0	0	0	0	0	0	0	0	0	0	0	0	0	0	0	0	0	0	0.09	0
ASV390	-3.557	7.566	0.0176637	0.184281	NotSig	Bacteria	Firmicutes	Bacilli	Erysipelotrichales	Erysipelotrichaceae	ZOR0006	Cetobacterium_sp.	0	0.019	0	0	0	0	0	0	0	0	0	0	0	0	0	0	0	0	0	0	0	0	0	0	0	0	0	0	0	0	0	0	0	0	0	0	0
ASV731	3.283	7.494	0.0177457	0.184682	NotSig	Bacteria	Firmicutes	Clostridia	Lachnospirales	Lachnospiraceae	Lachnospiraceae_NK4A136_group	Lachnospiraceae_bacterium	0.005	0	0	0	0	0	0	0	0.074	0.065	0	0	0	0	0	0	0.016	0	0	0	0	0	0	0	0	0	0	0	0	0	0	0	0	0	0	0	0
ASV406	-3.552	7.565	0.0177887	0.184682	NotSig	Bacteria	Proteobacteria	Gammaproteobacteria	Burkholderiales	Chromobacteriaceae	Vogesella	Unknow	0	0.016	0	0	0	0	0	0	0	0	0	0	0	0	0	0	0	0	0	0	0	0	0	0	0	0	0	0	0	0	0	0	0	0	0	0	0
ASV602	-3.552	7.565	0.0178487	0.184856	NotSig	Bacteria	Firmicutes	Bacilli	Erysipelotrichales	Erysipelotrichaceae	ZOR0006	Cetobacterium_sp.	0	0.008	0	0	0	0	0	0	0	0	0	0	0	0	0	0	0	0	0	0	0	0	0	0	0	0	0	0	0	0	0	0	0	0	0	0	0
ASV405	-3.541	7.562	0.0180527	0.186515	NotSig	Bacteria	Proteobacteria	Gammaproteobacteria	Enterobacterales	Enterobacteriaceae	Unknow	Unknow	0	0.016	0	0	0	0	0	0	0	0	0	0	0	0	0	0	0	0	0	0	0	0	0	0	0	0	0	0	0	0	0	0	0	0	0	0	0
ASV339	-3.536	7.561	0.0181497	0.187064	NotSig	Bacteria	Proteobacteria	Gammaproteobacteria	Enterobacterales	Enterobacteriaceae	Unknow	Unknow	0	0.023	0	0	0	0	0	0	0	0	0	0	0	0	0	0	0	0	0	0	0	0	0	0	0	0	0	0	0	0	0	0	0	0	0	0	0
ASV879	-3.533	7.56	0.0183051	0.188212	NotSig	Bacteria	Firmicutes	Bacilli	Bacillales	Bacillaceae	Bacillus	Unknow	0	0.011	0	0	0	0	0	0	0	0	0	0	0	0	0	0	0	0	0	0	0	0	0	0	0	0	0	0	0	0	0	0	0	0	0	0	0
ASV656	3.252	7.487	0.0184917	0.189257	NotSig	Bacteria	Proteobacteria	Gammaproteobacteria	Burkholderiales	Rhodocyclaceae	Uliginosibacterium	Unknow	0.006	0	0	0	0	0	0	0	0	0	0	0	0	0	0	0	0	0	0	0	0	0	0	0	0.065	0.115	0	0	0.09	0	0	0	0	0	0	0	0
ASV627	-3.528	7.558	0.0184954	0.189257	NotSig	Bacteria	Actinobacteriota	Actinobacteria	Micrococcales	Micrococcaceae	Paenarthrobacter	Unknow	0	0.007	0	0	0	0	0	0	0	0	0	0	0	0	0	0	0	0	0	0	0	0	0	0	0	0	0	0	0	0	0	0	0	0	0	0	0
ASV428	-3.512	7.554	0.0187974	0.191886	NotSig	Bacteria	Proteobacteria	Gammaproteobacteria	Enterobacterales	Enterobacteriaceae	Unknow	Unknow	0	0.015	0	0	0	0	0	0	0	0	0	0	0	0	0	0	0	0	0	0	0	0	0	0	0	0	0	0	0	0	0	0	0	0	0	0	0
ASV133	-4.127	8.656	0.0188491	0.191889	NotSig	Bacteria	Bacteroidota	Bacteroidia	Flavobacteriales	Flavobacteriaceae	Flavobacterium	Unknow	0.001	0.097	0	0	0	0	0	0	0.033	0	0	0	0	0	0	0	0	0	0	0	0	0	0	0	0	0	0	0	0	0	0	0	0	0	0	0	0
ASV3	-1.823	16.202	0.0188955	0.191889	NotSig	Bacteria	Fusobacteriota	Fusobacteriia	Fusobacteriales	Fusobacteriaceae	Cetobacterium	Unknow	2.353	9.811	7.415	5.467	5.132	3.184	0.262	2.112	0.172	2.979	2.414	4.027	4.06	4.207	0.213	0.36	0.221	5.042	0.868	1.105	3.683	0.205	1.031	0.098	0.09	0.196	2.758	2.906	5.975	0.385	5.369	1.203	10.133	4.321	0.115	3.855	1.383
ASV363	4.273	8.147	0.0189326	0.191889	NotSig	Bacteria	Bacteroidota	Bacteroidia	Bacteroidales	Muribaculaceae	Muribaculaceae	Unknow	0.018	0.001	0	0	0	0.164	0	0	0	0	0.156	0	0	0	0	0	0	0.205	0	0	0	0	0	0	0	0	0	0	0	0	0	0	0	0	0	0.196	0
ASV358	-3.489	7.548	0.0193682	0.19584	NotSig	Bacteria	Proteobacteria	Gammaproteobacteria	Aeromonadales	Aeromonadaceae	Aeromonas	Unknow	0	0.02	0	0	0	0	0	0	0	0	0	0	0	0	0	0	0	0	0	0	0	0	0	0	0	0	0	0	0	0	0	0	0	0	0	0	0
ASV342	-3.471	7.543	0.019848	0.200126	NotSig	Bacteria	Proteobacteria	Gammaproteobacteria	Burkholderiales	Comamonadaceae	Unknow	Unknow	0	0.028	0	0	0	0	0	0	0	0	0	0	0	0	0	0	0	0	0	0	0	0	0	0	0	0	0	0	0	0	0	0	0	0	0	0	0
ASV352	-3.47	7.543	0.019886	0.200126	NotSig	Bacteria	Proteobacteria	Gammaproteobacteria	Enterobacterales	Enterobacteriaceae	Unknow	Unknow	0	0.02	0	0	0	0	0	0	0	0	0	0	0	0	0	0	0	0	0	0	0	0	0	0	0	0	0	0	0	0	0	0	0	0	0	0	0
ASV755	-3.47	7.543	0.0201121	0.201926	NotSig	Bacteria	Actinobacteriota	Actinobacteria	Micrococcales	Cellulomonadaceae	Cellulomonas	Unknow	0	0.004	0	0	0	0	0	0	0	0	0	0	0	0	0	0	0	0	0	0	0	0	0	0	0	0	0	0	0	0	0	0	0	0	0	0	0
ASV543	-3.461	7.54	0.0202157	0.202489	NotSig	Bacteria	Proteobacteria	Gammaproteobacteria	Pseudomonadales	Moraxellaceae	Acinetobacter	Unknow	0	0.01	0	0	0	0	0	0	0	0	0	0	0	0	0	0	0	0	0	0	0	0	0	0	0	0	0	0	0	0	0	0	0	0	0	0	0
ASV488	-3.453	7.538	0.0204281	0.204138	NotSig	Bacteria	Firmicutes	Bacilli	Lactobacillales	Enterococcaceae	Enterococcus	Unknow	0	0.012	0	0	0	0	0	0	0	0	0	0	0	0	0	0	0	0	0	0	0	0	0	0	0	0	0	0	0	0	0	0	0	0	0	0	0
ASV754	3.16	7.465	0.0209345	0.208709	NotSig	Bacteria	Firmicutes	Clostridia	Oscillospirales	Oscillospiraceae	Colidextribacter	Unknow	0.005	0	0	0	0	0	0	0	0.065	0.033	0	0	0	0	0	0	0.041	0	0	0	0	0	0	0	0	0	0	0	0	0	0	0	0	0	0	0	0
ASV551	-3.433	7.533	0.021005	0.208924	NotSig	Bacteria	Proteobacteria	Gammaproteobacteria	Aeromonadales	Aeromonadaceae	Aeromonas	Unknow	0	0.01	0	0	0	0	0	0	0	0	0	0	0	0	0	0	0	0	0	0	0	0	0	0	0	0	0	0	0	0	0	0	0	0	0	0	0
ASV593	-3.419	7.53	0.021474	0.212904	NotSig	Bacteria	Proteobacteria	Gammaproteobacteria	Pseudomonadales	Moraxellaceae	Acinetobacter	Acinetobacter_bohemicus	0	0.008	0	0	0	0	0	0	0	0	0	0	0	0	0	0	0	0	0	0	0	0	0	0	0	0	0	0	0	0	0	0	0	0	0	0	0
ASV453	-3.413	7.528	0.0215301	0.212904	NotSig	Bacteria	Proteobacteria	Gammaproteobacteria	Aeromonadales	Aeromonadaceae	Aeromonas	Unknow	0	0.013	0	0	0	0	0	0	0	0	0	0	0	0	0	0	0	0	0	0	0	0	0	0	0	0	0	0	0	0	0	0	0	0	0	0	0
ASV361	-3.411	7.528	0.0215548	0.212904	NotSig	Bacteria	Proteobacteria	Gammaproteobacteria	Enterobacterales	Enterobacteriaceae	Klebsiella	Unknow	0	0.019	0	0	0	0	0	0	0	0	0	0	0	0	0	0	0	0	0	0	0	0	0	0	0	0	0	0	0	0	0	0	0	0	0	0	0
ASV90	-3.325	9.494	0.0218598	0.215418	NotSig	Bacteria	Proteobacteria	Gammaproteobacteria	Enterobacterales	Enterobacteriaceae	Klebsiella	Unknow	0.006	0.188	0	0	0	0	0	0.041	0	0	0	0	0	0	0	0	0	0	0	0	0.049	0.049	0.049	0	0	0	0	0	0	0	0	0	0	0	0	0	0
ASV622	3.121	7.457	0.0219441	0.215454	NotSig	Bacteria	Bacteroidota	Bacteroidia	Bacteroidales	Unknow	Unknow	Unknow	0.007	0	0	0	0	0	0	0	0	0	0	0	0	0	0	0	0	0	0	0	0	0	0	0	0	0	0	0	0	0	0	0	0	0.311	0	0	0
ASV774	3.124	7.457	0.0219645	0.215454	NotSig	Bacteria	Firmicutes	Clostridia	Lachnospirales	Lachnospiraceae	Lachnospiraceae_NK4A136_group	Unknow	0.005	0	0	0	0	0	0	0	0.049	0.115	0	0	0	0	0	0	0.008	0	0	0	0	0	0	0	0	0	0	0	0	0	0	0	0	0	0	0	0
ASV489	-3.396	7.524	0.0220611	0.215906	NotSig	Bacteria	Proteobacteria	Gammaproteobacteria	Aeromonadales	Aeromonadaceae	Aeromonas	Unknow	0	0.011	0	0	0	0	0	0	0	0	0	0	0	0	0	0	0	0	0	0	0	0	0	0	0	0	0	0	0	0	0	0	0	0	0	0	0
ASV874	-3.399	7.524	0.0221917	0.216686	NotSig	Bacteria	Fusobacteriota	Fusobacteriia	Fusobacteriales	Fusobacteriaceae	Cetobacterium	Unknow	0	0.004	0	0	0	0	0	0	0	0	0	0	0	0	0	0	0	0	0	0	0	0	0	0	0	0	0	0	0	0	0	0	0	0	0	0	0
ASV479	-3.388	7.522	0.0222703	0.216957	NotSig	Bacteria	Proteobacteria	Gammaproteobacteria	Aeromonadales	Unknow	Unknow	Unknow	0	0.012	0	0	0	0	0	0	0	0	0	0	0	0	0	0	0	0	0	0	0	0	0	0	0	0	0	0	0	0	0	0	0	0	0	0	0
ASV354	-3.381	7.52	0.0224324	0.217751	NotSig	Bacteria	Proteobacteria	Gammaproteobacteria	Aeromonadales	Unknow	Unknow	Unknow	0	0.026	0	0	0	0	0	0	0	0	0	0	0	0	0	0	0	0	0	0	0	0	0	0	0	0	0	0	0	0	0	0	0	0	0	0	0
ASV820	-3.39	7.522	0.0224538	0.217751	NotSig	Bacteria	Proteobacteria	Gammaproteobacteria	Cellvibrionales	Halieaceae	OM60(NOR5)_clade	Unknow	0	0.004	0	0	0	0	0	0	0	0	0	0	0	0	0	0	0	0	0	0	0	0	0	0	0	0	0	0	0	0	0	0	0	0	0	0	0
ASV401	-3.375	7.518	0.0226623	0.219274	NotSig	Bacteria	Firmicutes	Bacilli	Lactobacillales	Carnobacteriaceae	Carnobacterium	Carnobacterium_divergens	0	0.015	0	0	0	0	0	0	0	0	0	0	0	0	0	0	0	0	0	0	0	0	0	0	0	0	0	0	0	0	0	0	0	0	0	0	0
ASV640	3.088	7.449	0.0229437	0.221495	NotSig	Bacteria	Bacteroidota	Bacteroidia	Bacteroidales	Unknow	Unknow	Unknow	0.007	0	0	0	0	0	0	0	0	0	0	0	0	0	0	0	0	0	0	0	0	0	0	0	0	0	0	0	0	0	0	0	0	0.303	0	0	0
ASV458	-3.364	7.516	0.0230052	0.221587	NotSig	Bacteria	Proteobacteria	Gammaproteobacteria	Aeromonadales	Aeromonadaceae	Aeromonas	Unknow	0	0.014	0	0	0	0	0	0	0	0	0	0	0	0	0	0	0	0	0	0	0	0	0	0	0	0	0	0	0	0	0	0	0	0	0	0	0
ASV810	3.077	7.447	0.0233658	0.224554	NotSig	Bacteria	Proteobacteria	Alphaproteobacteria	Rhodobacterales	Rhodobacteraceae	Roseobacter_clade_CHAB-I-5_lineage	Unknow	0.004	0	0	0	0	0	0	0	0	0	0.008	0	0	0	0	0	0	0	0	0	0	0.164	0	0	0	0	0	0	0	0	0	0	0	0	0	0	0
ASV481	-3.347	7.511	0.0235414	0.224576	NotSig	Bacteria	Proteobacteria	Gammaproteobacteria	Enterobacterales	Yersiniaceae	Serratia	Unknow	0	0.012	0	0	0	0	0	0	0	0	0	0	0	0	0	0	0	0	0	0	0	0	0	0	0	0	0	0	0	0	0	0	0	0	0	0	0
ASV860	-3.354	7.513	0.0235729	0.224576	NotSig	Bacteria	Proteobacteria	Alphaproteobacteria	Holosporales	Holosporaceae	Unknow	Unknow	0	0.004	0	0	0	0	0	0	0	0	0	0	0	0	0	0	0	0	0	0	0	0	0	0	0	0	0	0	0	0	0	0	0	0	0	0	0
ASV765	3.07	7.446	0.0235741	0.224576	NotSig	Bacteria	Proteobacteria	Gammaproteobacteria	Alteromonadales	Idiomarinaceae	Idiomarina	Unknow	0.004	0	0	0	0	0	0	0	0	0	0	0	0	0	0.008	0.016	0	0	0	0	0.008	0.008	0.025	0	0	0	0	0	0	0	0.008	0.008	0	0	0	0	0
ASV1293	-3.346	7.511	0.0236209	0.224576	NotSig	Bacteria	Firmicutes	Clostridia	Peptostreptococcales-Tissierellales	Peptostreptococcales-Tissierellales	Peptoniphilus	Unknow	0	0.009	0	0	0	0	0	0	0	0	0	0	0	0	0	0	0	0	0	0	0	0	0	0	0	0	0	0	0	0	0	0	0	0	0	0	0
ASV545	-3.345	7.511	0.0236313	0.224576	NotSig	Bacteria	Firmicutes	Bacilli	Bacillales	Bacillaceae	Bacillus	Unknow	0	0.009	0	0	0	0	0	0	0	0	0	0	0	0	0	0	0	0	0	0	0	0	0	0	0	0	0	0	0	0	0	0	0	0	0	0	0
ASV636	-3.344	7.511	0.0236914	0.224647	NotSig	Bacteria	Bacteroidota	Bacteroidia	Sphingobacteriales	Sphingobacteriaceae	Pedobacter	Unknow	0	0.007	0	0	0	0	0	0	0	0	0	0	0	0	0	0	0	0	0	0	0	0	0	0	0	0	0	0	0	0	0	0	0	0	0	0	0
ASV495	-3.334	7.508	0.0239535	0.226628	NotSig	Bacteria	Proteobacteria	Gammaproteobacteria	Enterobacterales	Morganellaceae	Proteus	Unknow	0	0.012	0	0	0	0	0	0	0	0	0	0	0	0	0	0	0	0	0	0	0	0	0	0	0	0	0	0	0	0	0	0	0	0	0	0	0
ASV574	-3.332	7.508	0.02404	0.226937	NotSig	Bacteria	Firmicutes	Bacilli	Mycoplasmatales	Mycoplasmataceae	Candidatus_Lumbricincola	Unknow	0	0.009	0	0	0	0	0	0	0	0	0	0	0	0	0	0	0	0	0	0	0	0	0	0	0	0	0	0	0	0	0	0	0	0	0	0	0
ASV681	-3.333	7.508	0.0240924	0.226937	NotSig	Bacteria	Verrucomicrobiota	Verrucomicrobiae	Verrucomicrobiales	Verrucomicrobiaceae	Verrucomicrobium	Unknow	0	0.006	0	0	0	0	0	0	0	0	0	0	0	0	0	0	0	0	0	0	0	0	0	0	0	0	0	0	0	0	0	0	0	0	0	0	0
ASV515	-3.326	7.506	0.0242046	0.227491	NotSig	Bacteria	Proteobacteria	Gammaproteobacteria	Aeromonadales	Aeromonadaceae	Aeromonas	Unknow	0	0.011	0	0	0	0	0	0	0	0	0	0	0	0	0	0	0	0	0	0	0	0	0	0	0	0	0	0	0	0	0	0	0	0	0	0	0
ASV608	3.039	7.439	0.0244377	0.228498	NotSig	Bacteria	Proteobacteria	Gammaproteobacteria	Burkholderiales	Sutterellaceae	Unknow	Unknow	0.007	0	0	0	0	0	0	0	0	0	0	0	0	0	0	0	0	0	0	0	0	0	0	0	0.205	0	0	0	0	0	0	0	0	0.123	0	0	0
ASV173	-3.725	8.904	0.0244746	0.228498	NotSig	Bacteria	Proteobacteria	Gammaproteobacteria	Burkholderiales	Comamonadaceae	Paucibacter	Unknow	0.003	0.062	0	0	0	0	0	0.033	0	0	0	0	0	0	0	0	0	0.008	0	0	0	0	0	0	0	0	0	0	0	0	0	0	0	0	0	0	0
ASV1320	-3.318	7.504	0.0244951	0.228498	NotSig	Bacteria	Gemmatimonadota	Gemmatimonadetes	Gemmatimonadales	Gemmatimonadaceae	Unknow	Unknow	0	0.008	0	0	0	0	0	0	0	0	0	0	0	0	0	0	0	0	0	0	0	0	0	0	0	0	0	0	0	0	0	0	0	0	0	0	0
ASV938	3.042	7.44	0.024526	0.228498	NotSig	Bacteria	Firmicutes	Bacilli	Mycoplasmatales	Mycoplasmataceae	Unknow	Unknow	0.003	0	0	0	0	0	0	0	0	0	0	0	0	0	0	0	0	0	0	0	0	0	0	0	0	0	0	0	0	0	0.139	0	0	0	0	0	0
ASV540	-3.312	7.503	0.0246749	0.22867	NotSig	Bacteria	Proteobacteria	Gammaproteobacteria	Enterobacterales	Enterobacteriaceae	Plesiomonas	Unknow	0	0.011	0	0	0	0	0	0	0	0	0	0	0	0	0	0	0	0	0	0	0	0	0	0	0	0	0	0	0	0	0	0	0	0	0	0	0
ASV141	-3.85	8.752	0.0246818	0.22867	NotSig	Bacteria	Proteobacteria	Gammaproteobacteria	Aeromonadales	Aeromonadaceae	Aeromonas	Unknow	0.002	0.088	0	0	0	0	0	0	0	0	0	0	0	0	0	0	0	0	0	0	0	0	0	0	0	0	0	0	0	0	0	0	0	0	0	0	0
ASV655	3.031	7.437	0.0247051	0.22867	NotSig	Bacteria	Proteobacteria	Gammaproteobacteria	Enterobacterales	Enterobacteriaceae	Unknow	Unknow	0.006	0	0	0	0	0	0	0	0	0	0	0	0	0	0	0	0	0	0	0	0	0	0	0.09	0.082	0	0.082	0.041	0	0	0	0	0	0	0	0	0
ASV402	-3.298	7.499	0.0250625	0.231476	NotSig	Bacteria	Proteobacteria	Gammaproteobacteria	Pseudomonadales	Moraxellaceae	Acinetobacter	Unknow	0	0.018	0	0	0	0	0	0	0	0	0	0	0	0	0	0	0	0	0	0	0	0	0	0	0	0	0	0	0	0	0	0	0	0	0	0	0
ASV696	-3.3	7.5	0.0252008	0.23225	NotSig	Bacteria	Proteobacteria	Gammaproteobacteria	Enterobacterales	Yersiniaceae	Serratia	Unknow	0	0.006	0	0	0	0	0	0	0	0	0	0	0	0	0	0	0	0	0	0	0	0	0	0	0	0	0	0	0	0	0	0	0	0	0	0	0
ASV477	-3.29	7.497	0.0253963	0.233547	NotSig	Bacteria	Proteobacteria	Gammaproteobacteria	Burkholderiales	Oxalobacteraceae	Duganella	Unknow	0	0.011	0	0	0	0	0	0	0	0	0	0	0	0	0	0	0	0	0	0	0	0	0	0	0	0	0	0	0	0	0	0	0	0	0	0	0
ASV447	-3.266	7.492	0.0261551	0.239739	NotSig	Bacteria	Proteobacteria	Gammaproteobacteria	Enterobacterales	Enterobacteriaceae	Unknow	Unknow	0	0.014	0	0	0	0	0	0	0	0	0	0	0	0	0	0	0	0	0	0	0	0	0	0	0	0	0	0	0	0	0	0	0	0	0	0	0
ASV900	-3.274	7.494	0.0261819	0.239739	NotSig	Bacteria	Bdellovibrionota	Bdellovibrionia	Bdellovibrionales	Bdellovibrionaceae	Bdellovibrio	Bdellovibrio_bacteriovorus	0	0.004	0	0	0	0	0	0	0	0	0	0	0	0	0	0	0	0	0	0	0	0	0	0	0	0	0	0	0	0	0	0	0	0	0	0	0
ASV1334	-3.262	7.491	0.026344	0.240283	NotSig	Bacteria	Proteobacteria	Alphaproteobacteria	Rhodospirillales	AEGEAN-169_marine_group	AEGEAN-169_marine_group	alpha_proteobacterium	0	0.008	0	0	0	0	0	0	0	0	0	0	0	0	0	0	0	0	0	0	0	0	0	0	0	0	0	0	0	0	0	0	0	0	0	0	0
ASV612	-3.262	7.491	0.026354	0.240283	NotSig	Bacteria	Proteobacteria	Alphaproteobacteria	Rhizobiales	Rhizobiaceae	Allorhizobium-Neorhizobium-Pararhizobium-Rhizobium	Unknow	0	0.008	0	0	0	0	0	0	0	0	0	0	0	0	0	0	0	0	0	0	0	0	0	0	0	0	0	0	0	0	0	0	0	0	0	0	0
ASV512	-3.245	7.487	0.0268569	0.244253	NotSig	Bacteria	Proteobacteria	Gammaproteobacteria	Enterobacterales	Enterobacteriaceae	Escherichia-Shigella	Unknow	0	0.011	0	0	0	0	0	0	0	0	0	0	0	0	0	0	0	0	0	0	0	0	0	0	0	0	0	0	0	0	0	0	0	0	0	0	0
ASV565	-3.245	7.487	0.0269039	0.244253	NotSig	Bacteria	Proteobacteria	Gammaproteobacteria	Burkholderiales	Comamonadaceae	Sphaerotilus	Sphaerotilus_natans	0	0.009	0	0	0	0	0	0	0	0	0	0	0	0	0	0	0	0	0	0	0	0	0	0	0	0	0	0	0	0	0	0	0	0	0	0	0
ASV601	2.955	7.422	0.0272001	0.246154	NotSig	Bacteria	Firmicutes	Clostridia	Peptococcales	Peptococcaceae	Unknow	Unknow	0.007	0	0	0	0	0	0	0	0	0	0	0	0	0	0	0	0	0	0	0	0.016	0	0	0	0	0	0	0	0	0	0.008	0.303	0	0	0	0	0
ASV857	-3.242	7.486	0.0272287	0.246154	NotSig	Bacteria	Actinobacteriota	Actinobacteria	Micrococcales	Microbacteriaceae	Unknow	Unknow	0	0.004	0	0	0	0	0	0	0	0	0	0	0	0	0	0	0	0	0	0	0	0	0	0	0	0	0	0	0	0	0	0	0	0	0	0	0
ASV1344	-3.233	7.484	0.0273171	0.246431	NotSig	Bacteria	Firmicutes	Clostridia	Peptostreptococcales-Tissierellales	Peptostreptococcales-Tissierellales	Anaerococcus	Anaerococcus_octavius	0	0.008	0	0	0	0	0	0	0	0	0	0	0	0	0	0	0	0	0	0	0	0	0	0	0	0	0	0	0	0	0	0	0	0	0	0	0
ASV664	-3.231	7.483	0.0274228	0.246863	NotSig	Bacteria	Bacteroidota	Bacteroidia	Flavobacteriales	Weeksellaceae	Chryseobacterium	Chryseobacterium_greenlandense	0	0.007	0	0	0	0	0	0	0	0	0	0	0	0	0	0	0	0	0	0	0	0	0	0	0	0	0	0	0	0	0	0	0	0	0	0	0
ASV632	-3.228	7.483	0.02762	0.248115	NotSig	Bacteria	Deinococcota	Deinococci	Deinococcales	Deinococcaceae	Deinococcus	Unknow	0	0.007	0	0	0	0	0	0	0	0	0	0	0	0	0	0	0	0	0	0	0	0	0	0	0	0	0	0	0	0	0	0	0	0	0	0	0
ASV316	4.006	8.355	0.0277572	0.248295	NotSig	Bacteria	Proteobacteria	Gammaproteobacteria	Enterobacterales	Yersiniaceae	Yersinia	Unknow	0.023	0.002	0	0	0	0	0	0	0	0	0	0	0	0	0.098	0	0	0	0	0	0.106	0.156	0.147	0	0	0	0	0	0	0	0.082	0.074	0	0	0	0	0
ASV424	-3.217	7.48	0.0277872	0.248295	NotSig	Bacteria	Proteobacteria	Alphaproteobacteria	Sphingomonadales	Sphingomonadaceae	Sphingomonas	Unknow	0	0.014	0	0	0	0	0	0	0	0	0	0	0	0	0	0	0	0	0	0	0	0	0	0	0	0	0	0	0	0	0	0	0	0	0	0	0
ASV516	-3.215	7.48	0.0278738	0.248295	NotSig	Bacteria	Proteobacteria	Gammaproteobacteria	Pseudomonadales	Moraxellaceae	Acinetobacter	Unknow	0	0.011	0	0	0	0	0	0	0	0	0	0	0	0	0	0	0	0	0	0	0	0	0	0	0	0	0	0	0	0	0	0	0	0	0	0	0
ASV589	-3.216	7.48	0.0278956	0.248295	NotSig	Bacteria	Proteobacteria	Gammaproteobacteria	Aeromonadales	Unknow	Unknow	Unknow	0	0.008	0	0	0	0	0	0	0	0	0	0	0	0	0	0	0	0	0	0	0	0	0	0	0	0	0	0	0	0	0	0	0	0	0	0	0
ASV1221	-3.215	7.48	0.027959	0.248295	NotSig	Bacteria	Proteobacteria	Gammaproteobacteria	Xanthomonadales	Xanthomonadaceae	Lysobacter	Unknow	0	0.007	0	0	0	0	0	0	0	0	0	0	0	0	0	0	0	0	0	0	0	0	0	0	0	0	0	0	0	0	0	0	0	0	0	0	0
ASV578	-3.213	7.479	0.0279892	0.248295	NotSig	Bacteria	Bacteroidota	Bacteroidia	Bacteroidales	Prevotellaceae	Prevotella	Prevotella_stercorea	0	0.009	0	0	0	0	0	0	0	0	0	0	0	0	0	0	0	0	0	0	0	0	0	0	0	0	0	0	0	0	0	0	0	0	0	0	0
ASV541	-3.203	7.477	0.0283107	0.249655	NotSig	Bacteria	Proteobacteria	Gammaproteobacteria	Aeromonadales	Aeromonadaceae	Aeromonas	Unknow	0	0.01	0	0	0	0	0	0	0	0	0	0	0	0	0	0	0	0	0	0	0	0	0	0	0	0	0	0	0	0	0	0	0	0	0	0	0
ASV451	-3.202	7.477	0.0283142	0.249655	NotSig	Bacteria	Proteobacteria	Gammaproteobacteria	Aeromonadales	Unknow	Unknow	Unknow	0	0.014	0	0	0	0	0	0	0	0	0	0	0	0	0	0	0	0	0	0	0	0	0	0	0	0	0	0	0	0	0	0	0	0	0	0	0
ASV913	-3.21	7.479	0.0283734	0.249655	NotSig	Bacteria	Bacteroidota	Bacteroidia	Sphingobacteriales	KD3-93	KD3-93	Unknow	0	0.003	0	0	0	0	0	0	0	0	0	0	0	0	0	0	0	0	0	0	0	0	0	0	0	0	0	0	0	0	0	0	0	0	0	0	0
ASV686	-3.203	7.477	0.0283765	0.249655	NotSig	Bacteria	Firmicutes	Bacilli	Lactobacillales	Carnobacteriaceae	Carnobacterium	Carnobacterium_maltaromaticum	0	0.006	0	0	0	0	0	0	0	0	0	0	0	0	0	0	0	0	0	0	0	0	0	0	0	0	0	0	0	0	0	0	0	0	0	0	0
ASV1288	-3.194	7.475	0.0286576	0.251227	NotSig	Bacteria	Proteobacteria	Alphaproteobacteria	Dongiales	Dongiaceae	Dongia	Unknow	0	0.008	0	0	0	0	0	0	0	0	0	0	0	0	0	0	0	0	0	0	0	0	0	0	0	0	0	0	0	0	0	0	0	0	0	0	0
ASV536	-3.193	7.475	0.0286729	0.251227	NotSig	Bacteria	Firmicutes	Clostridia	Oscillospirales	Ruminococcaceae	Faecalibacterium	Unknow	0	0.01	0	0	0	0	0	0	0	0	0	0	0	0	0	0	0	0	0	0	0	0	0	0	0	0	0	0	0	0	0	0	0	0	0	0	0
ASV573	-3.184	7.473	0.0290301	0.253835	NotSig	Bacteria	Proteobacteria	Alphaproteobacteria	Rhizobiales	Rhizobiaceae	Bartonella	Unknow	0	0.009	0	0	0	0	0	0	0	0	0	0	0	0	0	0	0	0	0	0	0	0	0	0	0	0	0	0	0	0	0	0	0	0	0	0	0
ASV888	-3.183	7.473	0.029319	0.255334	NotSig	Bacteria	Proteobacteria	Alphaproteobacteria	Rhizobiales	Rhizobiaceae	Aminobacter	Unknow	0	0.003	0	0	0	0	0	0	0	0	0	0	0	0	0	0	0	0	0	0	0	0	0	0	0	0	0	0	0	0	0	0	0	0	0	0	0
ASV949	2.899	7.411	0.0293212	0.255334	NotSig	Bacteria	Proteobacteria	Gammaproteobacteria	Alteromonadales	Alteromonadaceae	Unknow	Unknow	0.004	0	0	0	0	0	0	0	0	0	0	0	0	0	0	0.016	0	0	0	0	0.025	0.016	0	0	0	0	0	0	0	0	0.025	0.016	0	0	0	0	0
ASV866	-3.178	7.472	0.0294506	0.255939	NotSig	Bacteria	Proteobacteria	Gammaproteobacteria	Pseudomonadales	Moraxellaceae	Acinetobacter	Unknow	0	0.004	0	0	0	0	0	0	0	0	0	0	0	0	0	0	0	0	0	0	0	0	0	0	0	0	0	0	0	0	0	0	0	0	0	0	0
ASV702	2.882	7.408	0.029893	0.259255	NotSig	Bacteria	Actinobacteriota	Actinobacteria	Corynebacteriales	Mycobacteriaceae	Mycobacterium	Unknow	0.005	0	0	0	0	0	0	0	0	0	0	0	0	0	0	0	0	0	0	0	0	0	0	0.074	0.025	0.016	0.041	0.016	0.033	0	0	0	0.008	0	0.025	0	0
ASV887	-3.162	7.468	0.0300282	0.2599	NotSig	Bacteria	Proteobacteria	Alphaproteobacteria	Rhizobiales	Rhizobiales_Incertae_Sedis	Unknow	Unknow	0	0.004	0	0	0	0	0	0	0	0	0	0	0	0	0	0	0	0	0	0	0	0	0	0	0	0	0	0	0	0	0	0	0	0	0	0	0
ASV881	2.877	7.407	0.0301343	0.25994	NotSig	Bacteria	Bacteroidota	Bacteroidia	Bacteroidales	Prevotellaceae	Prevotellaceae_NK3B31_group	Unknow	0.004	0	0	0	0	0	0	0	0.057	0	0	0	0	0	0	0	0.041	0	0	0	0	0	0	0	0	0	0	0	0	0	0	0	0	0	0	0	0
ASV454	-3.151	7.465	0.0301548	0.25994	NotSig	Bacteria	Proteobacteria	Gammaproteobacteria	Enterobacterales	Enterobacteriaceae	Raoultella	Unknow	0	0.014	0	0	0	0	0	0	0	0	0	0	0	0	0	0	0	0	0	0	0	0	0	0	0	0	0	0	0	0	0	0	0	0	0	0	0
ASV51	-2.413	10.711	0.0304771	0.261258	NotSig	Bacteria	Proteobacteria	Gammaproteobacteria	Aeromonadales	Aeromonadaceae	Aeromonas	Unknow	0.032	0.368	0	0	0	0.139	0.507	0.262	0	0	0	0.098	0	0	0	0	0	0	0	0	0.041	0	0	0	0	0	0	0	0	0	0.196	0.131	0	0	0	0	0
ASV432	-3.141	7.463	0.0304907	0.261258	NotSig	Bacteria	Proteobacteria	Gammaproteobacteria	Aeromonadales	Aeromonadaceae	Aeromonas	Unknow	0	0.015	0	0	0	0	0	0	0	0	0	0	0	0	0	0	0	0	0	0	0	0	0	0	0	0	0	0	0	0	0	0	0	0	0	0	0
ASV1403	-3.142	7.463	0.0305525	0.261258	NotSig	Bacteria	Actinobacteriota	Actinobacteria	Corynebacteriales	Corynebacteriaceae	Corynebacterium	Corynebacterium_kroppenstedtii	0	0.007	0	0	0	0	0	0	0	0	0	0	0	0	0	0	0	0	0	0	0	0	0	0	0	0	0	0	0	0	0	0	0	0	0	0	0
ASV1440	-3.142	7.463	0.0305525	0.261258	NotSig	Bacteria	Proteobacteria	Alphaproteobacteria	Sphingomonadales	Sphingomonadaceae	Unknow	Unknow	0	0.007	0	0	0	0	0	0	0	0	0	0	0	0	0	0	0	0	0	0	0	0	0	0	0	0	0	0	0	0	0	0	0	0	0	0	0
ASV262	3.895	8.467	0.0307141	0.261504	NotSig	Bacteria	Firmicutes	Negativicutes	Veillonellales-Selenomonadales	Veillonellaceae	Megasphaera	Megasphaera_elsdenii	0.029	0.002	0	0	0	0.065	0.049	0	0.131	0.164	0.188	0	0	0	0	0	0	0	0	0	0.09	0.131	0.164	0	0	0	0	0	0	0.229	0	0	0	0	0	0	0.016
ASV605	-3.137	7.462	0.0307288	0.261504	NotSig	Bacteria	Proteobacteria	Gammaproteobacteria	Burkholderiales	Chromobacteriaceae	Vogesella	Unknow	0	0.008	0	0	0	0	0	0	0	0	0	0	0	0	0	0	0	0	0	0	0	0	0	0	0	0	0	0	0	0	0	0	0	0	0	0	0
ASV613	-3.137	7.462	0.0307651	0.261504	NotSig	Bacteria	Proteobacteria	Gammaproteobacteria	Burkholderiales	Comamonadaceae	Unknow	Unknow	0	0.009	0	0	0	0	0	0	0	0	0	0	0	0	0	0	0	0	0	0	0	0	0	0	0	0	0	0	0	0	0	0	0	0	0	0	0
ASV926	-3.137	7.462	0.0310127	0.262042	NotSig	Bacteria	Proteobacteria	Alphaproteobacteria	Rhodobacterales	Rhodobacteraceae	Tabrizicola	Unknow	0	0.003	0	0	0	0	0	0	0	0	0	0	0	0	0	0	0	0	0	0	0	0	0	0	0	0	0	0	0	0	0	0	0	0	0	0	0
ASV936	-3.137	7.462	0.0310127	0.262042	NotSig	Bacteria	Bacteroidota	Bacteroidia	Chitinophagales	Chitinophagaceae	Edaphobaculum	Unknow	0	0.003	0	0	0	0	0	0	0	0	0	0	0	0	0	0	0	0	0	0	0	0	0	0	0	0	0	0	0	0	0	0	0	0	0	0	0
ASV956	-3.137	7.462	0.0310127	0.262042	NotSig	Bacteria	Proteobacteria	Gammaproteobacteria	Diplorickettsiales	Diplorickettsiaceae	Aquicella	Unknow	0	0.003	0	0	0	0	0	0	0	0	0	0	0	0	0	0	0	0	0	0	0	0	0	0	0	0	0	0	0	0	0	0	0	0	0	0	0
ASV714	-3.124	7.459	0.0312626	0.263042	NotSig	Bacteria	Proteobacteria	Gammaproteobacteria	Enterobacterales	Enterobacteriaceae	Unknow	Unknow	0	0.007	0	0	0	0	0	0	0	0	0	0	0	0	0	0	0	0	0	0	0	0	0	0	0	0	0	0	0	0	0	0	0	0	0	0	0
ASV501	3.798	7.785	0.0312799	0.263042	NotSig	Bacteria	Firmicutes	Clostridia	Lachnospirales	Lachnospiraceae	Eubacterium_xylanophilum_group	Unknow	0.01	0	0	0	0	0	0	0	0.123	0.131	0	0	0	0	0	0	0.074	0	0	0	0	0	0	0	0	0	0	0	0	0	0	0	0	0	0	0	0
ASV644	-3.123	7.459	0.0313679	0.263042	NotSig	Bacteria	Firmicutes	Bacilli	Exiguobacterales	Exiguobacteraceae	Exiguobacterium	Exiguobacterium_undae	0	0.006	0	0	0	0	0	0	0	0	0	0	0	0	0	0	0	0	0	0	0	0	0	0	0	0	0	0	0	0	0	0	0	0	0	0	0
ASV677	-3.121	7.459	0.0313777	0.263042	NotSig	Bacteria	Proteobacteria	Gammaproteobacteria	Burkholderiales	Comamonadaceae	Hydrogenophaga	Unknow	0	0.006	0	0	0	0	0	0	0	0	0	0	0	0	0	0	0	0	0	0	0	0	0	0	0	0	0	0	0	0	0	0	0	0	0	0	0
ASV459	-3.116	7.457	0.0314509	0.263139	NotSig	Bacteria	Proteobacteria	Gammaproteobacteria	Enterobacterales	Enterobacteriaceae	Unknow	Unknow	0	0.014	0	0	0	0	0	0	0	0	0	0	0	0	0	0	0	0	0	0	0	0	0	0	0	0	0	0	0	0	0	0	0	0	0	0	0
ASV985	-3.111	7.456	0.0317914	0.265056	NotSig	Bacteria	Proteobacteria	Alphaproteobacteria	Sphingomonadales	Sphingomonadaceae	Sphingomonas	Unknow	0	0.007	0	0	0	0	0	0	0	0	0	0	0	0	0	0	0	0	0	0	0	0	0	0	0	0	0	0	0	0	0	0	0	0	0	0	0
ASV465	-3.107	7.455	0.0318042	0.265056	NotSig	Bacteria	Firmicutes	Clostridia	Peptostreptococcales-Tissierellales	Peptostreptococcaceae	Peptoclostridium	Unknow	0	0.012	0	0	0	0	0	0	0	0	0	0	0	0	0	0	0	0	0	0	0	0	0	0	0	0	0	0	0	0	0	0	0	0	0	0	0
ASV904	-3.112	7.457	0.0319301	0.265587	NotSig	Bacteria	Proteobacteria	Alphaproteobacteria	Rhizobiales	Rhizobiales_Incertae_Sedis	Phreatobacter	Alphaproteobacteria_bacterium	0	0.003	0	0	0	0	0	0	0	0	0	0	0	0	0	0	0	0	0	0	0	0	0	0	0	0	0	0	0	0	0	0	0	0	0	0	0
ASV436	-3.101	7.454	0.03202	0.265816	NotSig	Bacteria	Proteobacteria	Gammaproteobacteria	Enterobacterales	Enterobacteriaceae	Unknow	Unknow	0	0.015	0	0	0	0	0	0	0	0	0	0	0	0	0	0	0	0	0	0	0	0	0	0	0	0	0	0	0	0	0	0	0	0	0	0	0
ASV232	-3.955	8.254	0.0322094	0.266869	NotSig	Bacteria	Proteobacteria	Gammaproteobacteria	Enterobacterales	Enterobacteriaceae	Escherichia-Shigella	Unknow	0.001	0.045	0	0	0	0	0	0	0	0	0	0	0	0	0	0	0	0	0	0	0	0	0	0	0	0	0	0	0	0.065	0	0	0	0	0	0	0
ASV216	-3.421	9.02	0.0328813	0.271908	NotSig	Bacteria	Actinobacteriota	Actinobacteria	Micrococcales	Cellulomonadaceae	Oerskovia	Unknow	0.005	0.036	0	0	0	0.008	0	0	0	0.057	0	0	0	0	0	0	0	0	0	0	0	0	0	0	0.025	0.049	0	0.008	0.041	0	0	0	0	0.008	0.033	0	0
ASV807	2.8	7.392	0.0330715	0.272952	NotSig	Bacteria	Firmicutes	Bacilli	Lactobacillales	Lactobacillaceae	Lactobacillus	Unknow	0.004	0	0	0	0	0	0	0	0	0	0.082	0	0	0	0	0	0	0	0	0	0	0	0	0	0	0	0	0	0	0	0	0	0	0	0	0.057	0
ASV588	-3.067	7.447	0.0334459	0.274541	NotSig	Bacteria	Proteobacteria	Gammaproteobacteria	Aeromonadales	Unknow	Unknow	Unknow	0	0.008	0	0	0	0	0	0	0	0	0	0	0	0	0	0	0	0	0	0	0	0	0	0	0	0	0	0	0	0	0	0	0	0	0	0	0
ASV81	2.509	10.387	0.0334563	0.274541	NotSig	Bacteria	Proteobacteria	Gammaproteobacteria	Aeromonadales	Aeromonadaceae	Aeromonas	Unknow	0.149	0.049	0	0.057	0.074	0.041	0.049	0	0.074	0.074	0.041	0	0	0	0	0.033	0	0.27	0.524	0.18	1.048	0.336	0.311	0.311	0.311	0.156	0.237	0.385	0.295	0.049	0.147	0.115	0	0.065	0.196	0	0
ASV590	-3.066	7.447	0.0334571	0.274541	NotSig	Bacteria	Proteobacteria	Gammaproteobacteria	Burkholderiales	Chitinibacteraceae	Chitinibacter	Unknow	0	0.009	0	0	0	0	0	0	0	0	0	0	0	0	0	0	0	0	0	0	0	0	0	0	0	0	0	0	0	0	0	0	0	0	0	0	0
ASV549	-3.061	7.446	0.0336219	0.274889	NotSig	Bacteria	Proteobacteria	Gammaproteobacteria	Enterobacterales	Enterobacteriaceae	Unknow	Unknow	0	0.01	0	0	0	0	0	0	0	0	0	0	0	0	0	0	0	0	0	0	0	0	0	0	0	0	0	0	0	0	0	0	0	0	0	0	0
ASV853	-3.068	7.447	0.0336725	0.274889	NotSig	Bacteria	Proteobacteria	Alphaproteobacteria	Rhizobiales	Rhizobiaceae	Shinella	Unknow	0	0.004	0	0	0	0	0	0	0	0	0	0	0	0	0	0	0	0	0	0	0	0	0	0	0	0	0	0	0	0	0	0	0	0	0	0	0
ASV597	-3.061	7.446	0.0336927	0.274889	NotSig	Bacteria	Firmicutes	Bacilli	Bacillales	Bacillaceae	Bacillus	Unknow	0	0.007	0	0	0	0	0	0	0	0	0	0	0	0	0	0	0	0	0	0	0	0	0	0	0	0	0	0	0	0	0	0	0	0	0	0	0
ASV586	-3.052	7.444	0.0340666	0.276473	NotSig	Bacteria	Proteobacteria	Gammaproteobacteria	Enterobacterales	Enterobacteriaceae	Unknow	Unknow	0	0.008	0	0	0	0	0	0	0	0	0	0	0	0	0	0	0	0	0	0	0	0	0	0	0	0	0	0	0	0	0	0	0	0	0	0	0
ASV603	-3.046	7.442	0.0342887	0.276473	NotSig	Bacteria	Fusobacteriota	Fusobacteriia	Fusobacteriales	Fusobacteriaceae	Cetobacterium	Unknow	0	0.008	0	0	0	0	0	0	0	0	0	0	0	0	0	0	0	0	0	0	0	0	0	0	0	0	0	0	0	0	0	0	0	0	0	0	0
ASV530	-3.044	7.442	0.0343381	0.276473	NotSig	Bacteria	Proteobacteria	Gammaproteobacteria	Enterobacterales	Enterobacteriaceae	Pseudocitrobacter	Unknow	0	0.01	0	0	0	0	0	0	0	0	0	0	0	0	0	0	0	0	0	0	0	0	0	0	0	0	0	0	0	0	0	0	0	0	0	0	0
ASV1441	-3.045	7.442	0.0343405	0.276473	NotSig	Bacteria	Proteobacteria	Gammaproteobacteria	Burkholderiales	Nitrosomonadaceae	MND1	Unknow	0	0.007	0	0	0	0	0	0	0	0	0	0	0	0	0	0	0	0	0	0	0	0	0	0	0	0	0	0	0	0	0	0	0	0	0	0	0
ASV1460	-3.045	7.442	0.0343405	0.276473	NotSig	Bacteria	Actinobacteriota	Acidimicrobiia	Actinomarinales	Actinomarinaceae	Candidatus_Actinomarina	Unknow	0	0.007	0	0	0	0	0	0	0	0	0	0	0	0	0	0	0	0	0	0	0	0	0	0	0	0	0	0	0	0	0	0	0	0	0	0	0
ASV1461	-3.045	7.442	0.0343405	0.276473	NotSig	Bacteria	Acidobacteriota	Vicinamibacteria	Vicinamibacterales	Vicinamibacteraceae	Vicinamibacteraceae	Unknow	0	0.007	0	0	0	0	0	0	0	0	0	0	0	0	0	0	0	0	0	0	0	0	0	0	0	0	0	0	0	0	0	0	0	0	0	0	0
ASV1499	-3.045	7.442	0.0343405	0.276473	NotSig	Bacteria	Firmicutes	Clostridia	Peptostreptococcales-Tissierellales	Peptostreptococcales-Tissierellales	Peptoniphilus	Unknow	0	0.007	0	0	0	0	0	0	0	0	0	0	0	0	0	0	0	0	0	0	0	0	0	0	0	0	0	0	0	0	0	0	0	0	0	0	0
ASV764	-3.044	7.442	0.0344643	0.27687	NotSig	Bacteria	Unknow	Unknow	Unknow	Unknow	Unknow	Unknow	0	0.005	0	0	0	0	0	0	0	0	0	0	0	0	0	0	0	0	0	0	0	0	0	0	0	0	0	0	0	0	0	0	0	0	0	0	0
ASV898	-3.048	7.443	0.0345195	0.27687	NotSig	Bacteria	Fusobacteriota	Fusobacteriia	Fusobacteriales	Fusobacteriaceae	Cetobacterium	Unknow	0	0.003	0	0	0	0	0	0	0	0	0	0	0	0	0	0	0	0	0	0	0	0	0	0	0	0	0	0	0	0	0	0	0	0	0	0	0
ASV467	-3.031	7.439	0.0348378	0.278178	NotSig	Bacteria	Proteobacteria	Gammaproteobacteria	Aeromonadales	Aeromonadales	Aeromonadales	Unknow	0	0.013	0	0	0	0	0	0	0	0	0	0	0	0	0	0	0	0	0	0	0	0	0	0	0	0	0	0	0	0	0	0	0	0	0	0	0
ASV568	-3.031	7.439	0.034867	0.278178	NotSig	Bacteria	Verrucomicrobiota	Chlamydiae	Chlamydiales	Simkaniaceae	Candidatus_Rhabdochlamydia	Candidatus_Rhabdochlamydia	0	0.009	0	0	0	0	0	0	0	0	0	0	0	0	0	0	0	0	0	0	0	0	0	0	0	0	0	0	0	0	0	0	0	0	0	0	0
ASV591	-3.031	7.439	0.0348782	0.278178	NotSig	Bacteria	Proteobacteria	Gammaproteobacteria	Enterobacterales	Enterobacteriaceae	Plesiomonas	Unknow	0	0.009	0	0	0	0	0	0	0	0	0	0	0	0	0	0	0	0	0	0	0	0	0	0	0	0	0	0	0	0	0	0	0	0	0	0	0
ASV920	2.756	7.385	0.034983	0.278494	NotSig	Bacteria	Proteobacteria	Gammaproteobacteria	Alteromonadales	Shewanellaceae	Shewanella	Unknow	0.003	0	0	0	0	0.016	0.065	0.025	0	0	0	0	0	0	0	0	0	0	0	0	0	0	0	0	0	0	0	0	0	0.008	0	0	0	0	0	0	0.033
ASV559	-3.027	7.438	0.0350588	0.278577	NotSig	Bacteria	Cyanobacteria	Cyanobacteriia	Chloroplast	Chloroplast	Chloroplast	Unknow	0	0.008	0	0	0	0	0	0	0	0	0	0	0	0	0	0	0	0	0	0	0	0	0	0	0	0	0	0	0	0	0	0	0	0	0	0	0
ASV492	-3.017	7.436	0.0354046	0.280587	NotSig	Bacteria	Fusobacteriota	Fusobacteriia	Fusobacteriales	Fusobacteriaceae	Cetobacterium	Unknow	0	0.011	0	0	0	0	0	0	0	0	0	0	0	0	0	0	0	0	0	0	0	0	0	0	0	0	0	0	0	0	0	0	0	0	0	0	0
ASV721	-3.02	7.437	0.0354432	0.280587	NotSig	Bacteria	Proteobacteria	Gammaproteobacteria	Pseudomonadales	Moraxellaceae	Acinetobacter	Unknow	0	0.006	0	0	0	0	0	0	0	0	0	0	0	0	0	0	0	0	0	0	0	0	0	0	0	0	0	0	0	0	0	0	0	0	0	0	0
ASV1482	-3.012	7.435	0.0357462	0.282461	NotSig	Bacteria	Unknow	Unknow	Unknow	Unknow	Unknow	Unknow	0	0.007	0	0	0	0	0	0	0	0	0	0	0	0	0	0	0	0	0	0	0	0	0	0	0	0	0	0	0	0	0	0	0	0	0	0	0
ASV799	2.732	7.38	0.0359859	0.283829	NotSig	Bacteria	Proteobacteria	Gammaproteobacteria	Aeromonadales	Aeromonadaceae	Aeromonas	Unknow	0.004	0	0	0	0	0	0	0	0	0	0	0	0	0	0	0	0	0	0	0	0	0	0	0	0	0	0	0.139	0.065	0	0	0	0	0	0	0	0
ASV1145	2.713	7.377	0.0368997	0.2905	NotSig	Bacteria	Firmicutes	Bacilli	Lactobacillales	Lactobacillaceae	Lactobacillus	Unknow	0.003	0	0	0	0	0	0	0	0	0	0.082	0	0	0	0	0	0	0.041	0	0	0	0	0	0	0	0	0	0	0	0	0	0	0	0	0	0	0
ASV587	-2.982	7.429	0.0369741	0.290549	NotSig	Bacteria	Proteobacteria	Gammaproteobacteria	Enterobacterales	Yersiniaceae	Unknow	Unknow	0	0.009	0	0	0	0	0	0	0	0	0	0	0	0	0	0	0	0	0	0	0	0	0	0	0	0	0	0	0	0	0	0	0	0	0	0	0
ASV517	-2.977	7.428	0.0371387	0.291307	NotSig	Bacteria	Proteobacteria	Gammaproteobacteria	Aeromonadales	Aeromonadales	Aeromonadales	Unknow	0	0.011	0	0	0	0	0	0	0	0	0	0	0	0	0	0	0	0	0	0	0	0	0	0	0	0	0	0	0	0	0	0	0	0	0	0	0
ASV761	-2.975	7.428	0.0373898	0.292738	NotSig	Bacteria	Unknow	Unknow	Unknow	Unknow	Unknow	Unknow	0	0.005	0	0	0	0	0	0	0	0	0	0	0	0	0	0	0	0	0	0	0	0	0	0	0	0	0	0	0	0	0	0	0	0	0	0	0
ASV561	-2.962	7.425	0.0378484	0.295555	NotSig	Bacteria	Bacteroidota	Bacteroidia	Flavobacteriales	Weeksellaceae	Chryseobacterium	Chryseobacterium_piscium	0	0.009	0	0	0	0	0	0	0	0	0	0	0	0	0	0	0	0	0	0	0	0	0	0	0	0	0	0	0	0	0	0	0	0	0	0	0
ASV882	2.687	7.372	0.037959	0.295555	NotSig	Bacteria	Firmicutes	Clostridia	Lachnospirales	Lachnospiraceae	Unknow	Unknow	0.004	0	0	0	0	0	0	0	0	0.106	0	0	0	0	0	0	0	0	0	0	0	0	0	0	0	0	0	0	0	0	0	0	0	0	0	0	0
ASV438	-2.955	7.424	0.0380256	0.295555	NotSig	Bacteria	Fusobacteriota	Fusobacteriia	Fusobacteriales	Fusobacteriaceae	Cetobacterium	Unknow	0	0.018	0	0	0	0	0	0	0	0	0	0	0	0	0	0	0	0	0	0	0	0	0	0	0	0	0	0	0	0	0	0	0	0	0	0	0
ASV584	-2.958	7.424	0.0380396	0.295555	NotSig	Bacteria	Proteobacteria	Gammaproteobacteria	Enterobacterales	Enterobacteriaceae	Unknow	Unknow	0	0.007	0	0	0	0	0	0	0	0	0	0	0	0	0	0	0	0	0	0	0	0	0	0	0	0	0	0	0	0	0	0	0	0	0	0	0
ASV952	-2.965	7.426	0.0380959	0.295555	NotSig	Bacteria	Actinobacteriota	Actinobacteria	Pseudonocardiales	Pseudonocardiaceae	Unknow	Unknow	0	0.003	0	0	0	0	0	0	0	0	0	0	0	0	0	0	0	0	0	0	0	0	0	0	0	0	0	0	0	0	0	0	0	0	0	0	0
ASV513	-2.943	7.421	0.0386486	0.298915	NotSig	Bacteria	Proteobacteria	Gammaproteobacteria	Enterobacterales	Enterobacteriaceae	Unknow	Unknow	0	0.011	0	0	0	0	0	0	0	0	0	0	0	0	0	0	0	0	0	0	0	0	0	0	0	0	0	0	0	0	0	0	0	0	0	0	0
ASV1186	2.677	7.371	0.0387165	0.298915	NotSig	Bacteria	Firmicutes	Bacilli	Staphylococcales	Staphylococcaceae	Staphylococcus	Unknow	0.002	0	0.016	0.074	0	0	0	0	0	0	0	0	0	0	0	0	0	0	0	0	0	0	0	0	0	0	0	0	0	0	0	0	0	0	0	0	0
ASV1500	-2.942	7.421	0.0388035	0.298915	NotSig	Bacteria	Proteobacteria	Alphaproteobacteria	Unknow	Unknow	Unknow	Unknow	0	0.006	0	0	0	0	0	0	0	0	0	0	0	0	0	0	0	0	0	0	0	0	0	0	0	0	0	0	0	0	0	0	0	0	0	0	0
ASV724	-2.943	7.421	0.0388092	0.298915	NotSig	Bacteria	Actinobacteriota	Actinobacteria	Micrococcales	Cellulomonadaceae	Cellulomonas	Unknow	0	0.006	0	0	0	0	0	0	0	0	0	0	0	0	0	0	0	0	0	0	0	0	0	0	0	0	0	0	0	0	0	0	0	0	0	0	0
ASV1095	2.668	7.37	0.0389433	0.299407	NotSig	Bacteria	Myxococcota	Polyangia	Blfdi19	Blfdi19	Blfdi19	Unknow	0.002	0	0	0	0	0	0	0	0	0.008	0	0	0	0	0	0	0	0	0	0	0	0.016	0	0	0	0	0	0	0	0	0	0	0	0	0	0	0
ASV20	-1.814	13.168	0.0390632	0.299649	NotSig	Bacteria	Fusobacteriota	Fusobacteriia	Fusobacteriales	Fusobacteriaceae	Cetobacterium	Unknow	0.281	1.177	0.818	0.696	0.573	0.327	0.049	0.295	0	0.491	0.254	0.45	0.36	0.45	0.033	0.033	0.016	0.597	0.139	0.139	0.385	0	0.098	0	0	0	0.319	0.336	0.671	0.057	0.524	0.139	1.31	0.45	0	0.417	0.229
ASV498	-2.932	7.419	0.0391151	0.299649	NotSig	Bacteria	Proteobacteria	Gammaproteobacteria	Burkholderiales	Chitinibacteraceae	Deefgea	Unknow	0	0.012	0	0	0	0	0	0	0	0	0	0	0	0	0	0	0	0	0	0	0	0	0	0	0	0	0	0	0	0	0	0	0	0	0	0	0
ASV443	-2.927	7.418	0.0393103	0.300604	NotSig	Bacteria	Proteobacteria	Gammaproteobacteria	Aeromonadales	Aeromonadaceae	Aeromonas	Unknow	0	0.017	0	0	0	0	0	0	0	0	0	0	0	0	0	0	0	0	0	0	0	0	0	0	0	0	0	0	0	0	0	0	0	0	0	0	0
ASV542	-2.922	7.417	0.039613	0.302377	NotSig	Bacteria	Proteobacteria	Gammaproteobacteria	Burkholderiales	Oxalobacteraceae	Janthinobacterium	Unknow	0	0.009	0	0	0	0	0	0	0	0	0	0	0	0	0	0	0	0	0	0	0	0	0	0	0	0	0	0	0	0	0	0	0	0	0	0	0
ASV486	-2.918	7.416	0.0397522	0.302897	NotSig	Bacteria	Proteobacteria	Gammaproteobacteria	Aeromonadales	Unknow	Unknow	Unknow	0	0.012	0	0	0	0	0	0	0	0	0	0	0	0	0	0	0	0	0	0	0	0	0	0	0	0	0	0	0	0	0	0	0	0	0	0	0
ASV548	-2.912	7.415	0.0401506	0.30524	NotSig	Bacteria	Proteobacteria	Gammaproteobacteria	Pseudomonadales	Pseudomonadaceae	Pseudomonas	Unknow	0	0.009	0	0	0	0	0	0	0	0	0	0	0	0	0	0	0	0	0	0	0	0	0	0	0	0	0	0	0	0	0	0	0	0	0	0	0
ASV404	3.774	8.018	0.0402795	0.30524	NotSig	Bacteria	Bacteroidota	Bacteroidia	Bacteroidales	Bacteroidaceae	Bacteroides	Unknow	0.015	0.001	0	0	0	0	0	0	0.106	0.065	0	0	0	0	0	0	0.156	0	0	0	0	0	0	0	0	0	0	0	0	0	0	0	0	0	0	0	0
ASV641	-2.909	7.415	0.0403408	0.30524	NotSig	Bacteria	Proteobacteria	Gammaproteobacteria	Aeromonadales	Aeromonadaceae	Aeromonas	Pseudaeromonas_sharmana	0	0.006	0	0	0	0	0	0	0	0	0	0	0	0	0	0	0	0	0	0	0	0	0	0	0	0	0	0	0	0	0	0	0	0	0	0	0
ASV13	-1.816	13.029	0.0403457	0.30524	NotSig	Bacteria	Proteobacteria	Gammaproteobacteria	Aeromonadales	Aeromonadaceae	Aeromonas	Unknow	0.253	1.967	0	0	0	0.221	0.09	0.286	0.09	0.147	0.09	0.671	0.606	0.655	0	0	0	0.237	0.434	0.286	4.297	0.164	0.794	0	0	0	0	0	0	0	0.221	0.213	0.147	0.327	0	0	0.057
ASV661	2.628	7.362	0.0404969	0.305392	NotSig	Bacteria	Proteobacteria	Gammaproteobacteria	Alteromonadales	Shewanellaceae	Shewanella	Unknow	0.006	0	0	0	0	0	0	0	0	0	0	0	0	0	0	0	0	0	0	0	0	0	0	0	0.098	0	0	0.196	0	0	0	0	0	0	0	0	0
ASV742	-2.907	7.414	0.040509	0.305392	NotSig	Bacteria	Proteobacteria	Gammaproteobacteria	Burkholderiales	Chitinibacteraceae	Deefgea	Unknow	0	0.005	0	0	0	0	0	0	0	0	0	0	0	0	0	0	0	0	0	0	0	0	0	0	0	0	0	0	0	0	0	0	0	0	0	0	0
ASV400	-3.767	8.331	0.0407572	0.306721	NotSig	Bacteria	Bacteroidota	Bacteroidia	Chitinophagales	Chitinophagaceae	Flavihumibacter	Unknow	0.001	0.016	0	0	0	0	0	0	0	0	0	0	0	0	0	0	0	0.016	0	0	0	0	0	0	0.025	0	0.008	0	0	0	0	0	0.008	0	0	0	0
ASV579	-2.896	7.412	0.0408446	0.306838	NotSig	Bacteria	Proteobacteria	Gammaproteobacteria	Enterobacterales	Enterobacteriaceae	Unknow	Unknow	0	0.009	0	0	0	0	0	0	0	0	0	0	0	0	0	0	0	0	0	0	0	0	0	0	0	0	0	0	0	0	0	0	0	0	0	0	0
ASV1184	-2.894	7.412	0.0409811	0.307322	NotSig	Bacteria	Proteobacteria	Gammaproteobacteria	Burkholderiales	TRA3-20	TRA3-20	bacterium_enrichment	0	0.006	0	0	0	0	0	0	0	0	0	0	0	0	0	0	0	0	0	0	0	0	0	0	0	0	0	0	0	0	0	0	0	0	0	0	0
ASV916	-2.895	7.412	0.0412142	0.308111	NotSig	Bacteria	Fusobacteriota	Fusobacteriia	Fusobacteriales	Fusobacteriaceae	Cetobacterium	Unknow	0	0.003	0	0	0	0	0	0	0	0	0	0	0	0	0	0	0	0	0	0	0	0	0	0	0	0	0	0	0	0	0	0	0	0	0	0	0
ASV514	-2.887	7.41	0.0412306	0.308111	NotSig	Bacteria	Proteobacteria	Gammaproteobacteria	Burkholderiales	Oxalobacteraceae	Duganella	Unknow	0	0.01	0	0	0	0	0	0	0	0	0	0	0	0	0	0	0	0	0	0	0	0	0	0	0	0	0	0	0	0	0	0	0	0	0	0	0
ASV773	-2.88	7.409	0.0418423	0.312135	NotSig	Bacteria	Proteobacteria	Alphaproteobacteria	Rhodobacterales	Rhodobacteraceae	Paracoccus	Unknow	0	0.005	0	0	0	0	0	0	0	0	0	0	0	0	0	0	0	0	0	0	0	0	0	0	0	0	0	0	0	0	0	0	0	0	0	0	0
ASV1564	-2.868	7.407	0.0422348	0.314513	NotSig	Bacteria	Firmicutes	Negativicutes	Veillonellales-Selenomonadales	Veillonellaceae	Veillonella	Unknow	0	0.006	0	0	0	0	0	0	0	0	0	0	0	0	0	0	0	0	0	0	0	0	0	0	0	0	0	0	0	0	0	0	0	0	0	0	0
ASV746	-2.861	7.406	0.0425817	0.316544	NotSig	Bacteria	Desulfobacterota	Desulfovibrionia	Desulfovibrionales	Desulfovibrionaceae	Unknow	Unknow	0	0.005	0	0	0	0	0	0	0	0	0	0	0	0	0	0	0	0	0	0	0	0	0	0	0	0	0	0	0	0	0	0	0	0	0	0	0
ASV1022	2.585	7.355	0.0428278	0.317819	NotSig	Bacteria	Proteobacteria	Gammaproteobacteria	Burkholderiales	Chitinibacteraceae	Chitinibacter	Unknow	0.003	0	0	0	0	0	0	0	0	0	0	0	0	0	0	0	0	0	0	0	0	0.139	0	0	0	0	0	0	0	0	0	0	0	0	0	0	0
ASV870	2.581	7.355	0.0429799	0.318395	NotSig	Bacteria	Firmicutes	Clostridia	Lachnospirales	Lachnospiraceae	Epulopiscium	Unknow	0.004	0	0	0	0	0	0	0.008	0	0	0	0	0	0	0	0	0.008	0	0	0	0.025	0	0	0	0	0	0	0	0	0	0	0.098	0	0	0	0	0
ASV827	2.576	7.354	0.0432028	0.319365	NotSig	Bacteria	Proteobacteria	Alphaproteobacteria	Rhodobacterales	Rhodobacteraceae	Unknow	Unknow	0.004	0	0	0	0	0	0	0	0	0	0	0	0	0	0	0	0	0	0	0	0	0	0	0.057	0.016	0.041	0.025	0.008	0.025	0	0	0	0	0	0.016	0	0
ASV637	-2.846	7.402	0.0432606	0.319365	NotSig	Bacteria	Proteobacteria	Gammaproteobacteria	Burkholderiales	Sutterellaceae	Sutterella	Unknow	0	0.007	0	0	0	0	0	0	0	0	0	0	0	0	0	0	0	0	0	0	0	0	0	0	0	0	0	0	0	0	0	0	0	0	0	0	0
ASV1597	-2.83	7.4	0.0441156	0.324554	NotSig	Bacteria	Firmicutes	Clostridia	Peptostreptococcales-Tissierellales	Peptostreptococcales-Tissierellales	Anaerococcus	Anaerococcus_hydrogenalis	0	0.006	0	0	0	0	0	0	0	0	0	0	0	0	0	0	0	0	0	0	0	0	0	0	0	0	0	0	0	0	0	0	0	0	0	0	0
ASV1647	-2.83	7.4	0.0441156	0.324554	NotSig	Bacteria	Proteobacteria	Alphaproteobacteria	Sphingomonadales	Sphingomonadaceae	Sphingomonas	Unknow	0	0.006	0	0	0	0	0	0	0	0	0	0	0	0	0	0	0	0	0	0	0	0	0	0	0	0	0	0	0	0	0	0	0	0	0	0	0
ASV594	-2.822	7.398	0.0444317	0.326317	NotSig	Bacteria	Proteobacteria	Gammaproteobacteria	Enterobacterales	Enterobacteriaceae	Klebsiella	Unknow	0	0.008	0	0	0	0	0	0	0	0	0	0	0	0	0	0	0	0	0	0	0	0	0	0	0	0	0	0	0	0	0	0	0	0	0	0	0
ASV915	2.532	7.347	0.0454546	0.333255	NotSig	Bacteria	Proteobacteria	Alphaproteobacteria	Sphingomonadales	Sphingomonadaceae	Unknow	Unknow	0.003	0	0	0	0	0	0	0	0	0	0.074	0	0	0	0	0	0	0	0	0	0	0	0	0	0	0	0	0	0	0	0	0	0	0	0	0.033	0
ASV367	-3.474	7.601	0.0455853	0.333641	NotSig	Bacteria	Fusobacteriota	Fusobacteriia	Fusobacteriales	Fusobacteriaceae	Fusobacterium	Unknow	0	0.018	0	0	0	0	0	0	0	0	0	0	0	0	0	0	0	0	0	0	0	0	0	0	0	0	0	0.008	0	0	0	0	0	0	0	0	0
ASV745	-2.8	7.394	0.0457118	0.333993	NotSig	Bacteria	Proteobacteria	Gammaproteobacteria	Pseudomonadales	Moraxellaceae	Acinetobacter	Acinetobacter_kookii	0	0.005	0	0	0	0	0	0	0	0	0	0	0	0	0	0	0	0	0	0	0	0	0	0	0	0	0	0	0	0	0	0	0	0	0	0	0
ASV931	2.522	7.345	0.0460025	0.335238	NotSig	Bacteria	Proteobacteria	Alphaproteobacteria	Rhizobiales	Devosiaceae	Devosia	Unknow	0.003	0	0	0	0	0	0	0	0	0	0.09	0	0	0	0	0	0	0	0	0	0	0	0	0	0	0	0	0	0	0	0	0	0	0	0	0.025	0
ASV831	-2.792	7.393	0.0460898	0.335238	NotSig	Bacteria	Proteobacteria	Gammaproteobacteria	Enterobacterales	Hafniaceae	Hafnia-Obesumbacterium	Unknow	0	0.005	0	0	0	0	0	0	0	0	0	0	0	0	0	0	0	0	0	0	0	0	0	0	0	0	0	0	0	0	0	0	0	0	0	0	0
ASV1648	-2.791	7.392	0.0461178	0.335238	NotSig	Bacteria	Proteobacteria	Gammaproteobacteria	Alteromonadales	Pseudoalteromonadaceae	Pseudoalteromonas	Pseudoalteromonas_phenolica	0	0.006	0	0	0	0	0	0	0	0	0	0	0	0	0	0	0	0	0	0	0	0	0	0	0	0	0	0	0	0	0	0	0	0	0	0	0
ASV618	-2.788	7.392	0.0462976	0.335973	NotSig	Bacteria	Proteobacteria	Gammaproteobacteria	Enterobacterales	Enterobacteriaceae	Unknow	Unknow	0	0.007	0	0	0	0	0	0	0	0	0	0	0	0	0	0	0	0	0	0	0	0	0	0	0	0	0	0	0	0	0	0	0	0	0	0	0
ASV690	-2.782	7.391	0.0465166	0.336989	NotSig	Bacteria	Proteobacteria	Gammaproteobacteria	Burkholderiales	Sutterellaceae	Sutterella	Unknow	0	0.007	0	0	0	0	0	0	0	0	0	0	0	0	0	0	0	0	0	0	0	0	0	0	0	0	0	0	0	0	0	0	0	0	0	0	0
ASV894	-2.785	7.392	0.0467194	0.337806	NotSig	Bacteria	Proteobacteria	Alphaproteobacteria	Rhizobiales	Rhizobiales_Incertae_Sedis	Phreatobacter	Alphaproteobacteria_bacterium	0	0.004	0	0	0	0	0	0	0	0	0	0	0	0	0	0	0	0	0	0	0	0	0	0	0	0	0	0	0	0	0	0	0	0	0	0	0
ASV995	-2.785	7.392	0.0467878	0.337806	NotSig	Bacteria	Firmicutes	Negativicutes	Veillonellales-Selenomonadales	Veillonellaceae	Veillonella	Unknow	0	0.003	0	0	0	0	0	0	0	0	0	0	0	0	0	0	0	0	0	0	0	0	0	0	0	0	0	0	0	0	0	0	0	0	0	0	0
ASV1014	-2.767	7.388	0.0473691	0.340896	NotSig	Bacteria	Proteobacteria	Gammaproteobacteria	PLTA13	PLTA13	PLTA13	Unknow	0	0.006	0	0	0	0	0	0	0	0	0	0	0	0	0	0	0	0	0	0	0	0	0	0	0	0	0	0	0	0	0	0	0	0	0	0	0
ASV974	2.497	7.342	0.0474217	0.340896	NotSig	Bacteria	Bacteroidota	Bacteroidia	Bacteroidales	Rikenellaceae	Alistipes	Unknow	0.003	0	0	0	0	0.016	0	0	0	0	0.025	0	0	0	0	0	0.016	0.016	0	0	0	0	0	0	0	0	0	0	0	0	0	0	0	0	0	0.016	0
ASV806	-2.766	7.388	0.0474554	0.340896	NotSig	Bacteria	Proteobacteria	Gammaproteobacteria	Pseudomonadales	Moraxellaceae	Acinetobacter	Unknow	0	0.005	0	0	0	0	0	0	0	0	0	0	0	0	0	0	0	0	0	0	0	0	0	0	0	0	0	0	0	0	0	0	0	0	0	0	0
ASV996	-2.762	7.387	0.0477029	0.342098	NotSig	Bacteria	Proteobacteria	Alphaproteobacteria	Rhizobiales	Xanthobacteraceae	Unknow	Unknow	0	0.005	0	0	0	0	0	0	0	0	0	0	0	0	0	0	0	0	0	0	0	0	0	0	0	0	0	0	0	0	0	0	0	0	0	0	0
ASV699	-2.755	7.386	0.0480988	0.344358	NotSig	Bacteria	Proteobacteria	Gammaproteobacteria	Burkholderiales	Rhodocyclaceae	Propionivibrio	Unknow	0	0.006	0	0	0	0	0	0	0	0	0	0	0	0	0	0	0	0	0	0	0	0	0	0	0	0	0	0	0	0	0	0	0	0	0	0	0
ASV506	-2.742	7.383	0.0485209	0.346799	NotSig	Bacteria	Proteobacteria	Gammaproteobacteria	Enterobacterales	Enterobacteriaceae	Unknow	Unknow	0	0.011	0	0	0	0	0	0	0	0	0	0	0	0	0	0	0	0	0	0	0	0	0	0	0	0	0	0	0	0	0	0	0	0	0	0	0
ASV1240	-2.74	7.383	0.048801	0.347554	NotSig	Bacteria	Proteobacteria	Alphaproteobacteria	Sphingomonadales	Sphingomonadaceae	Sphingomonas	Unknow	0	0.005	0	0	0	0	0	0	0	0	0	0	0	0	0	0	0	0	0	0	0	0	0	0	0	0	0	0	0	0	0	0	0	0	0	0	0
ASV725	-2.738	7.383	0.0489124	0.347554	NotSig	Bacteria	Proteobacteria	Gammaproteobacteria	Enterobacterales	Morganellaceae	Providencia	Unknow	0	0.005	0	0	0	0	0	0	0	0	0	0	0	0	0	0	0	0	0	0	0	0	0	0	0	0	0	0	0	0	0	0	0	0	0	0	0
ASV634	-2.735	7.382	0.048994	0.347554	NotSig	Bacteria	Proteobacteria	Gammaproteobacteria	Pseudomonadales	Moraxellaceae	Acinetobacter	Unknow	0	0.008	0	0	0	0	0	0	0	0	0	0	0	0	0	0	0	0	0	0	0	0	0	0	0	0	0	0	0	0	0	0	0	0	0	0	0
ASV555	-2.734	7.382	0.0490191	0.347554	NotSig	Bacteria	Proteobacteria	Gammaproteobacteria	Enterobacterales	Enterobacteriaceae	Unknow	Unknow	0	0.009	0	0	0	0	0	0	0	0	0	0	0	0	0	0	0	0	0	0	0	0	0	0	0	0	0	0	0	0	0	0	0	0	0	0	0
ASV748	-2.735	7.382	0.0491082	0.347554	NotSig	Bacteria	Proteobacteria	Gammaproteobacteria	Enterobacterales	Unknow	Unknow	Unknow	0	0.005	0	0	0	0	0	0	0	0	0	0	0	0	0	0	0	0	0	0	0	0	0	0	0	0	0	0	0	0	0	0	0	0	0	0	0
ASV883	2.463	7.336	0.0491154	0.347554	NotSig	Bacteria	Bacteroidota	Bacteroidia	Bacteroidales	Bacteroidaceae	Bacteroides	Bacteroides_uniformis	0.003	0	0	0	0	0	0	0	0	0	0.033	0	0	0	0	0	0	0	0	0	0	0	0	0	0	0	0	0	0	0	0	0	0	0	0	0.082	0
ASV509	-2.729	7.381	0.0492009	0.347583	NotSig	Bacteria	Proteobacteria	Gammaproteobacteria	Aeromonadales	Aeromonadaceae	Aeromonas	Unknow	0	0.011	0	0	0	0	0	0	0	0	0	0	0	0	0	0	0	0	0	0	0	0	0	0	0	0	0	0	0	0	0	0	0	0	0	0	0
ASV770	-2.73	7.381	0.0493809	0.347722	NotSig	Bacteria	Proteobacteria	Alphaproteobacteria	Rhodobacterales	Rhodobacteraceae	Paracoccus	Unknow	0	0.005	0	0	0	0	0	0	0	0	0	0	0	0	0	0	0	0	0	0	0	0	0	0	0	0	0	0	0	0	0	0	0	0	0	0	0
ASV892	-2.731	7.382	0.0494296	0.347722	NotSig	Bacteria	Proteobacteria	Gammaproteobacteria	Pseudomonadales	Pseudomonadaceae	Pseudomonas	Unknow	0	0.004	0	0	0	0	0	0	0	0	0	0	0	0	0	0	0	0	0	0	0	0	0	0	0	0	0	0	0	0	0	0	0	0	0	0	0
ASV1047	-2.734	7.383	0.0495274	0.347722	NotSig	Bacteria	Proteobacteria	Alphaproteobacteria	Rhizobiales	Rhizobiaceae	Unknow	Unknow	0	0.002	0	0	0	0	0	0	0	0	0	0	0	0	0	0	0	0	0	0	0	0	0	0	0	0	0	0	0	0	0	0	0	0	0	0	0
ASV569	-2.724	7.38	0.0495465	0.347722	NotSig	Bacteria	Proteobacteria	Gammaproteobacteria	Pseudomonadales	Pseudomonadaceae	Pseudomonas	Unknow	0	0.008	0	0	0	0	0	0	0	0	0	0	0	0	0	0	0	0	0	0	0	0	0	0	0	0	0	0	0	0	0	0	0	0	0	0	0
ASV1102	-2.727	7.381	0.0498911	0.349565	NotSig	Bacteria	Proteobacteria	Alphaproteobacteria	Rhizobiales	Rhizobiales_Incertae_Sedis	Unknow	Unknow	0	0.002	0	0	0	0	0	0	0	0	0	0	0	0	0	0	0	0	0	0	0	0	0	0	0	0	0	0	0	0	0	0	0	0	0	0	0
ASV92	-2.997	9.193	0.0500048	0.349788	NotSig	Bacteria	Proteobacteria	Gammaproteobacteria	Enterobacterales	Enterobacteriaceae	Unknow	Unknow	0.006	0.169	0	0	0	0	0.033	0	0.025	0.041	0.041	0	0	0	0	0	0	0	0	0	0.033	0.033	0.016	0	0	0	0	0	0	0	0	0	0	0	0	0	0.049
ASV683	-2.718	7.379	0.0501091	0.349944	NotSig	Bacteria	Bacteroidota	Bacteroidia	Flavobacteriales	Weeksellaceae	Chryseobacterium	Unknow	0	0.006	0	0	0	0	0	0	0	0	0	0	0	0	0	0	0	0	0	0	0	0	0	0	0	0	0	0	0	0	0	0	0	0	0	0	0
ASV1075	2.442	7.333	0.0504764	0.351733	NotSig	Bacteria	Firmicutes	Clostridia	Lachnospirales	Lachnospiraceae	Lachnospiraceae_UCG-001	Unknow	0.002	0	0	0	0	0	0	0	0.057	0.008	0	0	0	0	0	0	0.008	0	0	0	0	0	0	0	0	0	0	0	0	0	0	0	0	0	0	0	0
ASV940	2.439	7.333	0.0505301	0.351733	NotSig	Bacteria	Firmicutes	Bacilli	Staphylococcales	Staphylococcaceae	Jeotgalicoccus	Unknow	0.003	0	0	0	0	0	0	0	0	0	0.082	0	0	0	0	0	0	0	0	0	0	0	0	0	0	0	0	0	0	0	0	0	0	0	0	0.033	0
ASV529	-2.703	7.376	0.0506603	0.351778	NotSig	Bacteria	Proteobacteria	Gammaproteobacteria	Enterobacterales	Enterobacteriaceae	Unknow	Unknow	0	0.011	0	0	0	0	0	0	0	0	0	0	0	0	0	0	0	0	0	0	0	0	0	0	0	0	0	0	0	0	0	0	0	0	0	0	0
ASV533	-2.703	7.376	0.0507016	0.351778	NotSig	Bacteria	Proteobacteria	Gammaproteobacteria	Burkholderiales	Comamonadaceae	Malikia	Unknow	0	0.01	0	0	0	0	0	0	0	0	0	0	0	0	0	0	0	0	0	0	0	0	0	0	0	0	0	0	0	0	0	0	0	0	0	0	0
ASV295	-3.643	7.987	0.0507968	0.351867	NotSig	Bacteria	Firmicutes	Clostridia	Oscillospirales	Ruminococcaceae	Faecalibacterium	Unknow	0.001	0.028	0.033	0	0	0	0	0	0	0	0	0	0	0	0	0	0	0	0	0	0	0	0	0	0	0	0	0	0	0	0	0	0	0	0	0	0
ASV927	-2.7	7.376	0.0513	0.354472	NotSig	Bacteria	Proteobacteria	Gammaproteobacteria	Alteromonadales	Shewanellaceae	Shewanella	Unknow	0	0.003	0	0	0	0	0	0	0	0	0	0	0	0	0	0	0	0	0	0	0	0	0	0	0	0	0	0	0	0	0	0	0	0	0	0	0
ASV929	2.424	7.331	0.0513678	0.354472	NotSig	Bacteria	Bacteroidota	Bacteroidia	Bacteroidales	Muribaculaceae	Muribaculaceae	Unknow	0.003	0	0	0	0	0	0	0	0	0.041	0	0	0	0	0	0	0	0	0	0	0	0	0	0	0	0	0	0	0	0	0	0	0	0	0	0	0
ASV493	-2.688	7.374	0.0514739	0.354472	NotSig	Bacteria	Proteobacteria	Gammaproteobacteria	Alteromonadales	Shewanellaceae	Shewanella	Unknow	0	0.014	0	0	0	0	0	0	0	0	0	0	0	0	0	0	0	0	0	0	0	0	0	0	0	0	0	0	0	0	0	0	0	0	0	0	0
ASV558	-2.689	7.374	0.0515051	0.354472	NotSig	Bacteria	Firmicutes	Bacilli	Erysipelotrichales	Erysipelotrichaceae	Unknow	Unknow	0	0.009	0	0	0	0	0	0	0	0	0	0	0	0	0	0	0	0	0	0	0	0	0	0	0	0	0	0	0	0	0	0	0	0	0	0	0
ASV410	3.611	8.042	0.0516113	0.35463	NotSig	Bacteria	Proteobacteria	Gammaproteobacteria	Enterobacterales	Enterobacteriaceae	Plesiomonas	Unknow	0.015	0.001	0	0	0	0.082	0.311	0.098	0	0	0	0	0	0	0	0	0	0	0	0	0	0	0	0	0	0	0	0	0	0.09	0	0	0	0	0	0	0.123
ASV688	-2.682	7.373	0.0519241	0.356206	NotSig	Bacteria	Fusobacteriota	Fusobacteriia	Fusobacteriales	Fusobacteriaceae	Cetobacterium	Unknow	0	0.007	0	0	0	0	0	0	0	0	0	0	0	0	0	0	0	0	0	0	0	0	0	0	0	0	0	0	0	0	0	0	0	0	0	0	0
ASV959	2.412	7.329	0.0520948	0.356505	NotSig	Bacteria	Firmicutes	Clostridia	Clostridia_UCG-014	Clostridia_UCG-014	Clostridia_UCG-014	Unknow	0.003	0	0	0	0	0	0	0	0	0.082	0	0	0	0	0	0	0	0	0	0	0	0	0	0	0	0	0	0	0	0	0	0	0	0	0	0	0
ASV626	-2.677	7.372	0.0521933	0.356505	NotSig	Bacteria	Proteobacteria	Gammaproteobacteria	Enterobacterales	Enterobacteriaceae	Enterobacter	Unknow	0	0.007	0	0	0	0	0	0	0	0	0	0	0	0	0	0	0	0	0	0	0	0	0	0	0	0	0	0	0	0	0	0	0	0	0	0	0
ASV789	-2.681	7.373	0.0522698	0.356505	NotSig	Bacteria	Cyanobacteria	Cyanobacteriia	Chloroplast	Chloroplast	Chloroplast	Unknow	0	0.004	0	0	0	0	0	0	0	0	0	0	0	0	0	0	0	0	0	0	0	0	0	0	0	0	0	0	0	0	0	0	0	0	0	0	0
ASV534	-2.673	7.371	0.0523355	0.356505	NotSig	Bacteria	Spirochaetota	Brevinematia	Brevinematales	Brevinemataceae	Brevinema	Unknow	0	0.01	0	0	0	0	0	0	0	0	0	0	0	0	0	0	0	0	0	0	0	0	0	0	0	0	0	0	0	0	0	0	0	0	0	0	0
ASV993	2.407	7.328	0.0524039	0.356505	NotSig	Bacteria	Bacteroidota	Bacteroidia	Bacteroidales	Muribaculaceae	Muribaculaceae	Unknow	0.002	0	0	0	0	0	0	0	0.033	0.008	0	0	0	0	0	0	0.016	0	0	0	0	0	0	0	0	0	0	0	0	0	0	0	0	0	0	0	0
ASV186	-3.306	8.705	0.052469	0.356505	NotSig	Bacteria	Proteobacteria	Gammaproteobacteria	Pseudomonadales	Moraxellaceae	Acinetobacter	Unknow	0.003	0.052	0	0	0	0	0	0	0	0	0	0	0	0	0	0	0	0	0	0	0	0.098	0	0	0	0	0	0	0	0	0	0	0	0	0	0	0
ASV439	-3.626	8.021	0.052582	0.356705	NotSig	Bacteria	Proteobacteria	Alphaproteobacteria	Sphingomonadales	Sphingomonadaceae	Novosphingobium	Unknow	0.001	0.013	0	0	0	0	0	0	0	0	0	0	0	0	0	0	0	0	0	0	0	0.016	0	0	0	0	0	0	0	0	0	0	0	0	0	0	0
ASV575	-2.664	7.37	0.0529339	0.35695	NotSig	Bacteria	Proteobacteria	Gammaproteobacteria	Enterobacterales	Enterobacteriaceae	Unknow	Unknow	0	0.009	0	0	0	0	0	0	0	0	0	0	0	0	0	0	0	0	0	0	0	0	0	0	0	0	0	0	0	0	0	0	0	0	0	0	0
ASV1695	-2.666	7.37	0.0529575	0.35695	NotSig	Bacteria	Proteobacteria	Alphaproteobacteria	Sphingomonadales	Sphingomonadaceae	Sphingomonas	Unknow	0	0.005	0	0	0	0	0	0	0	0	0	0	0	0	0	0	0	0	0	0	0	0	0	0	0	0	0	0	0	0	0	0	0	0	0	0	0
ASV1711	-2.666	7.37	0.0529575	0.35695	NotSig	Bacteria	Firmicutes	Clostridia	Peptostreptococcales-Tissierellales	Peptostreptococcales-Tissierellales	Peptoniphilus	Peptoniphilus_coxii	0	0.005	0	0	0	0	0	0	0	0	0	0	0	0	0	0	0	0	0	0	0	0	0	0	0	0	0	0	0	0	0	0	0	0	0	0	0
ASV583	-2.664	7.37	0.0529705	0.35695	NotSig	Bacteria	Proteobacteria	Gammaproteobacteria	Pseudomonadales	Pseudomonadaceae	Pseudomonas	Unknow	0	0.007	0	0	0	0	0	0	0	0	0	0	0	0	0	0	0	0	0	0	0	0	0	0	0	0	0	0	0	0	0	0	0	0	0	0	0
ASV1029	-2.668	7.371	0.0531292	0.35695	NotSig	Bacteria	Proteobacteria	Gammaproteobacteria	Burkholderiales	Chitinibacteraceae	Chitinibacter	Unknow	0	0.003	0	0	0	0	0	0	0	0	0	0	0	0	0	0	0	0	0	0	0	0	0	0	0	0	0	0	0	0	0	0	0	0	0	0	0
ASV711	-2.662	7.37	0.0532015	0.35695	NotSig	Bacteria	Proteobacteria	Gammaproteobacteria	Burkholderiales	Comamonadaceae	Comamonas	Comamonas_terrigena	0	0.006	0	0	0	0	0	0	0	0	0	0	0	0	0	0	0	0	0	0	0	0	0	0	0	0	0	0	0	0	0	0	0	0	0	0	0
ASV964	2.39	7.326	0.0532037	0.35695	NotSig	Bacteria	Firmicutes	Bacilli	Lactobacillales	Lactobacillaceae	Lactobacillus	Lactobacillus_gasseri	0.003	0	0	0	0	0	0	0	0.008	0	0.016	0	0	0	0	0	0	0	0	0	0.016	0	0.033	0	0.008	0	0	0	0	0	0	0	0	0	0.016	0	0
ASV134	-3.23	8.787	0.0533069	0.357081	NotSig	Bacteria	Proteobacteria	Gammaproteobacteria	Enterobacterales	Enterobacteriaceae	Unknow	Unknow	0.003	0.095	0	0	0	0	0	0	0	0	0.033	0	0	0	0	0	0	0	0	0	0	0.033	0.016	0	0	0	0	0	0	0	0	0	0	0	0	0.033	0.041
ASV566	-2.654	7.368	0.0534763	0.357654	NotSig	Bacteria	Firmicutes	Bacilli	Erysipelotrichales	Erysipelotrichaceae	Allobaculum	Allobaculum_stercoricanis	0	0.009	0	0	0	0	0	0	0	0	0	0	0	0	0	0	0	0	0	0	0	0	0	0	0	0	0	0	0	0	0	0	0	0	0	0	0
ASV738	-2.651	7.368	0.0538849	0.358451	NotSig	Bacteria	Firmicutes	Bacilli	Lactobacillales	Streptococcaceae	Lactococcus	Unknow	0	0.004	0	0	0	0	0	0	0	0	0	0	0	0	0	0	0	0	0	0	0	0	0	0	0	0	0	0	0	0	0	0	0	0	0	0	0
ASV1087	-2.65	7.368	0.0542149	0.358451	NotSig	Bacteria	Fusobacteriota	Fusobacteriia	Fusobacteriales	Fusobacteriaceae	Cetobacterium	Unknow	0	0.003	0	0	0	0	0	0	0	0	0	0	0	0	0	0	0	0	0	0	0	0	0	0	0	0	0	0	0	0	0	0	0	0	0	0	0
ASV1083	2.366	7.322	0.0544067	0.358451	NotSig	Bacteria	Firmicutes	Clostridia	Lachnospirales	Lachnospiraceae	Lachnospiraceae_NK4A136_group	Unknow	0.003	0	0	0	0	0	0	0	0	0.082	0	0	0	0	0	0	0	0	0	0	0	0	0	0	0	0	0	0	0	0	0	0	0	0	0	0	0
ASV802	-2.641	7.366	0.054481	0.358451	NotSig	Bacteria	Proteobacteria	Gammaproteobacteria	Xanthomonadales	Xanthomonadaceae	Pseudoxanthomonas	Xanthomonas_sp.	0	0.004	0	0	0	0	0	0	0	0	0	0	0	0	0	0	0	0	0	0	0	0	0	0	0	0	0	0	0	0	0	0	0	0	0	0	0
ASV1199	2.37	7.323	0.0545273	0.358451	NotSig	Bacteria	Fusobacteriota	Fusobacteriia	Fusobacteriales	Fusobacteriaceae	Cetobacterium	Unknow	0.002	0	0	0	0	0	0	0	0	0	0	0	0	0	0	0	0	0.057	0	0.025	0	0	0	0	0	0	0	0	0	0	0	0	0	0	0	0	0
ASV599	-2.637	7.365	0.0545425	0.358451	NotSig	Bacteria	Proteobacteria	Gammaproteobacteria	Aeromonadales	Aeromonadaceae	Aeromonas	Unknow	0	0.008	0	0	0	0	0	0	0	0	0	0	0	0	0	0	0	0	0	0	0	0	0	0	0	0	0	0	0	0	0	0	0	0	0	0	0
ASV706	-2.638	7.366	0.0546569	0.358451	NotSig	Bacteria	Proteobacteria	Gammaproteobacteria	Burkholderiales	Comamonadaceae	Acidovorax	Unknow	0	0.006	0	0	0	0	0	0	0	0	0	0	0	0	0	0	0	0	0	0	0	0	0	0	0	0	0	0	0	0	0	0	0	0	0	0	0
ASV648	-2.632	7.364	0.0548459	0.358451	NotSig	Bacteria	Fusobacteriota	Fusobacteriia	Fusobacteriales	Fusobacteriaceae	Cetobacterium	Unknow	0	0.007	0	0	0	0	0	0	0	0	0	0	0	0	0	0	0	0	0	0	0	0	0	0	0	0	0	0	0	0	0	0	0	0	0	0	0
ASV525	-2.63	7.364	0.0548685	0.358451	NotSig	Bacteria	Proteobacteria	Gammaproteobacteria	Enterobacterales	Enterobacteriaceae	Unknow	Unknow	0	0.011	0	0	0	0	0	0	0	0	0	0	0	0	0	0	0	0	0	0	0	0	0	0	0	0	0	0	0	0	0	0	0	0	0	0	0
ASV570	-2.629	7.364	0.0549733	0.358451	NotSig	Bacteria	Actinobacteriota	Actinobacteria	Bifidobacteriales	Bifidobacteriaceae	Bifidobacterium	Bifidobacterium_pseudolongum	0	0.008	0	0	0	0	0	0	0	0	0	0	0	0	0	0	0	0	0	0	0	0	0	0	0	0	0	0	0	0	0	0	0	0	0	0	0
ASV1245	2.358	7.322	0.0550512	0.358451	NotSig	Bacteria	Fusobacteriota	Fusobacteriia	Fusobacteriales	Fusobacteriaceae	Cetobacterium	Unknow	0.002	0	0	0	0	0	0	0	0	0	0	0	0	0	0	0	0	0	0	0	0	0	0	0	0	0	0	0	0	0	0	0	0	0	0	0	0
ASV1069	-2.636	7.366	0.05513	0.358451	NotSig	Bacteria	Proteobacteria	Alphaproteobacteria	Rhodobacterales	Rhodobacteraceae	Paracoccus	Unknow	0	0.002	0	0	0	0	0	0	0	0	0	0	0	0	0	0	0	0	0	0	0	0	0	0	0	0	0	0	0	0	0	0	0	0	0	0	0
ASV1149	-2.633	7.365	0.0553037	0.358451	NotSig	Bacteria	Proteobacteria	Alphaproteobacteria	Rhizobiales	Devosiaceae	Devosia	Unknow	0	0.003	0	0	0	0	0	0	0	0	0	0	0	0	0	0	0	0	0	0	0	0	0	0	0	0	0	0	0	0	0	0	0	0	0	0	0
ASV663	-2.623	7.363	0.0554028	0.358451	NotSig	Bacteria	Proteobacteria	Gammaproteobacteria	Burkholderiales	Aquaspirillaceae	Microvirgula	Microvirgula_aerodenitrificans	0	0.007	0	0	0	0	0	0	0	0	0	0	0	0	0	0	0	0	0	0	0	0	0	0	0	0	0	0	0	0	0	0	0	0	0	0	0
ASV665	-2.623	7.363	0.0554415	0.358451	NotSig	Bacteria	Proteobacteria	Gammaproteobacteria	Enterobacterales	Yersiniaceae	Serratia	Unknow	0	0.006	0	0	0	0	0	0	0	0	0	0	0	0	0	0	0	0	0	0	0	0	0	0	0	0	0	0	0	0	0	0	0	0	0	0	0
ASV645	-2.62	7.362	0.0555151	0.358451	NotSig	Bacteria	Fusobacteriota	Fusobacteriia	Fusobacteriales	Fusobacteriaceae	Cetobacterium	Unknow	0	0.007	0	0	0	0	0	0	0	0	0	0	0	0	0	0	0	0	0	0	0	0	0	0	0	0	0	0	0	0	0	0	0	0	0	0	0
ASV1734	-2.622	7.363	0.0555553	0.358451	NotSig	Bacteria	Proteobacteria	Gammaproteobacteria	Burkholderiales	Methylophilaceae	OM43_clade	Unknow	0	0.005	0	0	0	0	0	0	0	0	0	0	0	0	0	0	0	0	0	0	0	0	0	0	0	0	0	0	0	0	0	0	0	0	0	0	0
ASV1746	-2.622	7.363	0.0555553	0.358451	NotSig	Bacteria	Proteobacteria	Gammaproteobacteria	Aeromonadales	Aeromonadaceae	Aeromonas	Unknow	0	0.005	0	0	0	0	0	0	0	0	0	0	0	0	0	0	0	0	0	0	0	0	0	0	0	0	0	0	0	0	0	0	0	0	0	0	0
ASV1748	-2.622	7.363	0.0555553	0.358451	NotSig	Bacteria	Proteobacteria	Alphaproteobacteria	Rhodobacterales	Rhodobacteraceae	HIMB11	Unknow	0	0.005	0	0	0	0	0	0	0	0	0	0	0	0	0	0	0	0	0	0	0	0	0	0	0	0	0	0	0	0	0	0	0	0	0	0	0
ASV1753	-2.622	7.363	0.0555553	0.358451	NotSig	Bacteria	Proteobacteria	Alphaproteobacteria	Dongiales	Dongiaceae	Dongia	Rhodospirillales_bacterium	0	0.005	0	0	0	0	0	0	0	0	0	0	0	0	0	0	0	0	0	0	0	0	0	0	0	0	0	0	0	0	0	0	0	0	0	0	0
ASV1086	-2.627	7.364	0.0557145	0.358451	NotSig	Bacteria	Bdellovibrionota	Bdellovibrionia	Bdellovibrionales	Bdellovibrionaceae	Bdellovibrio	Bdellovibrio_sp.	0	0.002	0	0	0	0	0	0	0	0	0	0	0	0	0	0	0	0	0	0	0	0	0	0	0	0	0	0	0	0	0	0	0	0	0	0	0
ASV1148	-2.627	7.364	0.0557145	0.358451	NotSig	Bacteria	Verrucomicrobiota	Verrucomicrobiae	Verrucomicrobiales	Verrucomicrobiaceae	Roseimicrobium	Roseimicrobium_gellanilyticum	0	0.002	0	0	0	0	0	0	0	0	0	0	0	0	0	0	0	0	0	0	0	0	0	0	0	0	0	0	0	0	0	0	0	0	0	0	0
ASV1272	-2.627	7.364	0.0557145	0.358451	NotSig	Bacteria	Proteobacteria	Gammaproteobacteria	Enterobacterales	Enterobacteriaceae	Unknow	Unknow	0	0.002	0	0	0	0	0	0	0	0	0	0	0	0	0	0	0	0	0	0	0	0	0	0	0	0	0	0	0	0	0	0	0	0	0	0	0
ASV1005	2.34	7.319	0.0557535	0.358451	NotSig	Bacteria	Firmicutes	Clostridia	Lachnospirales	Lachnospiraceae	Unknow	Unknow	0.002	0	0	0	0	0	0	0	0.041	0.057	0	0	0	0	0	0	0	0	0	0	0	0	0	0	0	0	0	0	0	0	0	0	0	0	0	0	0
ASV737	-2.618	7.362	0.0557809	0.358451	NotSig	Bacteria	Bacteroidota	Bacteroidia	Flavobacteriales	Weeksellaceae	Chryseobacterium	Chryseobacterium_greenlandense	0	0.006	0	0	0	0	0	0	0	0	0	0	0	0	0	0	0	0	0	0	0	0	0	0	0	0	0	0	0	0	0	0	0	0	0	0	0
ASV1277	2.341	7.319	0.0559085	0.358451	NotSig	Bacteria	Bacteroidota	Bacteroidia	Bacteroidales	Barnesiellaceae	Unknow	Unknow	0.002	0	0	0	0	0	0	0	0	0	0	0	0	0	0	0	0	0	0	0	0	0	0	0	0	0	0	0	0	0	0.082	0	0	0	0	0	0
ASV890	-2.616	7.362	0.0559431	0.358451	NotSig	Bacteria	Bacteroidota	Bacteroidia	Flavobacteriales	Flavobacteriaceae	Flavobacterium	Unknow	0	0.004	0	0	0	0	0	0	0	0	0	0	0	0	0	0	0	0	0	0	0	0	0	0	0	0	0	0	0	0	0	0	0	0	0	0	0
ASV1105	2.336	7.318	0.0559476	0.358451	NotSig	Bacteria	Firmicutes	Clostridia	Lachnospirales	Lachnospiraceae	Lachnospiraceae_UCG-004	Eubacterium_hallii	0.002	0	0	0	0	0	0	0	0	0	0.106	0	0	0	0	0	0	0	0	0	0	0	0	0	0	0	0	0	0	0	0	0	0	0	0	0	0
ASV693	-2.611	7.361	0.0562338	0.359744	NotSig	Bacteria	Proteobacteria	Gammaproteobacteria	Pseudomonadales	Pseudomonadaceae	Pseudomonas	Unknow	0	0.006	0	0	0	0	0	0	0	0	0	0	0	0	0	0	0	0	0	0	0	0	0	0	0	0	0	0	0	0	0	0	0	0	0	0	0
ASV1096	2.325	7.316	0.0564666	0.360693	NotSig	Bacteria	Verrucomicrobiota	Verrucomicrobiae	Verrucomicrobiales	Unknow	Unknow	Unknow	0.002	0	0	0	0	0.09	0	0.016	0	0	0	0	0	0	0	0	0	0	0	0	0	0	0	0	0	0	0	0	0	0	0	0	0	0	0	0	0.008
ASV694	-2.604	7.36	0.0565571	0.360731	NotSig	Bacteria	Proteobacteria	Gammaproteobacteria	Burkholderiales	Sutterellaceae	Sutterella	Unknow	0	0.006	0	0	0	0	0	0	0	0	0	0	0	0	0	0	0	0	0	0	0	0	0	0	0	0	0	0	0	0	0	0	0	0	0	0	0
ASV1164	2.322	7.316	0.0567572	0.361467	NotSig	Bacteria	Proteobacteria	Gammaproteobacteria	Alteromonadales	Shewanellaceae	Shewanella	Unknow	0.002	0	0	0	0	0	0.065	0	0	0	0	0	0	0	0	0	0	0	0	0	0	0	0	0	0	0	0	0	0	0	0	0	0	0	0	0	0.033
ASV941	-2.602	7.36	0.0570011	0.362117	NotSig	Bacteria	Actinobacteriota	Actinobacteria	Micrococcales	Intrasporangiaceae	Unknow	Unknow	0	0.003	0	0	0	0	0	0	0	0	0	0	0	0	0	0	0	0	0	0	0	0	0	0	0	0	0	0	0	0	0	0	0	0	0	0	0
ASV838	-2.602	7.36	0.057029	0.362117	NotSig	Bacteria	Proteobacteria	Gammaproteobacteria	Pseudomonadales	Pseudomonadaceae	Pseudomonas	Unknow	0	0.004	0	0	0	0	0	0	0	0	0	0	0	0	0	0	0	0	0	0	0	0	0	0	0	0	0	0	0	0	0	0	0	0	0	0	0
ASV497	-3.561	7.994	0.0572773	0.362272	NotSig	Bacteria	Proteobacteria	Alphaproteobacteria	Rhizobiales	Rhizobiales_Incertae_Sedis	Phreatobacter	Unknow	0.001	0.01	0	0	0	0	0	0	0	0	0	0	0	0	0	0	0	0	0	0	0	0	0	0.008	0	0	0.016	0	0.008	0	0	0	0	0	0	0	0
ASV629	-2.591	7.358	0.057317	0.362272	NotSig	Bacteria	Firmicutes	Bacilli	Lactobacillales	Enterococcaceae	Enterococcus	Unknow	0	0.007	0	0	0	0	0	0	0	0	0	0	0	0	0	0	0	0	0	0	0	0	0	0	0	0	0	0	0	0	0	0	0	0	0	0	0
ASV531	-2.587	7.357	0.0574653	0.362272	NotSig	Bacteria	Proteobacteria	Gammaproteobacteria	Enterobacterales	Enterobacteriaceae	Unknow	Unknow	0	0.01	0	0	0	0	0	0	0	0	0	0	0	0	0	0	0	0	0	0	0	0	0	0	0	0	0	0	0	0	0	0	0	0	0	0	0
ASV660	-2.588	7.357	0.0574748	0.362272	NotSig	Bacteria	Proteobacteria	Gammaproteobacteria	Aeromonadales	Aeromonadaceae	Aeromonas	Unknow	0	0.007	0	0	0	0	0	0	0	0	0	0	0	0	0	0	0	0	0	0	0	0	0	0	0	0	0	0	0	0	0	0	0	0	0	0	0
ASV942	-2.596	7.359	0.0574853	0.362272	NotSig	Bacteria	Cyanobacteria	Cyanobacteriia	Chloroplast	Chloroplast	Chloroplast	Unknow	0	0.003	0	0	0	0	0	0	0	0	0	0	0	0	0	0	0	0	0	0	0	0	0	0	0	0	0	0	0	0	0	0	0	0	0	0	0
ASV475	3.479	7.765	0.0575628	0.362272	NotSig	Bacteria	Firmicutes	Bacilli	Staphylococcales	Staphylococcaceae	Staphylococcus	Unknow	0.011	0.001	0	0	0	0	0	0	0	0	0.286	0	0	0	0	0	0	0	0	0	0	0	0	0	0	0	0	0	0	0	0	0	0	0	0	0.123	0
ASV730	-2.585	7.357	0.0577633	0.362999	NotSig	Bacteria	Proteobacteria	Gammaproteobacteria	Aeromonadales	Aeromonadaceae	Aeromonas	Unknow	0	0.005	0	0	0	0	0	0	0	0	0	0	0	0	0	0	0	0	0	0	0	0	0	0	0	0	0	0	0	0	0	0	0	0	0	0	0
ASV1745	-2.581	7.356	0.0580672	0.363381	NotSig	Bacteria	Proteobacteria	Alphaproteobacteria	Azospirillales	Unknow	Unknow	Unknow	0	0.005	0	0	0	0	0	0	0	0	0	0	0	0	0	0	0	0	0	0	0	0	0	0	0	0	0	0	0	0	0	0	0	0	0	0	0
ASV539	-2.576	7.355	0.0581752	0.363381	NotSig	Bacteria	Bacteroidota	Bacteroidia	Flavobacteriales	Weeksellaceae	Chryseobacterium	Unknow	0	0.01	0	0	0	0	0	0	0	0	0	0	0	0	0	0	0	0	0	0	0	0	0	0	0	0	0	0	0	0	0	0	0	0	0	0	0
ASV1053	-2.584	7.357	0.0581829	0.363381	NotSig	Bacteria	Fusobacteriota	Fusobacteriia	Fusobacteriales	Fusobacteriaceae	Cetobacterium	Unknow	0	0.002	0	0	0	0	0	0	0	0	0	0	0	0	0	0	0	0	0	0	0	0	0	0	0	0	0	0	0	0	0	0	0	0	0	0	0
ASV1834	-2.576	7.355	0.0583352	0.363381	NotSig	Bacteria	Firmicutes	Clostridia	Peptostreptococcales-Tissierellales	Peptostreptococcales-Tissierellales	Anaerococcus	Anaerococcus_provencensis	0	0.005	0	0	0	0	0	0	0	0	0	0	0	0	0	0	0	0	0	0	0	0	0	0	0	0	0	0	0	0	0	0	0	0	0	0	0
ASV1835	-2.576	7.355	0.0583352	0.363381	NotSig	Bacteria	Bacteroidota	Bacteroidia	Flavobacteriales	Flavobacteriaceae	NS5_marine_group	Unknow	0	0.005	0	0	0	0	0	0	0	0	0	0	0	0	0	0	0	0	0	0	0	0	0	0	0	0	0	0	0	0	0	0	0	0	0	0	0
ASV1838	-2.576	7.355	0.0583352	0.363381	NotSig	Bacteria	Acidobacteriota	Vicinamibacteria	Vicinamibacterales	Vicinamibacteraceae	Vicinamibacteraceae	Unknow	0	0.005	0	0	0	0	0	0	0	0	0	0	0	0	0	0	0	0	0	0	0	0	0	0	0	0	0	0	0	0	0	0	0	0	0	0	0
ASV179	2.847	9.232	0.0585587	0.364242	NotSig	Bacteria	Actinobacteriota	Actinobacteria	Bifidobacteriales	Bifidobacteriaceae	Bifidobacterium	Bifidobacterium_longum	0.052	0.008	0	0	0	0.147	0.172	0	0.262	0.254	0.36	0	0	0	0	0	0	0	0	0	0.221	0.336	0.172	0	0	0	0	0	0	0	0	0	0	0	0	0	0.303
ASV758	-2.561	7.353	0.0592932	0.368274	NotSig	Bacteria	Proteobacteria	Alphaproteobacteria	Rhizobiales	Rhizobiaceae	Pseudochrobactrum	Unknow	0	0.006	0	0	0	0	0	0	0	0	0	0	0	0	0	0	0	0	0	0	0	0	0	0	0	0	0	0	0	0	0	0	0	0	0	0	0
ASV585	-2.55	7.351	0.0598329	0.370948	NotSig	Bacteria	Firmicutes	Bacilli	Erysipelotrichales	Erysipelatoclostridiaceae	Catenibacterium	Unknow	0	0.008	0	0	0	0	0	0	0	0	0	0	0	0	0	0	0	0	0	0	0	0	0	0	0	0	0	0	0	0	0	0	0	0	0	0	0
ASV1082	-2.559	7.353	0.0598976	0.370948	NotSig	Bacteria	Proteobacteria	Alphaproteobacteria	Rhizobiales	Devosiaceae	Devosia	Unknow	0	0.002	0	0	0	0	0	0	0	0	0	0	0	0	0	0	0	0	0	0	0	0	0	0	0	0	0	0	0	0	0	0	0	0	0	0	0
ASV1189	2.257	7.307	0.0601858	0.372193	NotSig	Bacteria	Bacteroidota	Bacteroidia	Bacteroidales	Muribaculaceae	Muribaculaceae	Unknow	0.002	0	0	0	0	0	0	0	0.025	0	0	0	0	0	0	0	0.033	0	0	0	0	0	0	0	0	0	0	0	0	0	0	0	0	0	0	0	0
ASV537	-2.542	7.35	0.0602771	0.372218	NotSig	Bacteria	Proteobacteria	Gammaproteobacteria	Enterobacterales	Enterobacteriaceae	Unknow	Unknow	0	0.01	0	0	0	0	0	0	0	0	0	0	0	0	0	0	0	0	0	0	0	0	0	0	0	0	0	0	0	0	0	0	0	0	0	0	0
ASV1093	2.251	7.306	0.0604905	0.372511	NotSig	Bacteria	Firmicutes	Clostridia	Lachnospirales	Lachnospiraceae	Lachnoclostridium	Unknow	0.002	0	0	0	0	0	0	0	0	0	0.082	0	0	0	0	0	0	0	0	0	0	0	0	0	0	0	0	0	0	0	0	0	0	0	0	0.025	0
ASV897	-2.543	7.35	0.0604993	0.372511	NotSig	Bacteria	Proteobacteria	Alphaproteobacteria	Rhizobiales	Rhizobiaceae	Allorhizobium-Neorhizobium-Pararhizobium-Rhizobium	Unknow	0	0.004	0	0	0	0	0	0	0	0	0	0	0	0	0	0	0	0	0	0	0	0	0	0	0	0	0	0	0	0	0	0	0	0	0	0	0
ASV1	1.407	17.174	0.0606652	0.372616	NotSig	Bacteria	Proteobacteria	Gammaproteobacteria	Aeromonadales	Aeromonadaceae	Aeromonas	Unknow	16.866	11.305	19.021	37.338	39.974	2.357	6.548	9.339	8.307	14.119	15.002	42.331	22.786	20.02	26.805	8.569	22.598	4.624	13.095	12.187	20.396	10.01	8.758	32.133	27.116	9.437	50.606	44.696	19.168	4.428	5.664	20.126	6.171	5.443	19.676	10.632	3.871
ASV1118	-2.547	7.351	0.0606909	0.372616	NotSig	Bacteria	Proteobacteria	Gammaproteobacteria	Pseudomonadales	Moraxellaceae	Acinetobacter	Unknow	0	0.002	0	0	0	0	0	0	0	0	0	0	0	0	0	0	0	0	0	0	0	0	0	0	0	0	0	0	0	0	0	0	0	0	0	0	0
ASV1301	2.246	7.306	0.060879	0.372769	NotSig	Bacteria	Firmicutes	Clostridia	Lachnospirales	Lachnospiraceae	A2	Unknow	0.002	0	0	0	0	0	0	0	0.057	0	0	0	0	0	0	0	0.016	0	0	0	0	0	0	0	0	0	0	0	0	0	0	0	0	0	0	0	0
ASV839	-2.536	7.349	0.0608905	0.372769	NotSig	Bacteria	Proteobacteria	Gammaproteobacteria	Burkholderiales	Comamonadaceae	Delftia	Unknow	0	0.005	0	0	0	0	0	0	0	0	0	0	0	0	0	0	0	0	0	0	0	0	0	0	0	0	0	0	0	0	0	0	0	0	0	0	0
ASV1766	-2.529	7.348	0.0613133	0.373658	NotSig	Bacteria	Proteobacteria	Gammaproteobacteria	Alteromonadales	Pseudoalteromonadaceae	Pseudoalteromonas	Unknow	0	0.004	0	0	0	0	0	0	0	0	0	0	0	0	0	0	0	0	0	0	0	0	0	0	0	0	0	0	0	0	0	0	0	0	0	0	0
ASV1777	-2.529	7.348	0.0613133	0.373658	NotSig	Bacteria	Acidobacteriota	Blastocatellia	Blastocatellales	Blastocatellaceae	Unknow	Unknow	0	0.004	0	0	0	0	0	0	0	0	0	0	0	0	0	0	0	0	0	0	0	0	0	0	0	0	0	0	0	0	0	0	0	0	0	0	0
ASV1778	-2.529	7.348	0.0613133	0.373658	NotSig	Bacteria	Bacteroidota	Bacteroidia	Flavobacteriales	Flavobacteriaceae	NS5_marine_group	bacterium_WHC3-2	0	0.004	0	0	0	0	0	0	0	0	0	0	0	0	0	0	0	0	0	0	0	0	0	0	0	0	0	0	0	0	0	0	0	0	0	0	0
ASV1032	-2.534	7.349	0.0614104	0.373658	NotSig	Bacteria	Proteobacteria	Alphaproteobacteria	Rhodobacterales	Rhodobacteraceae	Tabrizicola	Unknow	0	0.003	0	0	0	0	0	0	0	0	0	0	0	0	0	0	0	0	0	0	0	0	0	0	0	0	0	0	0	0	0	0	0	0	0	0	0
ASV1106	-2.533	7.349	0.0614736	0.373658	NotSig	Bacteria	Proteobacteria	Alphaproteobacteria	Reyranellales	Reyranellaceae	Reyranella	Unknow	0	0.002	0	0	0	0	0	0	0	0	0	0	0	0	0	0	0	0	0	0	0	0	0	0	0	0	0	0	0	0	0	0	0	0	0	0	0
ASV1136	2.231	7.304	0.0616458	0.374172	NotSig	Bacteria	Firmicutes	Clostridia	Oscillospirales	Oscillospirales	Hydrogenoanaerobacterium	Unknow	0.002	0	0	0	0	0	0	0.025	0	0	0	0	0	0	0	0	0.008	0	0	0	0	0	0	0	0	0	0	0	0	0.008	0	0.049	0	0	0	0	0
ASV670	-2.52	7.346	0.0619102	0.375243	NotSig	Bacteria	Firmicutes	Clostridia	Lachnospirales	Lachnospiraceae	Blautia	Unknow	0	0.006	0	0	0	0	0	0	0	0	0	0	0	0	0	0	0	0	0	0	0	0	0	0	0	0	0	0	0	0	0	0	0	0	0	0	0
ASV818	-2.519	7.346	0.0620134	0.375335	NotSig	Bacteria	Proteobacteria	Alphaproteobacteria	Caulobacterales	Caulobacteraceae	Brevundimonas	Unknow	0	0.004	0	0	0	0	0	0	0	0	0	0	0	0	0	0	0	0	0	0	0	0	0	0	0	0	0	0	0	0	0	0	0	0	0	0	0
ASV1194	-2.522	7.347	0.0623569	0.376346	NotSig	Bacteria	Verrucomicrobiota	Verrucomicrobiae	Verrucomicrobiales	Rubritaleaceae	Luteolibacter	Verrucomicrobium_sp.	0	0.002	0	0	0	0	0	0	0	0	0	0	0	0	0	0	0	0	0	0	0	0	0	0	0	0	0	0	0	0	0	0	0	0	0	0	0
ASV1330	-2.522	7.347	0.0623569	0.376346	NotSig	Bacteria	Bacteroidota	Bacteroidia	Chitinophagales	Chitinophagaceae	Edaphobaculum	Unknow	0	0.002	0	0	0	0	0	0	0	0	0	0	0	0	0	0	0	0	0	0	0	0	0	0	0	0	0	0	0	0	0	0	0	0	0	0	0
ASV1190	2.215	7.302	0.0625912	0.377227	NotSig	Bacteria	Firmicutes	Clostridia	Lachnospirales	Lachnospiraceae	Unknow	Unknow	0.002	0	0	0	0	0	0	0	0.057	0.008	0	0	0	0	0	0	0.008	0	0	0	0	0	0	0	0	0	0	0	0	0	0	0	0	0	0	0	0
ASV934	-2.507	7.345	0.0628282	0.377309	NotSig	Bacteria	Bacteroidota	Bacteroidia	Flavobacteriales	Flavobacteriaceae	Flavobacterium	cf._Chryseobacterium	0	0.004	0	0	0	0	0	0	0	0	0	0	0	0	0	0	0	0	0	0	0	0	0	0	0	0	0	0	0	0	0	0	0	0	0	0	0
ASV954	-2.507	7.345	0.0628282	0.377309	NotSig	Bacteria	Proteobacteria	Gammaproteobacteria	Burkholderiales	Oxalobacteraceae	Massilia	Unknow	0	0.004	0	0	0	0	0	0	0	0	0	0	0	0	0	0	0	0	0	0	0	0	0	0	0	0	0	0	0	0	0	0	0	0	0	0	0
ASV937	-2.507	7.345	0.0628701	0.377309	NotSig	Bacteria	Proteobacteria	Gammaproteobacteria	Burkholderiales	Oxalobacteraceae	Massilia	Unknow	0	0.003	0	0	0	0	0	0	0	0	0	0	0	0	0	0	0	0	0	0	0	0	0	0	0	0	0	0	0	0	0	0	0	0	0	0	0
ASV852	2.199	7.299	0.0630212	0.377685	NotSig	Bacteria	Bacteroidota	Bacteroidia	Bacteroidales	Prevotellaceae	Prevotella	Prevotella_copri	0.004	0	0	0	0	0	0	0	0	0	0	0	0	0	0	0	0	0	0	0	0	0	0	0	0	0	0	0	0	0.18	0	0	0	0	0	0	0
ASV544	-2.495	7.342	0.0632867	0.378346	NotSig	Bacteria	Firmicutes	Clostridia	Lachnospirales	Lachnospiraceae	Epulopiscium	Unknow	0	0.012	0	0	0	0	0	0	0	0	0	0	0	0	0	0	0	0	0	0	0	0	0	0	0	0	0	0	0	0	0	0	0	0	0	0	0
ASV705	-2.496	7.343	0.0634018	0.378346	NotSig	Bacteria	Proteobacteria	Gammaproteobacteria	Enterobacterales	Yersiniaceae	Unknow	Unknow	0	0.005	0	0	0	0	0	0	0	0	0	0	0	0	0	0	0	0	0	0	0	0	0	0	0	0	0	0	0	0	0	0	0	0	0	0	0
ASV743	-2.495	7.342	0.0635271	0.378346	NotSig	Bacteria	Proteobacteria	Gammaproteobacteria	Aeromonadales	Aeromonadaceae	Aeromonas	Unknow	0	0.005	0	0	0	0	0	0	0	0	0	0	0	0	0	0	0	0	0	0	0	0	0	0	0	0	0	0	0	0	0	0	0	0	0	0	0
ASV973	2.191	7.298	0.0636386	0.378346	NotSig	Bacteria	Firmicutes	Clostridia	Lachnospirales	Lachnospiraceae	Unknow	Unknow	0.003	0	0	0	0	0	0	0	0	0.09	0	0	0	0	0	0	0	0	0	0	0	0	0	0	0	0	0	0	0	0	0	0	0	0	0	0	0
ASV635	-2.491	7.342	0.0636449	0.378346	NotSig	Bacteria	Proteobacteria	Gammaproteobacteria	Enterobacterales	Enterobacteriaceae	Unknow	Unknow	0	0.007	0	0	0	0	0	0	0	0	0	0	0	0	0	0	0	0	0	0	0	0	0	0	0	0	0	0	0	0	0	0	0	0	0	0	0
ASV1174	2.195	7.299	0.0636635	0.378346	NotSig	Bacteria	Bacteroidota	Bacteroidia	Bacteroidales	Muribaculaceae	Muribaculaceae	Unknow	0.002	0	0	0	0	0	0	0	0	0	0	0	0	0	0	0	0.041	0	0	0	0	0	0	0	0	0	0	0	0	0	0	0	0	0	0	0	0
ASV953	2.186	7.298	0.064014	0.378457	NotSig	Bacteria	Firmicutes	Clostridia	Oscillospirales	Ruminococcaceae	Ruminococcus	Unknow	0.003	0	0	0	0	0	0	0	0	0	0	0	0	0	0	0	0	0	0	0	0	0	0	0	0	0.025	0.025	0.082	0.016	0	0	0	0	0	0	0	0
ASV786	-2.484	7.341	0.0642901	0.378457	NotSig	Bacteria	Proteobacteria	Gammaproteobacteria	Alteromonadales	Shewanellaceae	Shewanella	Unknow	0	0.005	0	0	0	0	0	0	0	0	0	0	0	0	0	0	0	0	0	0	0	0	0	0	0	0	0	0	0	0	0	0	0	0	0	0	0
ASV1006	2.184	7.298	0.0642936	0.378457	NotSig	Bacteria	Firmicutes	Negativicutes	Acidaminococcales	Acidaminococcaceae	Acidaminococcus	Acidaminococcus_sp.	0.002	0	0	0	0	0.016	0	0	0	0.016	0.016	0	0	0	0	0	0	0	0	0	0.008	0	0.025	0	0	0	0	0	0	0	0	0	0	0	0	0	0
ASV716	-2.483	7.341	0.0643207	0.378457	NotSig	Bacteria	Proteobacteria	Alphaproteobacteria	Rhizobiales	Devosiaceae	Devosia	Unknow	0	0.005	0	0	0	0	0	0	0	0	0	0	0	0	0	0	0	0	0	0	0	0	0	0	0	0	0	0	0	0	0	0	0	0	0	0	0
ASV1225	2.183	7.298	0.0643208	0.378457	NotSig	Bacteria	Bacteroidota	Bacteroidia	Cytophagales	Microscillaceae	Unknow	Unknow	0.002	0	0	0	0	0	0	0	0	0	0	0	0	0	0	0	0	0	0	0	0	0.074	0	0	0	0	0	0	0	0	0	0	0	0	0	0	0
ASV1836	-2.481	7.34	0.0645074	0.378457	NotSig	Bacteria	Proteobacteria	Gammaproteobacteria	Xanthomonadales	Xanthomonadaceae	Lysobacter	Lysobacter_dokdonensis	0	0.004	0	0	0	0	0	0	0	0	0	0	0	0	0	0	0	0	0	0	0	0	0	0	0	0	0	0	0	0	0	0	0	0	0	0	0
ASV1837	-2.481	7.34	0.0645074	0.378457	NotSig	Bacteria	Proteobacteria	Alphaproteobacteria	Caulobacterales	Caulobacteraceae	Unknow	Unknow	0	0.004	0	0	0	0	0	0	0	0	0	0	0	0	0	0	0	0	0	0	0	0	0	0	0	0	0	0	0	0	0	0	0	0	0	0	0
ASV1841	-2.481	7.34	0.0645074	0.378457	NotSig	Bacteria	Proteobacteria	Gammaproteobacteria	Steroidobacterales	Steroidobacteraceae	Unknow	Unknow	0	0.004	0	0	0	0	0	0	0	0	0	0	0	0	0	0	0	0	0	0	0	0	0	0	0	0	0	0	0	0	0	0	0	0	0	0	0
ASV1879	-2.481	7.34	0.0645074	0.378457	NotSig	Bacteria	Proteobacteria	Alphaproteobacteria	Azospirillales	Azospirillaceae	Skermanella	Unknow	0	0.004	0	0	0	0	0	0	0	0	0	0	0	0	0	0	0	0	0	0	0	0	0	0	0	0	0	0	0	0	0	0	0	0	0	0	0
ASV1124	2.179	7.297	0.0645692	0.378457	NotSig	Bacteria	Proteobacteria	Alphaproteobacteria	Rhodobacterales	Rhodobacteraceae	Roseobacter_clade_CHAB-I-5_lineage	Unknow	0.002	0	0	0	0	0	0	0	0	0	0	0	0	0	0	0	0	0	0	0	0	0.098	0	0	0	0	0	0	0	0	0	0	0	0	0	0	0
ASV747	2.159	7.294	0.065266	0.382016	NotSig	Bacteria	Proteobacteria	Gammaproteobacteria	Aeromonadales	Aeromonadaceae	Aeromonas	Unknow	0.005	0	0	0	0.213	0	0	0	0	0	0	0	0	0	0	0	0	0	0	0	0	0	0	0	0	0	0	0	0	0	0	0	0	0	0	0	0
ASV1203	2.161	7.295	0.0656526	0.383753	NotSig	Bacteria	Firmicutes	Clostridia	Oscillospirales	Oscillospiraceae	Unknow	Unknow	0.002	0	0	0	0	0	0	0	0.025	0.041	0	0	0	0	0	0	0	0	0	0	0	0	0	0	0	0	0	0	0	0	0	0	0	0	0	0	0
ASV687	-2.458	7.337	0.0659395	0.384903	NotSig	Bacteria	Bacteroidota	Bacteroidia	Bacteroidales	Bacteroidaceae	Bacteroides	Bacteroides_plebeius	0	0.006	0	0	0	0	0	0	0	0	0	0	0	0	0	0	0	0	0	0	0	0	0	0	0	0	0	0	0	0	0	0	0	0	0	0	0
ASV1081	-2.453	7.337	0.0668244	0.389535	NotSig	Bacteria	Fusobacteriota	Fusobacteriia	Fusobacteriales	Fusobacteriaceae	Cetobacterium	Unknow	0	0.002	0	0	0	0	0	0	0	0	0	0	0	0	0	0	0	0	0	0	0	0	0	0	0	0	0	0	0	0	0	0	0	0	0	0	0
ASV325	3.335	8.321	0.0670377	0.390205	NotSig	Bacteria	Firmicutes	Bacilli	Unknow	Unknow	Unknow	Unknow	0.02	0.004	0.033	0	0	0.524	0	0	0	0	0.049	0	0	0	0	0.008	0	0.27	0	0	0	0.008	0	0	0	0	0	0	0	0	0	0	0	0	0	0	0
ASV1150	-2.451	7.337	0.0671222	0.390205	NotSig	Bacteria	Verrucomicrobiota	Verrucomicrobiae	Verrucomicrobiales	Rubritaleaceae	Luteolibacter	Unknow	0	0.002	0	0	0	0	0	0	0	0	0	0	0	0	0	0	0	0	0	0	0	0	0	0	0	0	0	0	0	0	0	0	0	0	0	0	0
ASV1050	2.13	7.291	0.0674277	0.391448	NotSig	Bacteria	Proteobacteria	Alphaproteobacteria	Sphingomonadales	Sphingomonadaceae	Sphingomonas	Unknow	0.002	0	0	0	0	0.074	0	0	0	0	0.008	0	0	0	0	0	0	0.008	0	0	0	0	0	0	0	0	0	0	0	0.008	0	0	0	0	0	0	0
ASV1400	2.133	7.292	0.0676505	0.392208	NotSig	Bacteria	Fusobacteriota	Fusobacteriia	Fusobacteriales	Fusobacteriaceae	Cetobacterium	Unknow	0.001	0	0	0	0	0	0	0	0	0	0	0	0	0	0	0	0	0	0	0	0	0	0	0	0	0	0	0	0	0	0	0	0	0	0	0	0
ASV1066	2.121	7.289	0.0677799	0.392425	NotSig	Bacteria	Fusobacteriota	Fusobacteriia	Fusobacteriales	Fusobacteriaceae	Cetobacterium	Unknow	0.003	0	0	0	0	0	0	0	0	0.065	0	0	0	0	0	0	0	0	0	0	0	0	0	0	0	0	0	0	0	0	0	0	0	0	0	0	0
ASV277	-3.398	8.19	0.0680468	0.393429	NotSig	Bacteria	Proteobacteria	Alphaproteobacteria	Caulobacterales	Caulobacteraceae	Brevundimonas	Unknow	0.001	0.029	0.033	0	0	0	0	0	0	0	0	0	0	0	0	0	0	0	0	0	0	0	0	0	0	0	0	0.016	0.016	0	0	0	0	0	0	0	0
ASV1152	-2.435	7.334	0.0681789	0.393429	NotSig	Bacteria	Proteobacteria	Gammaproteobacteria	Enterobacterales	Enterobacteriaceae	Unknow	Unknow	0	0.002	0	0	0	0	0	0	0	0	0	0	0	0	0	0	0	0	0	0	0	0	0	0	0	0	0	0	0	0	0	0	0	0	0	0	0
ASV966	-2.427	7.332	0.06823	0.393429	NotSig	Bacteria	Proteobacteria	Gammaproteobacteria	Pseudomonadales	Pseudomonadaceae	Pseudomonas	Unknow	0	0.004	0	0	0	0	0	0	0	0	0	0	0	0	0	0	0	0	0	0	0	0	0	0	0	0	0	0	0	0	0	0	0	0	0	0	0
ASV1248	2.118	7.29	0.068329	0.393468	NotSig	Bacteria	Firmicutes	Clostridia	Clostridia_vadinBB60_group	Clostridia_vadinBB60_group	Clostridia_vadinBB60_group	Unknow	0.002	0	0	0	0	0	0	0	0.041	0	0	0	0	0	0	0	0.025	0	0	0	0	0	0	0	0	0	0	0	0	0	0	0	0	0	0	0	0
ASV946	2.109	7.288	0.0685703	0.394013	NotSig	Bacteria	Firmicutes	Clostridia	Oscillospirales	Ruminococcaceae	Unknow	Unknow	0.003	0	0	0	0	0	0	0.016	0	0	0	0	0	0	0	0	0	0	0	0.008	0.008	0	0	0	0	0	0	0	0	0.008	0.008	0.065	0	0	0	0	0
ASV1424	2.114	7.289	0.0686082	0.394013	NotSig	Bacteria	Bacteroidota	Bacteroidia	Bacteroidales	Bacteroidaceae	Bacteroides	Unknow	0.002	0	0	0	0	0	0	0	0	0	0	0	0	0	0	0	0	0	0.033	0	0	0	0	0	0	0	0	0	0	0	0.049	0	0	0	0	0	0
ASV1114	2.103	7.287	0.0688922	0.395112	NotSig	Bacteria	Proteobacteria	Gammaproteobacteria	Aeromonadales	Unknow	Unknow	Unknow	0.002	0	0	0	0	0	0	0	0	0	0	0	0	0	0	0	0	0	0	0	0	0	0	0	0	0	0	0	0	0	0	0	0	0	0	0	0
ASV553	-2.409	7.329	0.0691282	0.395933	NotSig	Bacteria	Campilobacterota	Campylobacteria	Campylobacterales	Helicobacteraceae	Helicobacter	Unknow	0	0.012	0	0	0	0	0	0	0	0	0	0	0	0	0	0	0	0	0	0	0	0	0	0	0	0	0	0	0	0	0	0	0	0	0	0	0
ASV1129	2.099	7.287	0.0692885	0.39599	NotSig	Bacteria	Proteobacteria	Alphaproteobacteria	Rhizobiales	Rhizobiaceae	Aliihoeflea	Unknow	0.002	0	0	0	0	0	0	0	0	0	0.057	0	0	0	0	0	0	0	0	0	0	0	0	0	0	0	0	0	0	0	0	0	0	0	0	0.016	0
ASV673	3.058	7.499	0.0693237	0.39599	NotSig	Bacteria	Firmicutes	Clostridia	Lachnospirales	Lachnospiraceae	Unknow	Unknow	0.006	0	0	0	0	0	0	0	0	0.164	0	0	0	0	0	0	0	0	0	0	0	0	0	0	0	0	0	0	0	0	0	0	0	0	0	0	0
ASV1004	2.1	7.288	0.0694412	0.396131	NotSig	Bacteria	Firmicutes	Bacilli	Lactobacillales	Lactobacillaceae	Lactobacillus	Unknow	0.002	0	0	0.025	0	0	0	0	0	0	0	0	0	0	0	0	0	0	0	0	0	0	0	0	0.033	0	0	0	0	0	0	0	0.033	0	0.016	0	0
ASV735	-2.398	7.328	0.0700077	0.397012	NotSig	Bacteria	Proteobacteria	Alphaproteobacteria	Sphingomonadales	Sphingomonadaceae	Sphingomonas	Unknow	0	0.006	0	0	0	0	0	0	0	0	0	0	0	0	0	0	0	0	0	0	0	0	0	0	0	0	0	0	0	0	0	0	0	0	0	0	0
ASV1486	2.091	7.286	0.0700832	0.397012	NotSig	Bacteria	Firmicutes	Clostridia	Lachnospirales	Lachnospiraceae	Roseburia	Unknow	0.002	0	0	0	0	0	0	0	0.074	0	0	0	0	0	0	0	0	0	0	0	0	0	0	0	0	0	0	0	0	0	0	0	0	0	0	0	0
ASV1274	-2.408	7.33	0.070154	0.397012	NotSig	Bacteria	Proteobacteria	Gammaproteobacteria	Pasteurellales	Pasteurellaceae	Haemophilus	Unknow	0	0.002	0	0	0	0	0	0	0	0	0	0	0	0	0	0	0	0	0	0	0	0	0	0	0	0	0	0	0	0	0	0	0	0	0	0	0
ASV1287	-2.408	7.33	0.070154	0.397012	NotSig	Bacteria	Actinobacteriota	Actinobacteria	Bifidobacteriales	Bifidobacteriaceae	Bifidobacterium	Bifidobacterium_breve	0	0.002	0	0	0	0	0	0	0	0	0	0	0	0	0	0	0	0	0	0	0	0	0	0	0	0	0	0	0	0	0	0	0	0	0	0	0
ASV1297	-2.408	7.33	0.070154	0.397012	NotSig	Bacteria	Bacteroidota	Bacteroidia	Chitinophagales	Chitinophagaceae	Edaphobaculum	Unknow	0	0.002	0	0	0	0	0	0	0	0	0	0	0	0	0	0	0	0	0	0	0	0	0	0	0	0	0	0	0	0	0	0	0	0	0	0	0
ASV1496	-2.408	7.33	0.070154	0.397012	NotSig	Bacteria	Firmicutes	Bacilli	Paenibacillales	Paenibacillaceae	Paenibacillus	Unknow	0	0.002	0	0	0	0	0	0	0	0	0	0	0	0	0	0	0	0	0	0	0	0	0	0	0	0	0	0	0	0	0	0	0	0	0	0	0
ASV1017	2.08	7.285	0.0704933	0.397546	NotSig	Bacteria	Proteobacteria	Gammaproteobacteria	Vibrionales	Vibrionaceae	Photobacterium	Unknow	0.002	0	0.008	0	0	0	0	0	0	0	0	0	0	0	0	0	0	0	0	0	0	0	0	0	0	0	0	0	0	0	0	0	0	0	0	0	0
ASV1237	-2.401	7.329	0.0705642	0.397546	NotSig	Bacteria	Proteobacteria	Alphaproteobacteria	Rhizobiales	Rhizobiaceae	Unknow	Unknow	0	0.002	0	0	0	0	0	0	0	0	0	0	0	0	0	0	0	0	0	0	0	0	0	0	0	0	0	0	0	0	0	0	0	0	0	0	0
ASV84	-2.529	9.526	0.0706215	0.397546	NotSig	Bacteria	Proteobacteria	Gammaproteobacteria	Enterobacterales	Enterobacteriaceae	Klebsiella	Unknow	0.011	0.181	0	0	0	0	0	0.065	0	0	0	0	0	0	0	0	0	0	0	0	0.09	0.131	0.098	0	0	0	0	0	0	0	0	0	0	0	0	0	0
ASV709	-2.386	7.326	0.070774	0.397546	NotSig	Bacteria	Proteobacteria	Gammaproteobacteria	Burkholderiales	Oxalobacteraceae	Duganella	Unknow	0	0.005	0	0	0	0	0	0	0	0	0	0	0	0	0	0	0	0	0	0	0	0	0	0	0	0	0	0	0	0	0	0	0	0	0	0	0
ASV657	-2.385	7.326	0.0707915	0.397546	NotSig	Bacteria	Proteobacteria	Gammaproteobacteria	Burkholderiales	Chitinibacteraceae	Deefgea	Unknow	0	0.008	0	0	0	0	0	0	0	0	0	0	0	0	0	0	0	0	0	0	0	0	0	0	0	0	0	0	0	0	0	0	0	0	0	0	0
ASV943	-2.389	7.327	0.0708073	0.397546	NotSig	Bacteria	Actinobacteriota	Actinobacteria	Micrococcales	Microbacteriaceae	Unknow	Unknow	0	0.003	0	0	0	0	0	0	0	0	0	0	0	0	0	0	0	0	0	0	0	0	0	0	0	0	0	0	0	0	0	0	0	0	0	0	0
ASV2112	2.084	7.286	0.0711713	0.397691	NotSig	Bacteria	Proteobacteria	Gammaproteobacteria	Burkholderiales	Alcaligenaceae	Advenella	Unknow	0.001	0	0	0.049	0	0	0	0	0	0	0	0	0	0	0	0	0	0	0	0	0	0	0	0	0	0	0	0	0	0	0	0	0	0	0	0	0
ASV1881	-2.379	7.325	0.0713669	0.397691	NotSig	Bacteria	Proteobacteria	Alphaproteobacteria	Puniceispirillales	SAR116_clade	Candidatus_Puniceispirillum	Unknow	0	0.004	0	0	0	0	0	0	0	0	0	0	0	0	0	0	0	0	0	0	0	0	0	0	0	0	0	0	0	0	0	0	0	0	0	0	0
ASV1908	-2.379	7.325	0.0713669	0.397691	NotSig	Bacteria	Bacteroidota	Bacteroidia	Bacteroidales	Prevotellaceae	Prevotella	Prevotella_buccalis	0	0.004	0	0	0	0	0	0	0	0	0	0	0	0	0	0	0	0	0	0	0	0	0	0	0	0	0	0	0	0	0	0	0	0	0	0	0
ASV1919	-2.379	7.325	0.0713669	0.397691	NotSig	Bacteria	Gemmatimonadota	Gemmatimonadetes	Gemmatimonadales	Gemmatimonadaceae	Unknow	Unknow	0	0.004	0	0	0	0	0	0	0	0	0	0	0	0	0	0	0	0	0	0	0	0	0	0	0	0	0	0	0	0	0	0	0	0	0	0	0
ASV1928	-2.379	7.325	0.0713669	0.397691	NotSig	Bacteria	Proteobacteria	Gammaproteobacteria	Steroidobacterales	Steroidobacteraceae	Steroidobacteraceae	Unknow	0	0.004	0	0	0	0	0	0	0	0	0	0	0	0	0	0	0	0	0	0	0	0	0	0	0	0	0	0	0	0	0	0	0	0	0	0	0
ASV659	-2.374	7.324	0.0713923	0.397691	NotSig	Bacteria	Proteobacteria	Gammaproteobacteria	Enterobacterales	Enterobacteriaceae	Unknow	Unknow	0	0.007	0	0	0	0	0	0	0	0	0	0	0	0	0	0	0	0	0	0	0	0	0	0	0	0	0	0	0	0	0	0	0	0	0	0	0
ASV1361	2.066	7.283	0.071674	0.398323	NotSig	Bacteria	Bacteroidota	Bacteroidia	Flavobacteriales	Crocinitomicaceae	Fluviicola	Bacteroidetes_bacterium	0.002	0	0	0	0	0.049	0.016	0	0	0	0	0	0	0	0	0	0	0.008	0	0	0	0	0	0	0	0	0	0	0	0	0	0	0	0	0	0	0
ASV1125	2.065	7.283	0.0717032	0.398323	NotSig	Bacteria	Fusobacteriota	Fusobacteriia	Fusobacteriales	Fusobacteriaceae	Cetobacterium	Unknow	0.002	0	0	0	0	0	0	0	0	0	0	0	0	0	0.033	0	0	0	0	0.057	0	0	0	0	0	0	0	0	0	0	0	0	0	0	0	0	0
ASV861	-2.371	7.324	0.0718068	0.398323	NotSig	Bacteria	Proteobacteria	Gammaproteobacteria	Aeromonadales	Aeromonadaceae	Aeromonas	Unknow	0	0.004	0	0	0	0	0	0	0	0	0	0	0	0	0	0	0	0	0	0	0	0	0	0	0	0	0	0	0	0	0	0	0	0	0	0	0
ASV712	-2.369	7.324	0.0718792	0.398323	NotSig	Bacteria	Proteobacteria	Gammaproteobacteria	Pseudomonadales	Pseudomonadaceae	Pseudomonas	Unknow	0	0.005	0	0	0	0	0	0	0	0	0	0	0	0	0	0	0	0	0	0	0	0	0	0	0	0	0	0	0	0	0	0	0	0	0	0	0
ASV1007	-2.37	7.324	0.0723181	0.39976	NotSig	Bacteria	Proteobacteria	Gammaproteobacteria	Pseudomonadales	Pseudomonadaceae	Pseudomonas	Unknow	0	0.003	0	0	0	0	0	0	0	0	0	0	0	0	0	0	0	0	0	0	0	0	0	0	0	0	0	0	0	0	0	0	0	0	0	0	0
ASV170	-3.269	8.367	0.0723408	0.39976	NotSig	Bacteria	Proteobacteria	Gammaproteobacteria	Aeromonadales	Aeromonadaceae	Aeromonas	Unknow	0.002	0.059	0	0	0	0	0.082	0	0	0	0	0	0	0	0	0	0	0	0	0	0	0	0	0	0	0	0	0	0	0	0	0	0	0	0	0	0
ASV847	-2.362	7.323	0.0724888	0.39976	NotSig	Bacteria	Proteobacteria	Alphaproteobacteria	Rhodobacterales	Rhodobacteraceae	Gemmobacter	Unknow	0	0.004	0	0	0	0	0	0	0	0	0	0	0	0	0	0	0	0	0	0	0	0	0	0	0	0	0	0	0	0	0	0	0	0	0	0	0
ASV596	-2.355	7.322	0.0725132	0.39976	NotSig	Bacteria	Firmicutes	Clostridia	Lachnospirales	Lachnospiraceae	Unknow	Unknow	0	0.008	0	0	0	0	0	0	0	0	0	0	0	0	0	0	0	0	0	0	0	0	0	0	0	0	0	0	0	0	0	0	0	0	0	0	0
ASV364	3.341	7.953	0.0728588	0.401147	NotSig	Bacteria	Fusobacteriota	Fusobacteriia	Fusobacteriales	Fusobacteriaceae	Fusobacterium	Fusobacterium_sp.	0.017	0.002	0	0	0	0	0	0	0	0	0.205	0	0	0	0	0	0	0	0	0	0	0	0	0	0	0	0	0	0	0	0	0	0	0	0	0.262	0
ASV728	-2.342	7.32	0.0737379	0.405463	NotSig	Bacteria	Proteobacteria	Gammaproteobacteria	Pseudomonadales	Pseudomonadaceae	Pseudomonas	Unknow	0	0.005	0	0	0	0	0	0	0	0	0	0	0	0	0	0	0	0	0	0	0	0	0	0	0	0	0	0	0	0	0	0	0	0	0	0	0
ASV753	-2.331	7.318	0.0742772	0.407903	NotSig	Bacteria	Proteobacteria	Gammaproteobacteria	Enterobacterales	Unknow	Unknow	Unknow	0	0.004	0	0	0	0	0	0	0	0	0	0	0	0	0	0	0	0	0	0	0	0	0	0	0	0	0	0	0	0	0	0	0	0	0	0	0
ASV1009	-2.326	7.318	0.0747738	0.409075	NotSig	Bacteria	Proteobacteria	Gammaproteobacteria	Pseudomonadales	Moraxellaceae	Acinetobacter	Unknow	0	0.003	0	0	0	0	0	0	0	0	0	0	0	0	0	0	0	0	0	0	0	0	0	0	0	0	0	0	0	0	0	0	0	0	0	0	0
ASV2001	-2.325	7.318	0.0747783	0.409075	NotSig	Bacteria	Proteobacteria	Alphaproteobacteria	Sphingomonadales	Sphingomonadaceae	Novosphingobium	Unknow	0	0.004	0	0	0	0	0	0	0	0	0	0	0	0	0	0	0	0	0	0	0	0	0	0	0	0	0	0	0	0	0	0	0	0	0	0	0
ASV2010	-2.325	7.318	0.0747783	0.409075	NotSig	Bacteria	Bacteroidota	Bacteroidia	Chitinophagales	Saprospiraceae	Unknow	Unknow	0	0.004	0	0	0	0	0	0	0	0	0	0	0	0	0	0	0	0	0	0	0	0	0	0	0	0	0	0	0	0	0	0	0	0	0	0	0
ASV1188	2.021	7.278	0.0749116	0.40928	NotSig	Bacteria	Proteobacteria	Alphaproteobacteria	Rhizobiales	Unknow	Unknow	Unknow	0.002	0	0	0	0	0	0	0	0	0	0.057	0	0	0	0	0	0	0	0	0	0	0	0	0	0	0	0	0	0	0	0	0	0	0	0	0.016	0
ASV1178	-2.327	7.318	0.0751156	0.409606	NotSig	Bacteria	Actinobacteriota	Actinobacteria	Micrococcales	Microbacteriaceae	Unknow	Unknow	0	0.002	0	0	0	0	0	0	0	0	0	0	0	0	0	0	0	0	0	0	0	0	0	0	0	0	0	0	0	0	0	0	0	0	0	0	0
ASV1343	2.019	7.278	0.0751631	0.409606	NotSig	Bacteria	Firmicutes	Clostridia	Oscillospirales	Oscillospiraceae	Unknow	Unknow	0.002	0	0	0	0	0	0	0	0.025	0	0.008	0	0	0	0	0	0.016	0	0	0	0	0	0	0	0	0	0	0	0	0	0	0	0	0	0	0	0
ASV1219	-2.323	7.318	0.0755787	0.411345	NotSig	Bacteria	Verrucomicrobiota	Verrucomicrobiae	Verrucomicrobiales	Rubritaleaceae	Luteolibacter	Luteolibacter_arcticus	0	0.002	0	0	0	0	0	0	0	0	0	0	0	0	0	0	0	0	0	0	0	0	0	0	0	0	0	0	0	0	0	0	0	0	0	0	0
ASV813	-2.306	7.315	0.0758443	0.412101	NotSig	Bacteria	Proteobacteria	Gammaproteobacteria	Burkholderiales	Chitinibacteraceae	Chitinibacter	Unknow	0	0.004	0	0	0	0	0	0	0	0	0	0	0	0	0	0	0	0	0	0	0	0	0	0	0	0	0	0	0	0	0	0	0	0	0	0	0
ASV378	3.309	7.971	0.0759108	0.412101	NotSig	Bacteria	Proteobacteria	Alphaproteobacteria	Rhizobiales	Rhizobiaceae	Unknow	Pararhizobium_haloflavum	0.015	0.002	0	0	0	0	0	0	0	0	0.393	0	0	0	0	0	0	0	0	0	0	0	0	0	0	0	0	0	0	0	0	0	0	0	0	0.156	0
ASV66	1.857	11.011	0.0761011	0.412227	NotSig	Bacteria	Firmicutes	Clostridia	Lachnospirales	Lachnospiraceae	Ruminococcus_gnavus_group	Unknow	0.195	0.056	0	0	0	0.393	0.303	1.039	1.874	1.612	1.612	0	0	0	0	0	0	0	0	0	0.458	0.532	0.45	0	0	0	0	0	0	0.033	0	0	0	0	0	0.025	0.164
ASV918	-2.309	7.316	0.0762081	0.412227	NotSig	Bacteria	Proteobacteria	Alphaproteobacteria	Rhizobiales	Devosiaceae	Devosia	Unknow	0	0.003	0	0	0	0	0	0	0	0	0	0	0	0	0	0	0	0	0	0	0	0	0	0	0	0	0	0	0	0	0	0	0	0	0	0	0
ASV1302	2.006	7.276	0.0762239	0.412227	NotSig	Bacteria	Firmicutes	Clostridia	Oscillospirales	Oscillospiraceae	Oscillibacter	Unknow	0.002	0	0	0	0	0	0	0	0.041	0	0	0	0	0	0	0	0.016	0	0	0	0	0	0	0	0	0	0	0	0	0	0	0	0	0	0	0	0
ASV1202	-2.308	7.316	0.0764167	0.412747	NotSig	Bacteria	Proteobacteria	Alphaproteobacteria	Rhizobiales	Rhizobiales_Incertae_Sedis	Phreatobacter	Alphaproteobacteria_bacterium	0	0.002	0	0	0	0	0	0	0	0	0	0	0	0	0	0	0	0	0	0	0	0	0	0	0	0	0	0	0	0	0	0	0	0	0	0	0
ASV276	3.18	8.431	0.0766487	0.412959	NotSig	Bacteria	Bacteroidota	Bacteroidia	Bacteroidales	Bacteroidaceae	Bacteroides	Bacteroides_paurosaccharolyticus	0.026	0.003	0	0	0	0	0.033	0	0	0	0	0	0	0	0	0	0	0.221	0.27	0.655	0	0	0	0	0	0	0	0	0	0	0	0	0	0	0	0	0
ASV795	-2.293	7.313	0.0767591	0.412959	NotSig	Bacteria	Proteobacteria	Gammaproteobacteria	Enterobacterales	Enterobacteriaceae	Cronobacter	Unknow	0	0.005	0	0	0	0	0	0	0	0	0	0	0	0	0	0	0	0	0	0	0	0	0	0	0	0	0	0	0	0	0	0	0	0	0	0	0
ASV845	-2.294	7.313	0.0768135	0.412959	NotSig	Bacteria	Proteobacteria	Gammaproteobacteria	Enterobacterales	Morganellaceae	Providencia	Unknow	0	0.003	0	0	0	0	0	0	0	0	0	0	0	0	0	0	0	0	0	0	0	0	0	0	0	0	0	0	0	0	0	0	0	0	0	0	0
ASV976	-2.298	7.314	0.0770082	0.412959	NotSig	Bacteria	Proteobacteria	Alphaproteobacteria	Rhodobacterales	Rhodobacteraceae	Unknow	Unknow	0	0.003	0	0	0	0	0	0	0	0	0	0	0	0	0	0	0	0	0	0	0	0	0	0	0	0	0	0	0	0	0	0	0	0	0	0	0
ASV1292	1.99	7.274	0.0771967	0.412959	NotSig	Bacteria	Firmicutes	Clostridia	Lachnospirales	Lachnospiraceae	Unknow	Unknow	0.002	0	0	0	0	0.016	0	0	0	0	0.041	0	0	0	0	0	0	0	0	0	0	0	0	0	0	0	0	0	0	0	0	0	0	0	0	0.016	0
ASV1587	1.992	7.275	0.0772906	0.412959	NotSig	Bacteria	Firmicutes	Clostridia	Lachnospirales	Lachnospiraceae	Unknow	Unknow	0.002	0	0	0	0	0	0	0	0.025	0	0	0	0	0	0	0	0.041	0	0	0	0	0	0	0	0	0	0	0	0	0	0	0	0	0	0	0	0
ASV1449	-2.292	7.314	0.0776192	0.412959	NotSig	Bacteria	Proteobacteria	Alphaproteobacteria	Rhizobiales	Rhizobiales_Incertae_Sedis	Phreatobacter	Unknow	0	0.002	0	0	0	0	0	0	0	0	0	0	0	0	0	0	0	0	0	0	0	0	0	0	0	0	0	0	0	0	0	0	0	0	0	0	0
ASV450	-3.282	7.686	0.0778748	0.412959	NotSig	Bacteria	Proteobacteria	Gammaproteobacteria	Pseudomonadales	Pseudomonadaceae	Pseudomonas	Unknow	0	0.012	0	0	0	0.016	0	0	0	0	0	0	0	0	0	0	0	0	0	0	0	0	0	0	0	0	0	0	0	0	0	0	0	0	0	0	0
ASV1246	1.985	7.274	0.0779049	0.412959	NotSig	Bacteria	Bacteroidota	Bacteroidia	Bacteroidales	Muribaculaceae	Muribaculaceae	Unknow	0.002	0	0	0	0	0.016	0	0	0	0	0.008	0	0	0	0	0	0	0.025	0	0	0	0	0	0	0	0	0	0	0	0	0	0	0	0	0	0.016	0
ASV1465	1.986	7.274	0.0780598	0.412959	NotSig	Bacteria	Cyanobacteria	Cyanobacteriia	Chloroplast	Chloroplast	Chloroplast	Unknow	0.001	0	0	0	0	0	0	0	0	0	0	0	0	0	0	0	0	0	0	0	0	0	0	0	0	0	0	0	0	0	0	0	0	0	0	0	0
ASV1318	-2.285	7.313	0.0782135	0.412959	NotSig	Bacteria	Actinobacteriota	Actinobacteria	Corynebacteriales	Nocardiaceae	Rhodococcus	Rhodococcus_hoagii	0	0.002	0	0	0	0	0	0	0	0	0	0	0	0	0	0	0	0	0	0	0	0	0	0	0	0	0	0	0	0	0	0	0	0	0	0	0
ASV1340	-2.285	7.313	0.0782135	0.412959	NotSig	Bacteria	Bacteroidota	Bacteroidia	Chitinophagales	Chitinophagaceae	Dinghuibacter	Unknow	0	0.002	0	0	0	0	0	0	0	0	0	0	0	0	0	0	0	0	0	0	0	0	0	0	0	0	0	0	0	0	0	0	0	0	0	0	0
ASV1358	-2.285	7.313	0.0782135	0.412959	NotSig	Bacteria	Proteobacteria	Gammaproteobacteria	Enterobacterales	Enterobacteriaceae	Unknow	Unknow	0	0.002	0	0	0	0	0	0	0	0	0	0	0	0	0	0	0	0	0	0	0	0	0	0	0	0	0	0	0	0	0	0	0	0	0	0	0
ASV1394	-2.285	7.313	0.0782135	0.412959	NotSig	Bacteria	Bacteroidota	Bacteroidia	Cytophagales	Cytophagaceae	Sporocytophaga	Unknow	0	0.002	0	0	0	0	0	0	0	0	0	0	0	0	0	0	0	0	0	0	0	0	0	0	0	0	0	0	0	0	0	0	0	0	0	0	0
ASV1407	-2.285	7.313	0.0782135	0.412959	NotSig	Bacteria	Firmicutes	Bacilli	Paenibacillales	Paenibacillaceae	Paenibacillus	Paenibacillus_alginolyticus	0	0.002	0	0	0	0	0	0	0	0	0	0	0	0	0	0	0	0	0	0	0	0	0	0	0	0	0	0	0	0	0	0	0	0	0	0	0
ASV1495	-2.285	7.313	0.0782135	0.412959	NotSig	Bacteria	Proteobacteria	Alphaproteobacteria	Rhizobiales	Rhizobiaceae	Unknow	Unknow	0	0.002	0	0	0	0	0	0	0	0	0	0	0	0	0	0	0	0	0	0	0	0	0	0	0	0	0	0	0	0	0	0	0	0	0	0	0
ASV282	-3.296	7.849	0.0782947	0.412959	NotSig	Bacteria	Bacteroidota	Bacteroidia	Flavobacteriales	Flavobacteriaceae	Flavobacterium	Unknow	0.001	0.028	0	0	0	0	0	0	0	0	0	0	0	0	0.025	0	0	0	0	0	0	0	0	0	0	0	0	0	0	0	0	0	0	0	0	0	0
ASV1222	1.977	7.273	0.0784478	0.412959	NotSig	Bacteria	Firmicutes	Clostridia	Lachnospirales	Lachnospiraceae	Unknow	Unknow	0.002	0	0	0	0	0	0	0	0.033	0	0	0	0	0	0	0	0.016	0	0	0	0	0	0	0	0	0	0	0	0	0	0	0	0	0	0	0	0
ASV1706	-2.268	7.31	0.0784569	0.412959	NotSig	Bacteria	Nitrospirota	Nitrospiria	Nitrospirales	Nitrospiraceae	Nitrospira	Nitrospira_japonica	0	0.004	0	0	0	0	0	0	0	0	0	0	0	0	0	0	0	0	0	0	0	0	0	0	0	0	0	0	0	0	0	0	0	0	0	0	0
ASV822	-2.266	7.309	0.0785554	0.412959	NotSig	Bacteria	Proteobacteria	Gammaproteobacteria	Aeromonadales	Aeromonadaceae	Aeromonas	Unknow	0	0.004	0	0	0	0	0	0	0	0	0	0	0	0	0	0	0	0	0	0	0	0	0	0	0	0	0	0	0	0	0	0	0	0	0	0	0
ASV922	-2.266	7.309	0.0785835	0.412959	NotSig	Bacteria	Proteobacteria	Gammaproteobacteria	Aeromonadales	Aeromonadaceae	Aeromonas	Unknow	0	0.004	0	0	0	0	0	0	0	0	0	0	0	0	0	0	0	0	0	0	0	0	0	0	0	0	0	0	0	0	0	0	0	0	0	0	0
ASV675	-2.261	7.309	0.0786797	0.412959	NotSig	Bacteria	Proteobacteria	Gammaproteobacteria	Burkholderiales	Comamonadaceae	Unknow	Unknow	0	0.006	0	0	0	0	0	0	0	0	0	0	0	0	0	0	0	0	0	0	0	0	0	0	0	0	0	0	0	0	0	0	0	0	0	0	0
ASV957	-2.268	7.31	0.0786819	0.412959	NotSig	Bacteria	Firmicutes	Bacilli	Lactobacillales	Enterococcaceae	Enterococcus	Unknow	0	0.003	0	0	0	0	0	0	0	0	0	0	0	0	0	0	0	0	0	0	0	0	0	0	0	0	0	0	0	0	0	0	0	0	0	0	0
ASV833	-2.261	7.309	0.0788586	0.413378	NotSig	Bacteria	Proteobacteria	Gammaproteobacteria	Burkholderiales	Comamonadaceae	Unknow	Unknow	0	0.004	0	0	0	0	0	0	0	0	0	0	0	0	0	0	0	0	0	0	0	0	0	0	0	0	0	0	0	0	0	0	0	0	0	0	0
ASV1263	-2.267	7.31	0.0790842	0.413652	NotSig	Bacteria	Bacteroidota	Bacteroidia	Bacteroidales	Barnesiellaceae	Unknow	Unknow	0	0.002	0	0	0	0	0	0	0	0	0	0	0	0	0	0	0	0	0	0	0	0	0	0	0	0	0	0	0	0	0	0	0	0	0	0	0
ASV1010	-2.26	7.309	0.0791064	0.413652	NotSig	Bacteria	Bacteroidota	Bacteroidia	Chitinophagales	Chitinophagaceae	Chitinophaga	Unknow	0	0.003	0	0	0	0	0	0	0	0	0	0	0	0	0	0	0	0	0	0	0	0	0	0	0	0	0	0	0	0	0	0	0	0	0	0	0
ASV739	-2.254	7.308	0.0792213	0.413652	NotSig	Bacteria	Proteobacteria	Gammaproteobacteria	Enterobacterales	Enterobacteriaceae	Unknow	Unknow	0	0.005	0	0	0	0	0	0	0	0	0	0	0	0	0	0	0	0	0	0	0	0	0	0	0	0	0	0	0	0	0	0	0	0	0	0	0
ASV638	-2.251	7.307	0.0793381	0.413652	NotSig	Bacteria	Proteobacteria	Gammaproteobacteria	Aeromonadales	Unknow	Unknow	Unknow	0	0.007	0	0	0	0	0	0	0	0	0	0	0	0	0	0	0	0	0	0	0	0	0	0	0	0	0	0	0	0	0	0	0	0	0	0	0
ASV630	-2.25	7.307	0.0793955	0.413652	NotSig	Bacteria	Proteobacteria	Gammaproteobacteria	Burkholderiales	Comamonadaceae	Comamonas	Unknow	0	0.008	0	0	0	0	0	0	0	0	0	0	0	0	0	0	0	0	0	0	0	0	0	0	0	0	0	0	0	0	0	0	0	0	0	0	0
ASV901	-2.251	7.308	0.0797541	0.414364	NotSig	Bacteria	Proteobacteria	Gammaproteobacteria	Enterobacterales	Enterobacteriaceae	Unknow	Unknow	0	0.003	0	0	0	0	0	0	0	0	0	0	0	0	0	0	0	0	0	0	0	0	0	0	0	0	0	0	0	0	0	0	0	0	0	0	0
ASV18	-1.53	13.133	0.0797544	0.414364	NotSig	Bacteria	Proteobacteria	Gammaproteobacteria	Alteromonadales	Shewanellaceae	Shewanella	Unknow	0.351	1.565	0.254	0.36	0.475	0.196	0	0.311	0.311	0.172	0.131	0.638	0.278	0.303	0.057	0	0	0.385	0.45	0.188	0.417	0.851	0.581	0.679	0.532	0.417	1.015	0.802	0.827	0	0.131	0.057	0.737	1.113	0.475	0.246	0
ASV914	-3.281	7.75	0.0798236	0.414364	NotSig	Bacteria	Firmicutes	Bacilli	Staphylococcales	Staphylococcaceae	Staphylococcus	Unknow	0.001	0.015	0	0	0	0.008	0	0	0	0	0	0	0	0	0	0	0	0	0	0	0	0	0	0	0	0	0	0	0	0	0	0	0	0	0	0	0
ASV1418	-2.255	7.309	0.0801586	0.415205	NotSig	Bacteria	Proteobacteria	Gammaproteobacteria	Burkholderiales	Comamonadaceae	Unknow	Unknow	0	0.002	0	0	0	0	0	0	0	0	0	0	0	0	0	0	0	0	0	0	0	0	0	0	0	0	0	0	0	0	0	0	0	0	0	0	0
ASV769	-2.24	7.306	0.0802184	0.415205	NotSig	Bacteria	Proteobacteria	Gammaproteobacteria	Aeromonadales	Aeromonadaceae	Aeromonas	Unknow	0	0.004	0	0	0	0	0	0	0	0	0	0	0	0	0	0	0	0	0	0	0	0	0	0	0	0	0	0	0	0	0	0	0	0	0	0	0
ASV1650	1.957	7.271	0.0802774	0.415205	NotSig	Bacteria	Firmicutes	Clostridia	Lachnospirales	Lachnospiraceae	Unknow	Unknow	0.001	0	0	0	0	0	0	0	0	0	0	0	0	0	0	0	0	0	0	0	0	0	0	0	0	0	0	0	0	0	0	0	0	0	0	0	0
ASV154	2.569	9.288	0.0804779	0.415738	NotSig	Bacteria	Firmicutes	Clostridia	Peptostreptococcales-Tissierellales	Peptostreptococcaceae	Romboutsia	Unknow	0.061	0.016	0.033	0.033	0	0	0.082	0.131	0.049	0.074	0.147	0.041	0.033	0.123	0.09	0.033	0.065	0.008	0	0	0.082	0.098	0.008	0.049	0.057	0	0.074	0.164	0.049	0.049	0.049	0.164	0	0.016	0	0.278	0.049
ASV411	3.251	8.066	0.0812401	0.419114	NotSig	Bacteria	Firmicutes	Clostridia	Peptostreptococcales-Tissierellales	Peptostreptococcaceae	Terrisporobacter	Unknow	0.015	0.002	0	0	0	0.082	0.237	0.033	0.041	0.008	0.049	0	0	0	0	0	0.016	0	0.016	0	0.025	0.025	0	0	0	0	0	0	0	0.016	0	0	0	0	0	0.025	0.049
ASV631	-2.221	7.303	0.081328	0.419114	NotSig	Bacteria	Proteobacteria	Gammaproteobacteria	Enterobacterales	Enterobacteriaceae	Unknow	Unknow	0	0.007	0	0	0	0	0	0	0	0	0	0	0	0	0	0	0	0	0	0	0	0	0	0	0	0	0	0	0	0	0	0	0	0	0	0	0
ASV933	-2.218	7.303	0.0819148	0.419234	NotSig	Bacteria	Proteobacteria	Alphaproteobacteria	Rhodobacterales	Rhodobacteraceae	Rhodobacter	Unknow	0	0.003	0	0	0	0	0	0	0	0	0	0	0	0	0	0	0	0	0	0	0	0	0	0	0	0	0	0	0	0	0	0	0	0	0	0	0
ASV1226	-2.215	7.303	0.0821308	0.419234	NotSig	Bacteria	Proteobacteria	Gammaproteobacteria	Xanthomonadales	Xanthomonadaceae	Pseudoxanthomonas	Pseudoxanthomonas_mexicana	0	0.003	0	0	0	0	0	0	0	0	0	0	0	0	0	0	0	0	0	0	0	0	0	0	0	0	0	0	0	0	0	0	0	0	0	0	0
ASV1068	-2.217	7.303	0.0821476	0.419234	NotSig	Bacteria	Proteobacteria	Gammaproteobacteria	Alteromonadales	Marinobacteraceae	Marinobacter	Unknow	0	0.003	0	0	0	0	0	0	0	0	0	0	0	0	0	0	0	0	0	0	0	0	0	0	0	0	0	0	0	0	0	0	0	0	0	0	0
ASV628	-2.209	7.302	0.0821699	0.419234	NotSig	Bacteria	Bacteroidota	Bacteroidia	Flavobacteriales	Flavobacteriaceae	Flavobacterium	Flavobacterium_terrigena	0	0.007	0	0	0	0	0	0	0	0	0	0	0	0	0	0	0	0	0	0	0	0	0	0	0	0	0	0	0	0	0	0	0	0	0	0	0
ASV1697	-2.213	7.303	0.0821801	0.419234	NotSig	Bacteria	Firmicutes	Bacilli	Lactobacillales	Lactobacillaceae	Lactobacillus	Lactobacillus_fermentum	0	0.004	0	0	0	0	0	0	0	0	0	0	0	0	0	0	0	0	0	0	0	0	0	0	0	0	0	0	0	0	0	0	0	0	0	0	0
ASV796	-2.207	7.302	0.0824169	0.419234	NotSig	Bacteria	Firmicutes	Clostridia	Clostridiales	Clostridiaceae	Clostridium_sensu_stricto_2	Clostridium_frigidicarnis	0	0.005	0	0	0	0	0	0	0	0	0	0	0	0	0	0	0	0	0	0	0	0	0	0	0	0	0	0	0	0	0	0	0	0	0	0	0
ASV2052	-2.21	7.302	0.082432	0.419234	NotSig	Unassigned	Unknow	Unknow	Unknow	Unknow	Unknow	Unknow	0	0.003	0	0	0	0	0	0	0	0	0	0	0	0	0	0	0	0	0	0	0	0	0	0	0	0	0	0	0	0	0	0	0	0	0	0	0
ASV2061	-2.21	7.302	0.082432	0.419234	NotSig	Bacteria	Campilobacterota	Campylobacteria	Campylobacterales	Campylobacteraceae	Campylobacter	Campylobacter_ureolyticus	0	0.003	0	0	0	0	0	0	0	0	0	0	0	0	0	0	0	0	0	0	0	0	0	0	0	0	0	0	0	0	0	0	0	0	0	0	0
ASV2062	-2.21	7.302	0.082432	0.419234	NotSig	Bacteria	Proteobacteria	Alphaproteobacteria	Rhizobiales	Devosiaceae	Unknow	Unknow	0	0.003	0	0	0	0	0	0	0	0	0	0	0	0	0	0	0	0	0	0	0	0	0	0	0	0	0	0	0	0	0	0	0	0	0	0	0
ASV2063	-2.21	7.302	0.082432	0.419234	NotSig	Bacteria	Proteobacteria	Gammaproteobacteria	Vibrionales	Vibrionaceae	Vibrio	Unknow	0	0.003	0	0	0	0	0	0	0	0	0	0	0	0	0	0	0	0	0	0	0	0	0	0	0	0	0	0	0	0	0	0	0	0	0	0	0
ASV2064	-2.21	7.302	0.082432	0.419234	NotSig	Bacteria	Acidobacteriota	Blastocatellia	Blastocatellales	Blastocatellaceae	Unknow	Unknow	0	0.003	0	0	0	0	0	0	0	0	0	0	0	0	0	0	0	0	0	0	0	0	0	0	0	0	0	0	0	0	0	0	0	0	0	0	0
ASV623	-2.199	7.3	0.0828201	0.420268	NotSig	Bacteria	Bacteroidota	Bacteroidia	Flavobacteriales	Flavobacteriaceae	Flavobacterium	Flavobacterium_terrigena	0	0.007	0	0	0	0	0	0	0	0	0	0	0	0	0	0	0	0	0	0	0	0	0	0	0	0	0	0	0	0	0	0	0	0	0	0	0
ASV997	1.914	7.266	0.0828323	0.420268	NotSig	Bacteria	Firmicutes	Clostridia	Peptococcales	Peptococcaceae	Unknow	Unknow	0.003	0	0	0	0	0	0	0.016	0	0	0	0	0	0	0	0	0	0	0	0	0	0	0	0	0	0	0	0	0	0	0	0.098	0	0	0	0	0
ASV891	-2.205	7.302	0.0829947	0.420436	NotSig	Bacteria	Proteobacteria	Gammaproteobacteria	Pseudomonadales	Moraxellaceae	Unknow	Unknow	0	0.004	0	0	0	0	0	0	0	0	0	0	0	0	0	0	0	0	0	0	0	0	0	0	0	0	0	0	0	0	0	0	0	0	0	0	0
ASV1303	1.913	7.266	0.0831721	0.420436	NotSig	Bacteria	Proteobacteria	Gammaproteobacteria	Vibrionales	Vibrionaceae	Photobacterium	Unknow	0.002	0	0	0	0	0	0	0	0	0	0	0	0	0	0.016	0	0	0	0	0	0	0	0	0	0	0	0	0	0	0	0	0	0	0	0	0	0
ASV1545	1.917	7.266	0.0832337	0.420436	NotSig	Bacteria	Firmicutes	Clostridia	Lachnospirales	Lachnospiraceae	Unknow	Unknow	0.001	0	0	0	0	0	0	0	0.041	0	0	0	0	0	0	0	0.025	0	0	0	0	0	0	0	0	0	0	0	0	0	0	0	0	0	0	0	0
ASV1349	1.917	7.266	0.0832596	0.420436	NotSig	Bacteria	Firmicutes	Clostridia	Oscillospirales	Butyricicoccaceae	UCG-009	Clostridium_leptum	0.001	0	0	0	0	0	0	0	0.049	0	0	0	0	0	0	0	0.008	0	0	0	0	0	0	0	0	0	0	0	0	0	0	0	0	0	0	0	0
ASV15	-1.531	12.896	0.0834993	0.421148	NotSig	Bacteria	Proteobacteria	Gammaproteobacteria	Aeromonadales	Aeromonadaceae	Aeromonas	Unknow	0.265	1.892	0.278	0.597	0.655	0	0.393	0.123	0	0	0	0	0	0	1.809	0.753	2.103	0	0.286	0	0	0.115	0	0	0	0	0.827	0.818	0.434	0.507	0.065	0	0	0	0	1.228	0
ASV633	-2.186	7.299	0.0837995	0.421456	NotSig	Bacteria	Proteobacteria	Gammaproteobacteria	Enterobacterales	Enterobacteriaceae	Unknow	Unknow	0	0.007	0	0	0	0	0	0	0	0	0	0	0	0	0	0	0	0	0	0	0	0	0	0	0	0	0	0	0	0	0	0	0	0	0	0	0
ASV1043	-2.191	7.3	0.0838526	0.421456	NotSig	Bacteria	Bacteroidota	Bacteroidia	Cytophagales	Spirosomaceae	Dyadobacter	Unknow	0	0.003	0	0	0	0	0	0	0	0	0	0	0	0	0	0	0	0	0	0	0	0	0	0	0	0	0	0	0	0	0	0	0	0	0	0	0
ASV1319	-2.198	7.301	0.0839542	0.421456	NotSig	Bacteria	Proteobacteria	Alphaproteobacteria	Rhodobacterales	Rhodobacteraceae	Unknow	Unknow	0	0.002	0	0	0	0	0	0	0	0	0	0	0	0	0	0	0	0	0	0	0	0	0	0	0	0	0	0	0	0	0	0	0	0	0	0	0
ASV1278	1.897	7.264	0.0844439	0.421456	NotSig	Bacteria	Firmicutes	Clostridia	Lachnospirales	Lachnospiraceae	Anaerostipes	Anaerostipes_rhamnosivorans	0.002	0	0	0	0	0	0	0.008	0.025	0.025	0.016	0	0	0	0	0	0	0	0	0	0	0	0	0	0	0	0	0	0	0	0	0	0	0	0	0	0
ASV1089	-2.183	7.299	0.0844561	0.421456	NotSig	Bacteria	Proteobacteria	Gammaproteobacteria	Enterobacterales	Morganellaceae	Providencia	Unknow	0	0.003	0	0	0	0	0	0	0	0	0	0	0	0	0	0	0	0	0	0	0	0	0	0	0	0	0	0	0	0	0	0	0	0	0	0	0
ASV667	-2.177	7.297	0.0844902	0.421456	NotSig	Bacteria	Proteobacteria	Gammaproteobacteria	Pseudomonadales	Moraxellaceae	Acinetobacter	Unknow	0	0.006	0	0	0	0	0	0	0	0	0	0	0	0	0	0	0	0	0	0	0	0	0	0	0	0	0	0	0	0	0	0	0	0	0	0	0
ASV1025	-2.179	7.298	0.0845923	0.421456	NotSig	Bacteria	Proteobacteria	Alphaproteobacteria	Sphingomonadales	Sphingomonadaceae	Novosphingobium	Unknow	0	0.003	0	0	0	0	0	0	0	0	0	0	0	0	0	0	0	0	0	0	0	0	0	0	0	0	0	0	0	0	0	0	0	0	0	0	0
ASV643	-2.174	7.297	0.084609	0.421456	NotSig	Bacteria	Bacteroidota	Bacteroidia	Flavobacteriales	Flavobacteriaceae	Flavobacterium	Flavobacterium_cauense	0	0.007	0	0	0	0	0	0	0	0	0	0	0	0	0	0	0	0	0	0	0	0	0	0	0	0	0	0	0	0	0	0	0	0	0	0	0
ASV1347	1.893	7.264	0.0847053	0.421456	NotSig	Bacteria	Bacteroidota	Bacteroidia	Bacteroidales	Muribaculaceae	Muribaculaceae	Unknow	0.002	0	0	0	0	0	0	0	0.016	0.008	0	0	0	0	0	0	0.016	0	0	0	0	0	0	0	0	0	0	0	0	0	0	0	0	0	0	0	0
ASV979	-2.178	7.298	0.0848125	0.421456	NotSig	Bacteria	Proteobacteria	Alphaproteobacteria	Rhizobiales	Rhizobiaceae	Unknow	Unknow	0	0.003	0	0	0	0	0	0	0	0	0	0	0	0	0	0	0	0	0	0	0	0	0	0	0	0	0	0	0	0	0	0	0	0	0	0	0
ASV1525	1.893	7.264	0.0850662	0.421456	NotSig	Bacteria	Fusobacteriota	Fusobacteriia	Fusobacteriales	Fusobacteriaceae	Cetobacterium	Unknow	0.001	0	0	0	0	0	0	0	0	0	0	0	0	0	0	0	0	0	0	0	0	0	0	0	0	0	0	0	0	0	0	0	0	0	0	0	0
ASV674	-2.165	7.296	0.0852275	0.421456	NotSig	Bacteria	Proteobacteria	Gammaproteobacteria	Aeromonadales	Aeromonadaceae	Aeromonas	Unknow	0	0.007	0	0	0	0	0	0	0	0	0	0	0	0	0	0	0	0	0	0	0	0	0	0	0	0	0	0	0	0	0	0	0	0	0	0	0
ASV1468	1.889	7.264	0.085228	0.421456	NotSig	Bacteria	Firmicutes	Bacilli	Lactobacillales	Lactobacillaceae	Lactobacillus	Unknow	0.001	0	0.033	0	0	0	0	0	0	0	0	0	0	0	0	0	0	0	0	0	0	0	0	0	0	0	0	0	0.033	0	0	0	0	0	0	0	0
ASV1335	1.88	7.262	0.0854425	0.421456	NotSig	Bacteria	Bacteroidota	Bacteroidia	Bacteroidales	Muribaculaceae	Muribaculaceae	Unknow	0.002	0	0	0	0	0	0	0	0	0	0.041	0	0	0	0	0	0	0	0	0	0	0	0	0	0	0	0	0	0	0	0	0	0	0	0	0	0
ASV864	-2.165	7.296	0.0854674	0.421456	NotSig	Bacteria	Bacteroidota	Bacteroidia	Bacteroidales	Bacteroidaceae	Bacteroides	Bacteroides_coprocola	0	0.004	0	0	0	0	0	0	0	0	0	0	0	0	0	0	0	0	0	0	0	0	0	0	0	0	0	0	0	0	0	0	0	0	0	0	0
ASV507	3.202	7.87	0.0862962	0.421456	NotSig	Bacteria	Proteobacteria	Gammaproteobacteria	Vibrionales	Vibrionaceae	Vibrio	Unknow	0.01	0.001	0	0	0	0	0	0	0	0	0	0	0	0	0	0	0	0	0	0	0	0	0	0	0	0	0	0	0	0	0	0	0	0	0	0	0
[truncated: 3,405 more rows]
[truncated: 57 more columns]
