# Supplementary material for: Adapting to Novel Environments Together: Evolutionary and Ecological Correlates of the Bacterial Microbiome of the World’s Largest Cavefish Diversification (Cyprinidae, Sinocyclocheilus)
Source: Front Microbiol. 2022 Mar 14;13:823254. doi: 10.3389/fmicb.2022.823254 (PMC8964274; doi:10.3389/fmicb.2022.823254)
Supplement: Supplementary Table 8 — Statistical test results of the biodiversity of gut microbiota in species from the four phylogenetic clades after captivity. [file Table_8.XLSX]

## Sheet: Supplementary Table S8a
Supplementary Table S8a: ANOVA, Tukey HSD test of Chao1 index.
Group	diff	lwr	upr	p adj
Clade C-Clade A	6.77523	-73.3437	86.8941	0.995855
Clade D-Clade A	11.5559	-55.595	78.7068	0.967221
Clade B-Clade A	20.0385	-40.3534	80.4304	0.811289
Clade D-Clade C	4.78069	-66.5831	76.1445	0.997923
Clade B-Clade C	13.2633	-51.7808	78.3074	0.947261
Clade B-Clade D	8.48262	-39.6935	56.6587	0.965027

## Sheet: Supplementary Table S8b
Supplementary Table S8b: ANOVA, Tukey HSD test of Shannon index.
Group	diff	lwr	upr	p adj
Clade D-Clade A	0.273394	-0.461456	1.00824	0.752938
Clade B-Clade A	0.291792	-0.369093	0.952676	0.641989
Clade C-Clade A	0.389267	-0.487496	1.26603	0.637914
Clade B-Clade D	0.0183977	-0.508806	0.545601	0.999704
Clade C-Clade D	0.115873	-0.66508	0.896826	0.978536
Clade C-Clade B	0.097475	-0.614319	0.809269	0.982968

## Sheet: Supplementary Table S8c
Supplementary Table S8c: adonis test of unweight_unifrac distance.
Group1	Group2	p adj
Clade B	Clade D	0.147685
Clade B	Clade C	0.421058
Clade B	Clade A	0.353165
Clade D	Clade C	0.0156984
Clade D	Clade A	0.0176982
Clade C	Clade A	0.220878

## Sheet: Supplementary Table S8d
Supplementary Table S8d: adonis test of weight_unifrac distance.
Group1	Group2	p adj
Clade B	Clade D	0.340166
Clade B	Clade C	0.20498
Clade B	Clade A	0.863314
Clade D	Clade C	0.257574
Clade D	Clade A	0.486651
Clade C	Clade A	0.246275
