# Supplementary material for: Adapting to Novel Environments Together: Evolutionary and Ecological Correlates of the Bacterial Microbiome of the World’s Largest Cavefish Diversification (Cyprinidae, Sinocyclocheilus)
Source: Front Microbiol. 2022 Mar 14;13:823254. doi: 10.3389/fmicb.2022.823254 (PMC8964274; doi:10.3389/fmicb.2022.823254)
Supplement: Supplementary Table 9 — Pathway information annotated the MetaCyc Metabolic Pathway Database. [file Table_9.xlsx]

## Sheet: Supplementary Table S9a
Supplementary Table S9a: pathway information
Pathway_Hierarchy	Description	W.AL.1	W.AL.2	W.AL.3	W.AN.1	W.AN.2	W.AN.3	W.AP1.1	W.AP1.2	W.AP1.3	W.AP2.1	W.AP2.2	W.AS.1	W.AS.2	W.AS.3	W.BI.1	W.BI.2	W.BI.3	W.CY.1	W.FD.1	W.FD.2	W.FD.3	W.GL.1	W.GL.2	W.GL.3	W.HB.1	W.HB.2	W.HB.3	W.HT.1	W.HT.2	W.HT.3	W.JI.1	W.JI.2	W.LB1.1	W.LB1.2	W.LB1.3	W.LB2.1	W.LB2.2	W.LB2.3	W.LH.1	W.LH.2	W.LH.3	W.LY.1	W.MI1.1	W.MI1.2	W.MI1.3	W.MI2.1	W.MI2.2	W.MI2.3
PWY-3781	aerobic respiration I (cytochrome c)	0.00685431	0.00948507	0.00810679	0.00493724	0.0105234	0.009073	0.00957307	0.00692381	0.00721517	0.0093757	0.0105937	0.013762	0.0129668	0.0138459	0.00759428	0.0103551	0.012501	0.00713433	0.00687757	0.0052923	0.0118112	0.00664288	0.00627752	0.00651411	0.00724405	0.00587005	0.00748536	0.00724816	0.00563998	0.00583973	0.00691736	0.00675518	0.00586392	0.00270115	0.00718131	0.00716262	0.00893307	0.00693877	0.00861656	0.0111471	0.00970838	0.00812363	0.0129354	0.0129505	0.00716076	0.00955317	0.00942054	0.0104924
PWY-7663	gondoate biosynthesis (anaerobic)	0.00748685	0.00864244	0.00798419	0.00827187	0.006686	0.0088123	0.00847999	0.00950905	0.00848035	0.00746356	0.00740181	0.00846647	0.0082803	0.00800972	0.00961329	0.00773013	0.00800696	0.00878892	0.00813411	0.00812144	0.00830218	0.00756391	0.00870662	0.00915422	0.00768402	0.0084437	0.00855136	0.00720989	0.00903273	0.00908138	0.0090153	0.00921855	0.00727511	0.00758634	0.00726022	0.00863867	0.00753502	0.00781207	0.00807286	0.00829322	0.00790625	0.00889383	0.00861473	0.00813042	0.00882344	0.00912738	0.00797229	0.00840306
PWY-7111	pyruvate fermentation to isobutanol (engineered)	0.00755055	0.00979886	0.00848196	0.00677988	0.00700352	0.00770982	0.00983322	0.0072508	0.0076311	0.00839074	0.00859814	0.00889449	0.00818283	0.00889578	0.00740913	0.00932044	0.00867354	0.0062483	0.00885404	0.00890079	0.00994209	0.00738275	0.0070931	0.00726358	0.0080088	0.00705032	0.00747414	0.00753166	0.00681752	0.00693892	0.00734595	0.0071825	0.00736198	0.00650023	0.00809821	0.00738251	0.00785334	0.00731464	0.00935696	0.0102623	0.0092982	0.0077335	0.00791642	0.0082177	0.0102243	0.00793134	0.00814297	0.00844225
PWY-5973	cis-vaccenate biosynthesis	0.00749107	0.00843345	0.00777905	0.00742575	0.00667343	0.00722176	0.00832459	0.00771273	0.00788113	0.00741916	0.00737576	0.00798286	0.00817265	0.00759688	0.00752075	0.00762499	0.00775739	0.00873103	0.00787181	0.00792474	0.00811029	0.00748771	0.00816589	0.00838964	0.00760587	0.00772227	0.00833119	0.00717763	0.00730194	0.00727463	0.0078779	0.00734421	0.00715085	0.00749265	0.00694015	0.00815355	0.00732756	0.00775504	0.00791891	0.00821973	0.00784828	0.00874467	0.00819928	0.00774153	0.00828491	0.00874229	0.00771921	0.00789695
CALVIN-PWY	Calvin-Benson-Bassham cycle	0.00809663	0.0099824	0.00864547	0.00728321	0.0067436	0.00687936	0.0100469	0.0072654	0.00761208	0.00757558	0.00737211	0.00588175	0.00643927	0.00570159	0.00731437	0.00878554	0.00631511	0.0078168	0.00821199	0.00800838	0.00722777	0.00770812	0.00720187	0.007173	0.00844418	0.00731421	0.00736407	0.00783626	0.00744366	0.00746151	0.0075435	0.00733286	0.00711246	0.00642878	0.00687438	0.00751094	0.00770015	0.00774245	0.00866324	0.00786519	0.00876059	0.00771641	0.00629821	0.00640885	0.00765478	0.00663928	0.00689984	0.00689498
NONOXIPENT-PWY	pentose phosphate pathway (non-oxidative branch)	0.00718834	0.0104396	0.00884881	0.00679698	0.00590009	0.00551258	0.0104018	0.00542592	0.00595188	0.00823952	0.0074402	0.00540755	0.00513566	0.00600079	0.00534704	0.00905308	0.00636856	0.0062897	0.00932221	0.00961652	0.00774524	0.00671285	0.00586519	0.00533087	0.00769927	0.00687053	0.00550846	0.00697372	0.00628002	0.00622424	0.00570486	0.00543748	0.00846662	0.00951423	0.00688362	0.00558438	0.00735465	0.00664035	0.00897748	0.00851468	0.00869035	0.0058354	0.00624163	0.0065912	0.00925894	0.00486247	0.0062804	0.00558153
PWY-5101	L-isoleucine biosynthesis II	0.00660314	0.009053	0.00775445	0.00572444	0.00640573	0.00622686	0.0089445	0.00609773	0.00643838	0.00710444	0.00709942	0.00709296	0.00675568	0.0070325	0.00626673	0.00816352	0.00751615	0.00567632	0.0081005	0.00801313	0.00871074	0.00645322	0.00588604	0.00616911	0.00704844	0.00579731	0.00640161	0.00678716	0.00579857	0.0058873	0.00625025	0.0061186	0.00634898	0.0054443	0.00662722	0.00623603	0.00711118	0.00625741	0.00815473	0.00901976	0.0082614	0.00653907	0.00793551	0.00741092	0.00865172	0.00636621	0.00693317	0.00667903
FASYN-ELONG-PWY	fatty acid elongation -- saturated	0.00714541	0.00396092	0.00535691	0.00778396	0.00657908	0.00781659	0.00434871	0.00837324	0.00766045	0.00586497	0.00642297	0.00795227	0.00816679	0.0072502	0.00826383	0.00529011	0.00683389	0.00854631	0.00480036	0.00489243	0.00547935	0.00714368	0.00843613	0.00875305	0.00663472	0.00805998	0.00845054	0.00685772	0.00795194	0.00793872	0.00833382	0.00801839	0.00622834	0.00748558	0.00686165	0.00839707	0.00615094	0.00766514	0.00461506	0.00596093	0.00555524	0.00857276	0.00786362	0.006932	0.00751534	0.00896581	0.00705229	0.00812441
P161-PWY	acetylene degradation	0.00709826	0.00923286	0.0077237	0.00628345	0.00508743	0.00653067	0.00936447	0.00679859	0.0070875	0.0066518	0.00621477	0.00436326	0.00546358	0.00295084	0.00683726	0.00841459	0.00399635	0.0075635	0.00808674	0.00835637	0.00497415	0.00706262	0.00668572	0.00694993	0.00749524	0.00635457	0.00700589	0.00698161	0.00660743	0.0065372	0.00696428	0.00683309	0.00682977	0.00617423	0.00576399	0.00702352	0.00686416	0.0068511	0.00799747	0.00560394	0.00792004	0.00716163	0.0019948	0.00421868	0.00512085	0.00664999	0.00652171	0.00666518
PWY-2942	L-lysine biosynthesis III	0.00659053	0.00859441	0.00741562	0.00587775	0.00634921	0.0061018	0.00857408	0.00627784	0.00646065	0.00675958	0.00669525	0.00601894	0.00631288	0.00589574	0.00641664	0.00762018	0.00604484	0.00702863	0.00744023	0.00737456	0.00679916	0.00644355	0.0060458	0.00629412	0.00695794	0.00582465	0.00639032	0.00661954	0.00598706	0.00603867	0.00639901	0.00627041	0.00604267	0.00533661	0.00606709	0.00642661	0.00670731	0.0063272	0.00769096	0.0069974	0.00756253	0.00660078	0.00641718	0.0063246	0.00768354	0.00633254	0.00618565	0.00644577
PWYG-321	mycolate biosynthesis	0.00717453	0.0036319	0.00510709	0.0079555	0.00674871	0.00821377	0.00401465	0.00864266	0.00746749	0.00569452	0.006321	0.00783616	0.00809457	0.00713001	0.00871969	0.00502883	0.00659854	0.00856066	0.00450905	0.00461597	0.00527556	0.0071055	0.00854194	0.00889267	0.00654417	0.00820217	0.00841345	0.00690075	0.00835013	0.00836266	0.00852963	0.00845929	0.00615337	0.00746973	0.00690282	0.00842516	0.00605818	0.0077261	0.00435216	0.00582206	0.0053537	0.00811117	0.00733413	0.00687341	0.00208439	0.00839626	0.00682807	0.00813993
PWY-7664	oleate biosynthesis IV (anaerobic)	0.00700994	0.00364578	0.00505483	0.00762446	0.00643888	0.0075837	0.00402847	0.00813546	0.00745953	0.00560469	0.00618416	0.00767878	0.00799009	0.00696008	0.00800781	0.00499511	0.00639972	0.00839922	0.00448363	0.00457947	0.00515178	0.00700064	0.00829274	0.00859367	0.00642322	0.00789159	0.00832016	0.006729	0.00773249	0.00771364	0.00814313	0.00778668	0.00602277	0.00736965	0.00668523	0.00826633	0.00591616	0.00754625	0.00430591	0.00562882	0.00526245	0.0084083	0.00711991	0.00670124	0.00201779	0.00881311	0.00680495	0.00796684
THRESYN-PWY	superpathway of L-threonine biosynthesis	0.00650815	0.00803388	0.00712154	0.00573745	0.00551817	0.0059168	0.00788509	0.00640153	0.00661693	0.00612462	0.00602757	0.00596916	0.00637722	0.00564397	0.00648254	0.00702961	0.00568269	0.0073812	0.00695676	0.0069028	0.00638085	0.00646733	0.00631383	0.00683791	0.00671914	0.00576938	0.00675542	0.00649514	0.00597507	0.0059931	0.00661379	0.0063258	0.00571584	0.00504774	0.00608699	0.00671682	0.0064899	0.00636439	0.00697344	0.0060978	0.00708202	0.00700488	0.00636712	0.00595504	0.00703537	0.00676534	0.00617026	0.0064623
VALSYN-PWY	L-valine biosynthesis	0.0060948	0.00831401	0.00714663	0.00529043	0.00609689	0.00577861	0.00819787	0.00563657	0.00595738	0.00657241	0.00658856	0.00661927	0.00628218	0.00657855	0.00579395	0.00748205	0.00711437	0.00532272	0.00748778	0.00739227	0.00827225	0.00595059	0.00545924	0.00571684	0.00650173	0.00537997	0.00594434	0.00625331	0.0053624	0.00544905	0.00577677	0.00565396	0.00588685	0.00504944	0.00616346	0.00576487	0.00656239	0.00577847	0.00755627	0.00871824	0.00766701	0.00604664	0.00736121	0.0068768	0.00811444	0.00591377	0.00649694	0.00623316
ILEUSYN-PWY	L-isoleucine biosynthesis I (from threonine)	0.0060948	0.00831401	0.00714663	0.00529043	0.00609689	0.00577861	0.00819787	0.00563657	0.00595738	0.00657241	0.00658856	0.00661927	0.00628218	0.00657855	0.00579395	0.00748205	0.00711437	0.00532272	0.00748778	0.00739227	0.00827225	0.00595059	0.00545924	0.00571684	0.00650173	0.00537997	0.00594434	0.00625331	0.0053624	0.00544905	0.00577677	0.00565396	0.00588685	0.00504944	0.00616346	0.00576487	0.00656239	0.00577847	0.00755627	0.00871824	0.00766701	0.00604664	0.00736121	0.0068768	0.00811444	0.00591377	0.00649694	0.00623316
PWY-5989	stearate biosynthesis II (bacteria and plants)	0.00709299	0.00340796	0.00491899	0.00734577	0.00650216	0.00735662	0.00380233	0.00791536	0.00757986	0.00554365	0.00624771	0.00759709	0.00792972	0.00694497	0.00776772	0.00489438	0.00625388	0.0082712	0.00424482	0.0043659	0.00486377	0.00710555	0.00832379	0.00865281	0.00644051	0.0076852	0.00846508	0.00682162	0.00740541	0.00739648	0.00808511	0.00756423	0.00588064	0.00669431	0.00668279	0.0084	0.00591244	0.0076801	0.00409504	0.00543029	0.00513372	0.00869296	0.00686314	0.00661843	0.00180821	0.00906121	0.00674125	0.00811572
PWY-3001	superpathway of L-isoleucine biosynthesis I	0.00630817	0.00810413	0.0070739	0.00553673	0.00552395	0.00580573	0.00800589	0.00606046	0.00631672	0.00627252	0.00619801	0.00610404	0.00623886	0.00585814	0.00617006	0.00719178	0.00594351	0.00638184	0.00710334	0.00705652	0.00679582	0.00624436	0.00592205	0.00630966	0.00662404	0.00559157	0.00636624	0.00639009	0.00569734	0.00574827	0.00623733	0.00602611	0.00576318	0.00504509	0.00603956	0.00629181	0.00649135	0.00609936	0.00713258	0.00664617	0.00723908	0.00657421	0.00668331	0.00625712	0.00739117	0.00636595	0.00618617	0.00632594
PWY-7229	superpathway of adenosine nucleotides de novo biosynthesis I	0.00617705	0.0084767	0.00724533	0.00541817	0.00589408	0.0055943	0.00842581	0.00566186	0.0060471	0.00636877	0.00620049	0.00615047	0.00601967	0.00592528	0.00577612	0.00748082	0.0059204	0.00668199	0.00744205	0.00742632	0.006706	0.00612423	0.00551511	0.00587508	0.0066244	0.00538871	0.00588329	0.0063785	0.00543373	0.00547502	0.00584123	0.00569528	0.00581375	0.00511338	0.00596268	0.00587298	0.00660232	0.00586854	0.00735284	0.00656382	0.00737421	0.0060923	0.00731704	0.00683802	0.00796909	0.00586078	0.00598499	0.00604112
PWY-5097	L-lysine biosynthesis VI	0.00628915	0.00832204	0.00713121	0.00556963	0.00594569	0.00573954	0.00830307	0.00594533	0.00613999	0.00650086	0.00638521	0.00584407	0.00604381	0.00571182	0.0060703	0.00736401	0.00577889	0.00671892	0.00718817	0.00713788	0.00656499	0.00614746	0.00570784	0.00595661	0.00666288	0.00551606	0.00606286	0.00635544	0.0056474	0.00570371	0.00607221	0.00593875	0.0057734	0.00507284	0.00581784	0.00608792	0.00645876	0.00601262	0.00737337	0.00667536	0.00728843	0.00626005	0.0062997	0.00601554	0.00782704	0.00598049	0.00585877	0.00609963
PWY-5104	L-isoleucine biosynthesis IV	0.00632626	0.00895628	0.00757168	0.00520138	0.00528575	0.0051779	0.00884011	0.00555129	0.00632138	0.00675045	0.00653943	0.00313071	0.00419216	0.00320966	0.00563648	0.00793412	0.00477079	0.00557164	0.00779672	0.00759907	0.00722924	0.00615432	0.00559658	0.00587985	0.00684971	0.00526707	0.00614995	0.00629646	0.00516939	0.0052366	0.00584877	0.00553465	0.006031	0.00498546	0.00582475	0.00598299	0.00668868	0.00598834	0.00798102	0.00808437	0.00800046	0.00642475	0.00758248	0.00635253	0.00770524	0.00602434	0.00643603	0.00608055
PWY-6282	palmitoleate biosynthesis I (from (5Z)-dodec-5-enoate)	0.00688281	0.00333287	0.00477696	0.00752154	0.00634639	0.0074336	0.00370979	0.00796751	0.00732192	0.00539562	0.0060331	0.00763762	0.00796934	0.00688206	0.00781145	0.00472377	0.00622858	0.00829303	0.00418834	0.0042835	0.0048567	0.00685954	0.0082328	0.00850885	0.00623651	0.00782219	0.00826699	0.00655825	0.00756586	0.00754025	0.00801472	0.00759572	0.00585713	0.00734146	0.00658786	0.00817924	0.00568823	0.00746244	0.00400274	0.00536131	0.00497702	0.00835959	0.00683555	0.0064608	0.00179453	0.00878472	0.00669152	0.00787795
PHOSLIPSYN-PWY	superpathway of phospholipid biosynthesis I (bacteria)	0.00607958	0.00792698	0.00687254	0.00545639	0.00604255	0.00548276	0.00790446	0.00566902	0.006275	0.00624233	0.00613464	0.00646286	0.00625243	0.00621612	0.00567332	0.0070872	0.00590558	0.0065824	0.00692855	0.00684725	0.00659336	0.00609108	0.005727	0.00608226	0.00644889	0.00554372	0.00612544	0.00605739	0.00541545	0.00542534	0.00589667	0.00559727	0.00585007	0.00526658	0.0059936	0.00601037	0.00636151	0.00596069	0.00719712	0.00649452	0.00695693	0.00637481	0.00740422	0.00661607	0.00673656	0.00616568	0.00635944	0.00609061
PWY-5667	CDP-diacylglycerol biosynthesis I	0.00589469	0.00812816	0.00697244	0.00516182	0.00640673	0.00558155	0.00809214	0.00547304	0.00576454	0.00643055	0.00629899	0.00682295	0.00648551	0.00666281	0.00562064	0.00725504	0.00621494	0.00641061	0.0072147	0.00711858	0.00685025	0.00586624	0.00523779	0.00570223	0.00633707	0.00517386	0.00571407	0.00615045	0.00517776	0.0052363	0.00560871	0.00550902	0.00554562	0.00475319	0.00578654	0.00557891	0.00640638	0.0056008	0.00737282	0.00717109	0.00725416	0.0058241	0.00753623	0.0070343	0.00746808	0.00565313	0.00630385	0.00576608
PWY0-1319	CDP-diacylglycerol biosynthesis II	0.00589469	0.00812816	0.00697244	0.00516182	0.00640673	0.00558155	0.00809214	0.00547304	0.00576454	0.00643055	0.00629899	0.00682295	0.00648551	0.00666281	0.00562064	0.00725504	0.00621494	0.00641061	0.0072147	0.00711858	0.00685025	0.00586624	0.00523779	0.00570223	0.00633707	0.00517386	0.00571407	0.00615045	0.00517776	0.0052363	0.00560871	0.00550902	0.00554562	0.00475319	0.00578654	0.00557891	0.00640638	0.0056008	0.00737282	0.00717109	0.00725416	0.0058241	0.00753623	0.0070343	0.00746808	0.00565313	0.00630385	0.00576608
PWY0-862	(5Z)-dodec-5-enoate biosynthesis	0.00683712	0.00329612	0.00470135	0.00742572	0.00626097	0.00729476	0.0036683	0.00783865	0.00722021	0.00529158	0.00590028	0.00734212	0.00776605	0.00660753	0.00769015	0.00464941	0.00605325	0.00821079	0.00412109	0.00421957	0.00477144	0.00681859	0.00810897	0.00838998	0.00616134	0.00768926	0.00815247	0.00656471	0.00745808	0.00743267	0.00790381	0.00749778	0.00576889	0.00722055	0.00646364	0.00809822	0.00562965	0.00739336	0.00395286	0.00523959	0.00491693	0.00819858	0.00683953	0.00641644	0.00176846	0.00861742	0.00650096	0.00776602
PWY-7220	adenosine deoxyribonucleotides de novo biosynthesis II	0.00610275	0.00841899	0.00716469	0.00543821	0.00494803	0.00540064	0.00837647	0.0055131	0.00597124	0.00615729	0.00581835	0.00597798	0.00585164	0.00579579	0.00556957	0.00739083	0.00572126	0.00639258	0.00745658	0.00741014	0.00652243	0.00610567	0.00546259	0.00581243	0.00658906	0.00536656	0.00577129	0.00624	0.00531991	0.00535593	0.00573478	0.00554755	0.00582053	0.00514653	0.00589161	0.00577923	0.006455	0.00580039	0.00716142	0.00631319	0.00720326	0.0060566	0.00679902	0.00638996	0.00824659	0.00567754	0.00577485	0.00574595
PWY-7222	guanosine deoxyribonucleotides de novo biosynthesis II	0.00610275	0.00841899	0.00716469	0.00543821	0.00494803	0.00540064	0.00837647	0.0055131	0.00597124	0.00615729	0.00581835	0.00597798	0.00585164	0.00579579	0.00556957	0.00739083	0.00572126	0.00639258	0.00745658	0.00741014	0.00652243	0.00610567	0.00546259	0.00581243	0.00658906	0.00536656	0.00577129	0.00624	0.00531991	0.00535593	0.00573478	0.00554755	0.00582053	0.00514653	0.00589161	0.00577923	0.006455	0.00580039	0.00716142	0.00631319	0.00720326	0.0060566	0.00679902	0.00638996	0.00824659	0.00567754	0.00577485	0.00574595
PWY-5103	L-isoleucine biosynthesis III	0.0058067	0.00883778	0.00727131	0.0049929	0.0051691	0.0053508	0.00874089	0.00535065	0.00562315	0.00650633	0.00610493	0.00605687	0.00583371	0.00586868	0.00549748	0.00779884	0.00604533	0.00488355	0.00729617	0.00702488	0.0070803	0.00565907	0.00514938	0.00541424	0.00627966	0.00505743	0.00557821	0.00597838	0.00509721	0.00516637	0.00549365	0.00536827	0.00552976	0.00476343	0.00574819	0.00548679	0.00626997	0.00548713	0.00792258	0.00770274	0.0077956	0.00573381	0.00687673	0.0064279	0.00750112	0.0055326	0.00586785	0.00577826
PWY-6126	superpathway of adenosine nucleotides de novo biosynthesis II	0.00596525	0.00822673	0.00701856	0.00520297	0.00549579	0.00538421	0.00817744	0.00545118	0.00581027	0.00613468	0.00593823	0.0059246	0.00580705	0.00569835	0.0055595	0.00724231	0.00570651	0.00640292	0.00720108	0.00718408	0.00647509	0.00590602	0.00530143	0.00563528	0.00640182	0.00518135	0.00566196	0.00616368	0.00522568	0.00526835	0.00563085	0.00549075	0.00560446	0.00490586	0.00575579	0.00565541	0.00637823	0.00565392	0.00710747	0.00635131	0.00713882	0.00587007	0.00701206	0.00655577	0.00770947	0.00561818	0.00575221	0.00579463
BRANCHED-CHAIN-AA-SYN-PWY	superpathway of branched amino acid biosynthesis	0.0058151	0.00799173	0.0068496	0.00517943	0.00557616	0.00547835	0.00791179	0.00548958	0.0057349	0.00621033	0.0061447	0.00628347	0.00598443	0.00617336	0.00558773	0.00714771	0.0064257	0.00532489	0.00710059	0.00704773	0.00727673	0.00566767	0.0053923	0.00567484	0.00622256	0.00527096	0.00581237	0.00598373	0.00523387	0.0052932	0.0056132	0.00545201	0.0055525	0.00497536	0.00577966	0.00562003	0.0062303	0.00554118	0.00712943	0.00736009	0.00717981	0.00593005	0.00703964	0.00646514	0.00757234	0.00581447	0.00609522	0.00588769
PWY-5695	urate biosynthesis/inosine 5'-phosphate degradation	0.00629561	0.00837544	0.00730101	0.00510323	0.00481411	0.00500265	0.0082922	0.00542197	0.0059975	0.00637948	0.00725562	0.00483999	0.00406683	0.00567408	0.00554552	0.00732505	0.00450077	0.00675458	0.00729437	0.00746773	0.00598417	0.00615241	0.00530543	0.00561736	0.00677095	0.00502847	0.00583348	0.00637998	0.00513531	0.00521205	0.00571226	0.00548681	0.00587515	0.0050281	0.00553268	0.005781	0.00657123	0.00589207	0.00737115	0.0068374	0.00729143	0.00611212	0.00289747	0.00545612	0.00688748	0.00561743	0.00589148	0.00596936
PWY-7219	adenosine ribonucleotides de novo biosynthesis	0.00586878	0.00809191	0.00691551	0.00509168	0.00599419	0.0053748	0.0080384	0.00540633	0.00571673	0.0061213	0.00603481	0.00589818	0.00577524	0.0056377	0.00555198	0.00713524	0.00569705	0.00641086	0.0070553	0.00702485	0.00645723	0.00580005	0.00519584	0.00554381	0.0062946	0.00506763	0.0055878	0.00612099	0.00515915	0.00520546	0.00555788	0.00545153	0.00545875	0.00474275	0.00566239	0.00556601	0.00632418	0.00554994	0.00707113	0.00638699	0.00710273	0.00573782	0.00720738	0.00669689	0.00783268	0.00557447	0.00573639	0.0058337
PWY-5686	UMP biosynthesis	0.00591662	0.00843064	0.00717631	0.00491435	0.00599547	0.0050956	0.00836782	0.00512035	0.00573502	0.00632432	0.00610434	0.00588632	0.00563714	0.00557503	0.00523421	0.00740571	0.00578012	0.00618207	0.00726148	0.00718153	0.00672303	0.00581233	0.00508289	0.00529679	0.00643421	0.004932	0.00552786	0.00599739	0.00489212	0.00491979	0.00540279	0.00510779	0.00568769	0.00482467	0.00579101	0.00549424	0.00638837	0.00559032	0.00734825	0.00679912	0.00724648	0.0058843	0.00688912	0.00651975	0.00769416	0.00538481	0.00574441	0.0055193
PWY0-162	superpathway of pyrimidine ribonucleotides de novo biosynthesis	0.0059235	0.00841398	0.00714948	0.00486751	0.00557132	0.00512856	0.00831987	0.00518066	0.00565327	0.00624461	0.00598615	0.00583885	0.00566576	0.00553794	0.00530362	0.00735632	0.00572192	0.00566041	0.00712554	0.00719847	0.00662516	0.00579749	0.00508247	0.00533683	0.00635368	0.00493724	0.00552607	0.00602279	0.00497023	0.0049991	0.00544348	0.00520647	0.0056788	0.00480017	0.00576986	0.0055143	0.00637403	0.00557884	0.00727341	0.00662893	0.0072251	0.00584958	0.00679654	0.00644814	0.00629378	0.00538784	0.00569662	0.0055388
PWY4FS-7	phosphatidylglycerol biosynthesis I (plastidic)	0.00585623	0.00775466	0.00669429	0.00519536	0.00583302	0.0052801	0.00772737	0.00543102	0.00594268	0.00603336	0.00566332	0.00623385	0.00596603	0.00585176	0.00546624	0.00690602	0.00576278	0.0063534	0.00675781	0.00669472	0.00636961	0.00585457	0.00542693	0.00575546	0.0062248	0.00526321	0.00581913	0.00587307	0.00519399	0.00520627	0.00564098	0.00538438	0.00560464	0.00500034	0.00580925	0.00572638	0.00616012	0.00569182	0.00696942	0.00610686	0.00675601	0.00604999	0.00691284	0.00640753	0.00614911	0.00581672	0.00604565	0.00579378
PWY4FS-8	phosphatidylglycerol biosynthesis II (non-plastidic)	0.00585623	0.00775466	0.00669429	0.00519536	0.00583302	0.0052801	0.00772737	0.00543102	0.00594268	0.00603336	0.00566332	0.00623385	0.00596603	0.00585176	0.00546624	0.00690602	0.00576278	0.0063534	0.00675781	0.00669472	0.00636961	0.00585457	0.00542693	0.00575546	0.0062248	0.00526321	0.00581913	0.00587307	0.00519399	0.00520627	0.00564098	0.00538438	0.00560464	0.00500034	0.00580925	0.00572638	0.00616012	0.00569182	0.00696942	0.00610686	0.00675601	0.00604999	0.00691284	0.00640753	0.00614911	0.00581672	0.00604565	0.00579378
PWY-7208	superpathway of pyrimidine nucleobases salvage	0.00569263	0.00805831	0.00690134	0.00489724	0.00629061	0.00524456	0.00798878	0.00518958	0.00546665	0.00617504	0.00607407	0.00588974	0.00569337	0.00573613	0.00533594	0.00715813	0.00562211	0.00659354	0.00731114	0.0075122	0.00639892	0.00561851	0.00497137	0.00523099	0.00613592	0.00488858	0.00541303	0.00588539	0.00496855	0.00497767	0.00532661	0.00523893	0.00545464	0.00457521	0.00557993	0.00531735	0.00616154	0.0053479	0.00693301	0.00615098	0.00696618	0.00556886	0.00638352	0.00635076	0.00795125	0.0052838	0.0056738	0.00540883
FAO-PWY	fatty acid &beta;-oxidation I	0.00641336	0.0021214	0.00365816	0.00776634	0.00645055	0.00811731	0.00239914	0.00887967	0.00747336	0.00488648	0.00580006	0.00768742	0.00796638	0.00802725	0.0089597	0.00351561	0.006286	0.00753326	0.00284297	0.00303818	0.00308262	0.00671917	0.00834247	0.00884946	0.00531559	0.00782288	0.00797352	0.00665573	0.00850206	0.00850122	0.00845597	0.00870758	0.00541622	0.00663557	0.00653365	0.00845581	0.00566123	0.00730733	0.00331799	0.00339675	0.00386955	0.00769193	0.00579645	0.00539569	0.00151877	0.00870272	0.00587874	0.0078559
PWY-6609	adenine and adenosine salvage III	0.00607272	0.00915195	0.0075416	0.00440551	0.00402803	0.00425771	0.00899527	0.00470065	0.0061423	0.00660032	0.00595274	0.00266364	0.00359811	0.00311395	0.00471362	0.00771757	0.0036029	0.00596002	0.00822115	0.00779541	0.00596399	0.00618305	0.00485844	0.00524658	0.00675182	0.00433597	0.0055733	0.00604689	0.00434181	0.00437228	0.00521755	0.00471364	0.00552103	0.00435383	0.00492011	0.00550883	0.00643949	0.00585971	0.00787026	0.00662427	0.00751762	0.00618016	0.00211265	0.00467128	0.00704355	0.00523153	0.00563125	0.00595046
ANAGLYCOLYSIS-PWY	glycolysis III (from glucose)	0.00593027	0.00807165	0.00697836	0.00521429	0.00571394	0.00509346	0.00803093	0.00520014	0.00557916	0.00621919	0.00606762	0.0042543	0.00474301	0.00481162	0.00530815	0.00712361	0.00505293	0.00608354	0.0071089	0.00699114	0.00626118	0.00584413	0.00510726	0.00523738	0.00634223	0.0050752	0.00540264	0.00611067	0.00512725	0.00518773	0.0053914	0.00530361	0.00580422	0.00513507	0.0051918	0.00537738	0.00624674	0.00554422	0.00702478	0.00609259	0.00693442	0.0055887	0.00542713	0.00568718	0.00808745	0.00493304	0.00552122	0.00498824
PWY-7539	6-hydroxymethyl-dihydropterin diphosphate biosynthesis III (Chlamydia)	0.00590071	0.00730069	0.00643634	0.00497771	0.00499619	0.00533903	0.00717836	0.00577054	0.0057484	0.00552764	0.00555644	0.00578586	0.00591194	0.00551604	0.00597772	0.0063949	0.00517783	0.00487837	0.00586977	0.00608004	0.00568846	0.00573526	0.00541908	0.00584502	0.00599368	0.00508264	0.0058711	0.0059444	0.00546425	0.00552815	0.00593028	0.00585455	0.00495722	0.00427039	0.00570955	0.00596497	0.00596524	0.0056597	0.00621594	0.00557654	0.00652676	0.00605533	0.00666024	0.00609556	0.00547678	0.00582164	0.00547942	0.00586074
PWY-6519	8-amino-7-oxononanoate biosynthesis I	0.00634473	0.00447772	0.00542446	0.00609355	0.00469548	0.00626535	0.0048186	0.00669684	0.0063545	0.00550953	0.00573057	0.00658519	0.00676318	0.00603127	0.00670161	0.00541139	0.00529641	0.00624862	0.00466253	0.00450627	0.00476342	0.00626395	0.00658878	0.00685198	0.00609655	0.00628201	0.006691	0.00620909	0.00642971	0.00645149	0.00679283	0.0065749	0.00560483	0.0059909	0.00594516	0.00686283	0.00579447	0.00648992	0.00486336	0.00521706	0.00555142	0.00702738	0.00643948	0.00602489	0.0025374	0.00699013	0.00578341	0.00669201
DTDPRHAMSYN-PWY	dTDP-L-rhamnose biosynthesis I	0.00572915	0.00914125	0.00732135	0.00417703	0.00371401	0.00436091	0.00904241	0.00447222	0.00515148	0.00634983	0.0059828	0.00471731	0.00475955	0.00455769	0.00462309	0.00780513	0.00461618	0.00523972	0.00715837	0.00692658	0.0069061	0.00557226	0.00438629	0.00442406	0.00638132	0.00419	0.00486139	0.00594124	0.00426838	0.0043338	0.00482636	0.00462076	0.00557041	0.00412081	0.00482366	0.00488345	0.00640883	0.00518748	0.00758289	0.00653179	0.00782962	0.00537825	0.00492676	0.00585342	0.00686284	0.00509353	0.00504561	0.00630898
PWY-5100	pyruvate fermentation to acetate and lactate II	0.0061885	0.00815748	0.00696902	0.00528397	0.00451727	0.00480071	0.00810797	0.00548927	0.00608707	0.0058674	0.00563609	0.00258229	0.00364431	0.0020241	0.00548269	0.00705198	0.00358819	0.00623954	0.00707829	0.00682127	0.00503503	0.00585067	0.00567282	0.00579877	0.00652337	0.0053853	0.00600945	0.00588905	0.00514414	0.00516229	0.0058017	0.00538584	0.00561396	0.00501324	0.00507389	0.00584365	0.00592208	0.00592542	0.00665336	0.00464471	0.00687284	0.00616082	0.00413892	0.00451527	0.00664308	0.00587292	0.00595223	0.00584587
PWY-7228	superpathway of guanosine nucleotides de novo biosynthesis I	0.0055477	0.00768515	0.0065711	0.00474703	0.00533233	0.00499771	0.00757784	0.00499816	0.00519967	0.00575023	0.00547477	0.0056502	0.00550692	0.00538956	0.0051062	0.00675715	0.00553956	0.00519191	0.00658158	0.00683835	0.0061608	0.00539443	0.0048827	0.00508846	0.00585579	0.00485246	0.00518225	0.00562139	0.00491089	0.00493792	0.00516932	0.00503709	0.00544127	0.00485539	0.00556538	0.00518947	0.00590135	0.00526473	0.00670392	0.00604563	0.00661835	0.00538788	0.00621743	0.00589482	0.00530356	0.00509395	0.00532286	0.00519609
PWY-841	superpathway of purine nucleotides de novo biosynthesis I	0.00550243	0.00758615	0.00650517	0.00470872	0.00523176	0.00499982	0.00750626	0.00502597	0.00524134	0.00569252	0.00553775	0.00553635	0.00541095	0.00528962	0.00515212	0.00666826	0.00546954	0.00553243	0.00654755	0.00664954	0.00610489	0.00539622	0.00485399	0.00512268	0.00584872	0.00475045	0.00520713	0.00565076	0.00484848	0.00488953	0.00518193	0.00506897	0.00522653	0.00457708	0.00539997	0.00519323	0.00587854	0.00520841	0.00661862	0.00611124	0.00660855	0.005389	0.00633099	0.00596437	0.00616765	0.00511708	0.00530256	0.00524493
PWY-7184	pyrimidine deoxyribonucleotides de novo biosynthesis I	0.00562254	0.00782608	0.00658225	0.00463243	0.00485241	0.00495491	0.00773499	0.00507967	0.00530251	0.00573846	0.00548782	0.00550705	0.00540327	0.00525809	0.00518217	0.00684668	0.00504565	0.00506964	0.00634364	0.00606075	0.00571008	0.0054809	0.00491621	0.00523703	0.00590873	0.00479464	0.00531032	0.00571962	0.00492488	0.00495227	0.0052814	0.00512084	0.00533535	0.00468385	0.00542293	0.00533901	0.0059898	0.00534333	0.00671941	0.0059253	0.00671289	0.00554728	0.00593882	0.00583197	0.00355694	0.00521376	0.00530658	0.00530475
BIOTIN-BIOSYNTHESIS-PWY	biotin biosynthesis I	0.00615698	0.00495845	0.00564334	0.00561906	0.00432775	0.00572738	0.00528068	0.00607083	0.00594655	0.0056061	0.00564886	0.00603379	0.00619048	0.00550997	0.00610661	0.0056876	0.00494403	0.00546971	0.0048397	0.00460741	0.00487534	0.0060418	0.00598432	0.00619362	0.0060435	0.00574308	0.00610965	0.006067	0.00588565	0.00591881	0.00624632	0.00602796	0.00557943	0.00568246	0.00571285	0.00631352	0.00580079	0.00614545	0.0051989	0.00521616	0.00574891	0.00651096	0.0061596	0.00585077	0.00270089	0.00630722	0.00550791	0.00625969
FOLSYN-PWY	superpathway of tetrahydrofolate biosynthesis and salvage	0.00557135	0.0072191	0.00630333	0.00492248	0.00508838	0.00500477	0.00712915	0.00523255	0.0055178	0.00555115	0.00542763	0.00543973	0.0054451	0.00533983	0.00530526	0.00635054	0.00502627	0.00539237	0.00610248	0.00611523	0.00547026	0.00557368	0.00516197	0.00543091	0.00581356	0.00494697	0.00546322	0.00574608	0.00504325	0.00505363	0.00540267	0.00524806	0.00526448	0.00472545	0.00537539	0.00548344	0.00589441	0.00538333	0.00634959	0.00576197	0.00629473	0.00570789	0.00574743	0.00566048	0.00594983	0.00547101	0.00540388	0.00547397
PWY-6386	UDP-N-acetylmuramoyl-pentapeptide biosynthesis II (lysine-containing)	0.005511	0.00829576	0.00691647	0.00432593	0.00523476	0.00452752	0.00824032	0.00453846	0.00504769	0.0059426	0.00567735	0.00489803	0.00478843	0.00465821	0.00468353	0.00718989	0.00498161	0.005346	0.00694362	0.00679908	0.00570598	0.00537843	0.00441457	0.00460011	0.00606053	0.00431272	0.00485831	0.00569195	0.0043663	0.0044048	0.00481715	0.0046069	0.00531694	0.00433573	0.00524054	0.00484033	0.00602113	0.00505136	0.00707941	0.00641107	0.00700167	0.00516512	0.00579729	0.00579814	0.00676909	0.00460254	0.00515086	0.00492173
FASYN-INITIAL-PWY	superpathway of fatty acid biosynthesis initiation (E. coli)	0.00651845	0.0029754	0.00437092	0.00678554	0.00553218	0.00681748	0.00334868	0.00695215	0.0063197	0.00505454	0.00575043	0.00646129	0.00665818	0.00612592	0.007021	0.00439637	0.00531312	0.00717694	0.00383468	0.00399347	0.00423809	0.00636924	0.00665779	0.00679285	0.00583574	0.00673632	0.00662552	0.00630442	0.00688792	0.00691629	0.00686959	0.00682048	0.00538474	0.00604766	0.00594995	0.00674569	0.00529979	0.00661727	0.003608	0.00473398	0.00457149	0.00671928	0.00602305	0.00576264	0.00150738	0.00668879	0.00599591	0.00660402
PWY-6125	superpathway of guanosine nucleotides de novo biosynthesis II	0.00545418	0.00757749	0.00646756	0.00468481	0.005069	0.00490152	0.0074828	0.00491282	0.00513208	0.00563429	0.00535548	0.00552099	0.00539192	0.0052668	0.00501652	0.00665121	0.0053998	0.00518151	0.00651339	0.00670598	0.00603321	0.00532846	0.00479231	0.00501536	0.00578546	0.0047553	0.00509357	0.00555039	0.00480406	0.00483463	0.00508475	0.00495564	0.00530443	0.00470046	0.00543478	0.00510088	0.00580706	0.00516476	0.00657977	0.00592977	0.00652086	0.00529801	0.00585087	0.00579394	0.00559116	0.00499976	0.00521754	0.00511122
RIBOSYN2-PWY	flavin biosynthesis I (bacteria and plants)	0.00553594	0.00717885	0.0062161	0.00478006	0.00548094	0.00506431	0.00713116	0.00528429	0.0053899	0.00544143	0.00541336	0.00541821	0.00550338	0.00515858	0.00545828	0.00634081	0.0051431	0.00520843	0.00594668	0.0060503	0.0055368	0.00542743	0.0049976	0.00533215	0.00573426	0.00477223	0.00540249	0.00569015	0.00499304	0.00504523	0.00542777	0.00533086	0.00482778	0.00415601	0.00526065	0.00544434	0.00578481	0.00530816	0.00615418	0.00552645	0.00634505	0.00558204	0.00597722	0.0056073	0.00588593	0.00535927	0.00519142	0.00542656
PWY-6121	5-aminoimidazole ribonucleotide biosynthesis I	0.00535083	0.00717682	0.0062677	0.00469189	0.00521697	0.00504181	0.00712656	0.00501952	0.00516411	0.0055062	0.00546374	0.00548538	0.00533959	0.00523694	0.00516053	0.00634452	0.00559206	0.0059288	0.00635473	0.00628992	0.00606237	0.00529355	0.00479327	0.00501735	0.00570383	0.00466096	0.00515357	0.00554148	0.00478348	0.00483915	0.00512476	0.00505743	0.00502898	0.00439511	0.00531946	0.00510675	0.00570751	0.00507299	0.00637262	0.0067045	0.00641564	0.00528005	0.00650662	0.00581951	0.00745284	0.00502884	0.00520141	0.00513898
PWY0-1296	purine ribonucleosides degradation	0.00590919	0.00928818	0.00736529	0.0043082	0.00334288	0.00402635	0.00933188	0.00457474	0.00554393	0.00634007	0.00567495	0.00192645	0.00300327	0.00255364	0.00462209	0.00779739	0.00301402	0.00593067	0.00778543	0.00793163	0.00502031	0.0058535	0.0046054	0.00494782	0.00660615	0.00414637	0.00513415	0.00606801	0.00427501	0.00431059	0.00496418	0.00460193	0.00553855	0.00432407	0.00434579	0.00515494	0.00628452	0.00537657	0.00786647	0.0064026	0.00749715	0.00555859	0.00144442	0.00338036	0.004451	0.00478261	0.00499316	0.00537178
PPGPPMET-PWY	ppGpp biosynthesis	0.00599109	0.00855775	0.00702431	0.00474319	0.00400198	0.00473805	0.00859325	0.00499221	0.00548388	0.00599294	0.00536908	0.00392092	0.00451082	0.00396537	0.00511759	0.00731016	0.00403038	0.00505036	0.00621254	0.00573655	0.00490533	0.00587276	0.00480702	0.00509568	0.00642708	0.00461363	0.00525897	0.00620859	0.00478196	0.00481819	0.0053111	0.00509178	0.00564556	0.00465533	0.00541216	0.00537537	0.00635715	0.00556057	0.00734792	0.00603914	0.00720901	0.00565384	0.00355452	0.00326345	0.000103938	0.00487168	0.00454035	0.00497745
TRNA-CHARGING-PWY	tRNA charging	0.00539156	0.007553	0.00641104	0.00460167	0.00532588	0.00474735	0.00749248	0.00485598	0.00526344	0.00555345	0.00534777	0.00528099	0.0051831	0.00498509	0.00494833	0.00658492	0.00489935	0.00583891	0.00640184	0.00620421	0.00572842	0.00534915	0.00478973	0.00504164	0.00578993	0.00462282	0.00514773	0.00554704	0.00463413	0.00465895	0.00506069	0.00486284	0.00507524	0.00438795	0.00502448	0.00511367	0.00575314	0.00510945	0.00653228	0.00565801	0.00644717	0.00536779	0.00607217	0.00562505	0.00671382	0.0050448	0.00515474	0.00508318
DENOVOPURINE2-PWY	superpathway of purine nucleotides de novo biosynthesis II	0.00546086	0.00753998	0.0064367	0.00467618	0.00503764	0.00495572	0.00747254	0.00499063	0.0052155	0.00553825	0.00538073	0.00503992	0.00520047	0.00477614	0.00511179	0.00662487	0.00474019	0.00558903	0.00650169	0.00656771	0.00546471	0.0053595	0.004815	0.00509505	0.00581776	0.00470319	0.00516977	0.00560013	0.00479576	0.00483693	0.00514743	0.00503251	0.00510809	0.00446759	0.00501362	0.00514834	0.00575155	0.00514292	0.00654517	0.00566734	0.00650219	0.0053427	0.00441327	0.00531406	0.00625132	0.00503421	0.00520682	0.00514421
PWY-6387	UDP-N-acetylmuramoyl-pentapeptide biosynthesis I (meso-diaminopimelate containing)	0.00538941	0.00793792	0.0066694	0.00436069	0.00540336	0.0045515	0.00788515	0.00455367	0.00496596	0.00575993	0.0055371	0.00490399	0.00480148	0.00470703	0.00468437	0.00690864	0.00498878	0.00550868	0.00676782	0.00665431	0.00574027	0.00526547	0.00442393	0.00459261	0.00588242	0.00435492	0.0048157	0.00555172	0.00439821	0.00443289	0.00478716	0.00460954	0.00521971	0.00435741	0.00516209	0.0047967	0.0058457	0.00497524	0.00680911	0.00621669	0.00674108	0.00507577	0.00581371	0.00568763	0.00679867	0.00458947	0.00504856	0.00485596
GLYCOGENSYNTH-PWY	glycogen biosynthesis I (from ADP-D-Glucose)	0.00547477	0.00771357	0.00642072	0.00471738	0.00413976	0.00479038	0.00773137	0.00497805	0.00538676	0.0054667	0.00515729	0.00383099	0.00466796	0.00335208	0.00509857	0.00670463	0.00434556	0.00591824	0.00643041	0.00656306	0.00555781	0.00539166	0.00484703	0.00492644	0.00592375	0.00460031	0.00524641	0.00561283	0.00463045	0.00470315	0.0051624	0.00497386	0.00490975	0.00416211	0.00412895	0.00517992	0.00562784	0.00512723	0.00662468	0.0056357	0.00654428	0.00544547	0.00513665	0.00579253	0.00685357	0.00505295	0.0051344	0.00512716
PEPTIDOGLYCANSYN-PWY	peptidoglycan biosynthesis I (meso-diaminopimelate containing)	0.00529501	0.00773031	0.0065063	0.0043303	0.0053619	0.00453548	0.00768012	0.00454297	0.00491305	0.00565465	0.00543379	0.00489787	0.00479949	0.00469253	0.00467271	0.00673657	0.00494653	0.00547618	0.00660861	0.00652518	0.00567603	0.0051835	0.00439916	0.00457915	0.00576218	0.0043256	0.00478257	0.00546194	0.0043765	0.00441215	0.00475676	0.00459401	0.00509023	0.00427611	0.00509002	0.00476596	0.00573359	0.00490562	0.00669223	0.00603139	0.00658644	0.00502294	0.00581378	0.00562483	0.00672864	0.00457977	0.00500082	0.00481516
PWY-6385	peptidoglycan biosynthesis III (mycobacteria)	0.00529481	0.00772953	0.00650562	0.00432863	0.00528113	0.00453321	0.00767918	0.00454098	0.00491196	0.00563242	0.00543347	0.00488835	0.00478573	0.00464775	0.00467225	0.00673657	0.00494452	0.00547524	0.00659061	0.00651565	0.00553034	0.00518047	0.00439916	0.0045787	0.0057601	0.00432376	0.00478171	0.00546115	0.0043765	0.00441169	0.00475616	0.00459255	0.00509023	0.00427455	0.00508261	0.00476275	0.00573307	0.00490553	0.00663888	0.00602853	0.00658415	0.00502021	0.00579101	0.00556633	0.0066956	0.00457977	0.00494954	0.0048149
PWY-6147	6-hydroxymethyl-dihydropterin diphosphate biosynthesis I	0.00539135	0.00716747	0.00619152	0.00446246	0.00458946	0.00478138	0.00703826	0.00502642	0.0051138	0.00528351	0.00519415	0.00543273	0.00536797	0.00515532	0.00521032	0.00629085	0.00489233	0.00425034	0.00577801	0.00606441	0.00552126	0.00526348	0.00476585	0.00510473	0.00559098	0.00454219	0.00517047	0.0055178	0.00481362	0.00486418	0.00518827	0.00511114	0.00477171	0.0041157	0.00520524	0.00521934	0.00567475	0.00508867	0.00608658	0.0055212	0.00626627	0.00537687	0.00618109	0.0058242	0.00535038	0.00510576	0.00512777	0.00519332
COMPLETE-ARO-PWY	superpathway of aromatic amino acid biosynthesis	0.00545179	0.00450423	0.00535243	0.00533664	0.00521242	0.0054483	0.00435842	0.0054686	0.00540426	0.00512059	0.0052405	0.00618708	0.00601564	0.00581331	0.00551593	0.00495157	0.00577054	0.00630773	0.00620384	0.00645432	0.00594338	0.00541421	0.00533593	0.00545969	0.00546792	0.00535047	0.00543151	0.00553742	0.00539578	0.00538222	0.00549392	0.00545224	0.00520704	0.00522375	0.00549677	0.00541418	0.00540132	0.00537117	0.00497857	0.00514697	0.00519458	0.00546362	0.00652207	0.00586519	0.00697078	0.00533602	0.005544	0.00535399
PWY0-1061	superpathway of L-alanine biosynthesis	0.00629924	0.00312375	0.00461	0.00614298	0.00603	0.00636507	0.003542	0.00666838	0.00647101	0.00508465	0.00533707	0.00596434	0.00643293	0.00570151	0.00682742	0.00411859	0.00544341	0.00717218	0.00409755	0.00432497	0.00389318	0.00628335	0.00632176	0.00678385	0.00596889	0.00615081	0.00668153	0.00644065	0.00640127	0.00645584	0.00671028	0.00666045	0.00548751	0.00566001	0.00591896	0.00665972	0.00582007	0.00630931	0.00427098	0.00193406	0.00433852	0.00660095	0.00354649	0.00341165	0.000884315	0.00646879	0.00587059	0.00621844
PWY-6612	superpathway of tetrahydrofolate biosynthesis	0.00534943	0.0071211	0.00614425	0.00467039	0.00474333	0.00468495	0.0070325	0.00492364	0.0053237	0.00534336	0.00518338	0.00507745	0.00507098	0.00494585	0.00497928	0.00624257	0.00469908	0.0049075	0.00591492	0.00591554	0.00528524	0.00538083	0.0049447	0.00519747	0.00561597	0.00468308	0.00522802	0.00551676	0.0047681	0.00476419	0.00512711	0.00494421	0.00513378	0.00454954	0.00512269	0.00524852	0.00573007	0.00517673	0.00621938	0.0053891	0.00612006	0.0055177	0.00551242	0.00556277	0.00555989	0.00525969	0.00520859	0.0052519
GLUCONEO-PWY	gluconeogenesis I	0.00563072	0.00417747	0.00525947	0.00554124	0.00555442	0.00535441	0.00434415	0.00565174	0.00602017	0.00498228	0.00517586	0.00562721	0.00563038	0.00537185	0.00562477	0.00538898	0.00523442	0.00632405	0.00454788	0.00457186	0.00472186	0.00565235	0.00575662	0.00592219	0.00557033	0.00552783	0.00591608	0.00556992	0.00543821	0.00543543	0.0058245	0.00556414	0.00515553	0.00508509	0.00539709	0.0059548	0.00547434	0.00572363	0.00477162	0.00482885	0.00501	0.00611377	0.00615618	0.00540396	0.00662729	0.00592659	0.00552075	0.00572255
PWY-6163	chorismate biosynthesis from 3-dehydroquinate	0.00518811	0.0070851	0.00609041	0.00472819	0.00463836	0.00480299	0.00707105	0.00472687	0.00479214	0.00539289	0.00508329	0.00541449	0.00513472	0.00518336	0.0047735	0.00632275	0.00529059	0.00547025	0.00638398	0.00650583	0.00581171	0.00503757	0.00465794	0.00468858	0.00549731	0.00474504	0.00471618	0.00524254	0.00474104	0.00471466	0.00480307	0.00473945	0.00539397	0.00492282	0.00520835	0.0047334	0.00542441	0.00492118	0.00620648	0.00552775	0.0060993	0.0048647	0.00590137	0.00552344	0.00693855	0.00457558	0.00499639	0.00472832
PWY-6123	inosine-5'-phosphate biosynthesis I	0.00522062	0.00707463	0.00606141	0.00448659	0.00492535	0.00478658	0.00704811	0.00486947	0.00504006	0.00529216	0.00526056	0.00501019	0.00505317	0.00473951	0.00501239	0.00622593	0.00496074	0.00570546	0.00606693	0.00605807	0.0055341	0.00512712	0.00464215	0.00494328	0.00557549	0.00447507	0.00501684	0.00536472	0.00462294	0.004671	0.00500773	0.00491163	0.00472419	0.00406612	0.00492648	0.00499961	0.00546573	0.0049441	0.00613069	0.00542588	0.00616431	0.00517194	0.00583157	0.00541606	0.00691891	0.00488521	0.00493004	0.00493997
GLYCOLYSIS	glycolysis I (from glucose 6-phosphate)	0.00557561	0.00409712	0.00498196	0.00554152	0.00585439	0.00556068	0.00450913	0.0056517	0.00573608	0.00516282	0.0054488	0.00518383	0.00545316	0.0051662	0.00570186	0.00549055	0.00515348	0.00632438	0.0046963	0.00464445	0.00363284	0.0056315	0.00552203	0.00570996	0.00548364	0.00545989	0.00570349	0.00578324	0.00550626	0.00553159	0.0057116	0.0056237	0.00513791	0.00522232	0.00518148	0.00571016	0.00556098	0.00554721	0.00461958	0.00476771	0.00503153	0.00572999	0.00591414	0.00562282	0.00697994	0.00554524	0.00547218	0.00534455
PWY-7196	superpathway of pyrimidine ribonucleosides salvage	0.00534321	0.00756311	0.00642276	0.00447887	0.00475444	0.00460325	0.00745333	0.00479908	0.00505897	0.00555786	0.00528243	0.00342286	0.00437305	0.00395383	0.00492264	0.00648602	0.00405143	0.00504206	0.0064242	0.00653752	0.00498635	0.00522906	0.00461539	0.0048881	0.00566579	0.00445145	0.00498025	0.0055019	0.00458391	0.0046349	0.00496529	0.00485841	0.0049529	0.00425529	0.0046525	0.00496662	0.00560155	0.00495237	0.0064185	0.00508646	0.00633566	0.00515626	0.00292611	0.00450565	0.00598483	0.0047635	0.00491118	0.0049301
PWY0-1586	peptidoglycan maturation (meso-diaminopimelate containing)	0.00424621	0.00728213	0.00624007	0.00594989	0.00536626	0.00555047	0.00720602	0.00607108	0.00499075	0.0059203	0.00569206	0.00379973	0.00448885	0.00408951	0.00599118	0.00648623	0.00375602	0.00553432	0.00628663	0.0058283	0.00486045	0.00455848	0.00573222	0.00595819	0.00462653	0.00564774	0.00529959	0.00451503	0.00599481	0.00596768	0.005672	0.00589852	0.00540943	0.00513654	0.00451548	0.00549234	0.0047103	0.00472606	0.00607268	0.0052498	0.00582006	0.00479569	0.00496648	0.00507681	0.00408587	0.00549248	0.00371045	0.00489475
PWY0-166	superpathway of pyrimidine deoxyribonucleotides de novo biosynthesis (E. coli)	0.00521272	0.00731943	0.00613255	0.00435026	0.00465913	0.0046312	0.00726178	0.0047257	0.00492969	0.00534721	0.00514324	0.00509942	0.00502951	0.00484409	0.00482496	0.006393	0.00470061	0.00519055	0.00599625	0.00572428	0.00533409	0.0051145	0.00453636	0.00482445	0.00554561	0.00443488	0.00490738	0.00535881	0.0045486	0.00457634	0.00489697	0.00476408	0.00490354	0.00425946	0.00501524	0.00492817	0.00557034	0.00492376	0.00628558	0.0055656	0.00627969	0.00510649	0.00559814	0.00546778	0.00382423	0.00479506	0.004932	0.00491535
PWY-7221	guanosine ribonucleotides de novo biosynthesis	0.00505513	0.00705247	0.00603318	0.00446669	0.00569785	0.00468094	0.00700518	0.00458572	0.00475861	0.00534066	0.00514451	0.00522962	0.00509232	0.00493198	0.00470351	0.00622946	0.00522332	0.00542911	0.00617964	0.00626919	0.00573293	0.0049534	0.00445289	0.0045763	0.00543633	0.00446991	0.00471182	0.00519062	0.00449016	0.00451551	0.00471246	0.00461767	0.00497984	0.00442499	0.00514938	0.00468968	0.00541273	0.00477514	0.00624442	0.00569503	0.00609788	0.00484447	0.00569748	0.00544389	0.00700519	0.0046013	0.00489232	0.00472107
PWY-6317	galactose degradation I (Leloir pathway)	0.00556514	0.00786827	0.00647142	0.00478404	0.0043507	0.00467277	0.00790392	0.0051114	0.0053949	0.00569489	0.00525407	0.00193048	0.00322227	0.00222401	0.00519988	0.00686796	0.00284078	0.0059748	0.006591	0.00672005	0.00493047	0.005585	0.0049494	0.00521293	0.00604805	0.00454422	0.00508846	0.00575239	0.00480025	0.00487037	0.00523634	0.0051671	0.00505258	0.00423676	0.00414224	0.00536064	0.0057522	0.00526667	0.00682111	0.00491303	0.00646152	0.0055427	0.00150156	0.00281244	0.00600497	0.0049784	0.00397145	0.00493775
OANTIGEN-PWY	O-antigen building blocks biosynthesis (E. coli)	0.00519108	0.00763961	0.00626133	0.00404798	0.00425556	0.00441599	0.00762375	0.00446748	0.00485633	0.00553072	0.00539701	0.00486649	0.00484616	0.00463771	0.00460891	0.00668337	0.00467418	0.00488035	0.00604663	0.00568817	0.00517375	0.00509314	0.00433931	0.00445473	0.00565983	0.00400968	0.00473562	0.00540273	0.00414915	0.00418917	0.00470768	0.00454543	0.00490757	0.003555	0.00455179	0.00471336	0.00568772	0.00484149	0.00646651	0.0059104	0.00664265	0.00500594	0.00514794	0.00567696	0.00428335	0.00480973	0.00496857	0.00531602
1CMET2-PWY	N10-formyl-tetrahydrofolate biosynthesis	0.00507906	0.00705211	0.00598953	0.00438184	0.00475697	0.00450405	0.00698835	0.00463957	0.00497755	0.00526334	0.0051339	0.00520177	0.00501163	0.00508887	0.00471619	0.00618311	0.00479924	0.0050166	0.00577518	0.00534169	0.00569661	0.00504164	0.00454312	0.00477102	0.00541757	0.00441059	0.0048643	0.00526889	0.00444222	0.00446944	0.0048053	0.00464432	0.00484524	0.00421564	0.00495985	0.00486106	0.00550374	0.00486324	0.0061282	0.00596405	0.00607016	0.00510608	0.0050521	0.00536319	0.00623761	0.00481531	0.00494121	0.00491881
PWY-6892	thiazole biosynthesis I (E. coli)	0.00547823	0.00765079	0.00644463	0.00443894	0.00376644	0.00442748	0.00765264	0.00479125	0.0050718	0.00566168	0.00532044	0.00255727	0.00387138	0.00283142	0.00493686	0.00667035	0.00344235	0.00428801	0.00559783	0.00492631	0.00565974	0.00537954	0.00466478	0.0048358	0.0058278	0.00438408	0.00489646	0.0056677	0.00460933	0.00464717	0.00505502	0.00489772	0.00508494	0.00436362	0.00487291	0.00510764	0.00580891	0.00514625	0.00653623	0.00561312	0.00657149	0.00533349	0.0020924	0.00476357	0.00478788	0.0048877	0.00467045	0.00518982
PWY-6122	5-aminoimidazole ribonucleotide biosynthesis II	0.00495461	0.00701815	0.00601148	0.00425369	0.00491057	0.00459197	0.00698529	0.00453177	0.00473757	0.00520074	0.00513594	0.00499413	0.00481683	0.00475968	0.00466502	0.00618276	0.0052744	0.00546689	0.00619427	0.00610196	0.00603441	0.00489635	0.0043375	0.00453335	0.00537233	0.00421619	0.00469614	0.00514029	0.00431283	0.00436468	0.00464633	0.00457094	0.00471281	0.00400581	0.00492378	0.00463566	0.00537663	0.00465665	0.00617634	0.00672079	0.0062019	0.00483228	0.0064177	0.00563802	0.00744639	0.00455262	0.00482034	0.00468903
PWY-6277	superpathway of 5-aminoimidazole ribonucleotide biosynthesis	0.00495461	0.00701815	0.00601148	0.00425369	0.00491057	0.00459197	0.00698529	0.00453177	0.00473757	0.00520074	0.00513594	0.00499413	0.00481683	0.00475968	0.00466502	0.00618276	0.0052744	0.00546689	0.00619427	0.00610196	0.00603441	0.00489635	0.0043375	0.00453335	0.00537233	0.00421619	0.00469614	0.00514029	0.00431283	0.00436468	0.00464633	0.00457094	0.00471281	0.00400581	0.00492378	0.00463566	0.00537663	0.00465665	0.00617634	0.00672079	0.0062019	0.00483228	0.0064177	0.00563802	0.00744639	0.00455262	0.00482034	0.00468903
PWY0-1297	superpathway of purine deoxyribonucleosides degradation	0.00547485	0.00807654	0.00650137	0.00426364	0.00355474	0.00408858	0.0081059	0.00459613	0.00529188	0.00578487	0.00530192	0.00213425	0.00320288	0.00256617	0.00461019	0.00689313	0.00293015	0.00558909	0.00689454	0.0069753	0.00455719	0.0054906	0.00460043	0.00488856	0.00600451	0.00419574	0.00499843	0.0055935	0.00432183	0.00432829	0.00487645	0.00463482	0.00520695	0.00419253	0.00410952	0.00503349	0.00571389	0.00510842	0.00693112	0.00548137	0.00657254	0.00535061	0.00141189	0.00308987	0.00441937	0.00474073	0.00467709	0.00505153
PWY-6628	superpathway of L-phenylalanine biosynthesis	0.00531987	0.00483461	0.00539642	0.00501296	0.00467709	0.00515895	0.00470496	0.00523292	0.00520723	0.00512028	0.00517417	0.00565113	0.00557331	0.00539205	0.00529352	0.00514937	0.00515189	0.00577417	0.0059199	0.00597775	0.00548714	0.00521977	0.00507413	0.00521169	0.00540523	0.00502879	0.00520633	0.00530875	0.00513303	0.00511526	0.00528192	0.00523341	0.0051242	0.00491257	0.00528776	0.0052341	0.00526144	0.00520257	0.00513253	0.00509677	0.00530371	0.00530665	0.00433253	0.00509317	0.00242993	0.00513878	0.00524161	0.00518536
COA-PWY	coenzyme A biosynthesis I	0.00494743	0.00699527	0.00592648	0.00421258	0.0052263	0.00445609	0.00695492	0.00449399	0.00471033	0.00527639	0.00519099	0.00489529	0.00481663	0.00469681	0.00462465	0.00613071	0.00481586	0.00537447	0.00603747	0.00603882	0.00561676	0.00486582	0.00430137	0.00452441	0.00529006	0.00420895	0.00464273	0.0051232	0.00429178	0.00432687	0.00463839	0.0045341	0.00463209	0.00397938	0.00477306	0.00463226	0.0053269	0.0046456	0.00603981	0.00546125	0.00601366	0.00482233	0.00577679	0.00537032	0.00650814	0.00454166	0.00474156	0.00466242
UDPNAGSYN-PWY	UDP-N-acetyl-D-glucosamine biosynthesis I	0.00490398	0.00690686	0.00575126	0.00419716	0.00505662	0.00455651	0.00693429	0.00450046	0.00470916	0.00519389	0.00513033	0.00520152	0.00499121	0.00479819	0.0046143	0.00612406	0.00495303	0.00537503	0.00591026	0.00602881	0.00462763	0.00485651	0.00432668	0.00452918	0.00529923	0.00426029	0.00469317	0.00511861	0.00429824	0.00431438	0.00465619	0.00451044	0.00464155	0.00397729	0.00479043	0.00463352	0.00530708	0.00464637	0.00604964	0.0056249	0.00608611	0.00480291	0.00576674	0.00563033	0.00333295	0.00470243	0.00501235	0.00495846
ARO-PWY	chorismate biosynthesis I	0.00506609	0.00405725	0.00489785	0.00507717	0.00496684	0.00517388	0.00392202	0.00518397	0.00506228	0.00471831	0.00487176	0.00582026	0.00565485	0.00547333	0.00522093	0.00449984	0.00550545	0.00597591	0.00572498	0.00598113	0.00559336	0.00503893	0.00506131	0.00516036	0.0050462	0.00509623	0.00511837	0.00513837	0.00512672	0.00510924	0.00517737	0.0051612	0.00484035	0.00494864	0.00519692	0.00508914	0.00499093	0.00502485	0.00453152	0.00476797	0.00474345	0.00511101	0.0061531	0.00557751	0.00659772	0.00505262	0.00523902	0.00503227
PWY-7197	pyrimidine deoxyribonucleotide phosphorylation	0.00494167	0.00698328	0.00590757	0.00405339	0.0044007	0.00437719	0.00688913	0.00444484	0.00463573	0.00509633	0.00485363	0.00481903	0.00471406	0.00451901	0.00457031	0.00607858	0.00470605	0.0044557	0.00582675	0.00601382	0.00535087	0.00481646	0.00425745	0.00451816	0.00520498	0.00414714	0.00460911	0.0050836	0.00426324	0.00429926	0.00461913	0.00448844	0.00461214	0.00396119	0.00475545	0.00462116	0.00526883	0.00462699	0.00596135	0.00529348	0.00599205	0.00481102	0.0056665	0.0052855	0.00404607	0.00448063	0.00468704	0.00462059
PWY-7211	superpathway of pyrimidine deoxyribonucleotides de novo biosynthesis	0.00526773	0.00402226	0.00487469	0.00473308	0.00502439	0.00500669	0.00422152	0.00512303	0.00524135	0.0050344	0.00513292	0.0056451	0.00552666	0.00536959	0.00522234	0.00480216	0.0052131	0.00532334	0.00457402	0.00456361	0.00552556	0.00523095	0.00496729	0.00524495	0.00524369	0.00484023	0.00527556	0.00538627	0.00494243	0.00496591	0.00527678	0.00513733	0.00487732	0.0046069	0.00528237	0.00531436	0.00535393	0.00519481	0.0048409	0.00520491	0.00511712	0.00544918	0.00630362	0.00578565	0.00425276	0.00526642	0.00514716	0.00526662
PWY-5188	tetrapyrrole biosynthesis I (from glutamate)	0.00490874	0.00689828	0.00574677	0.00407362	0.00411037	0.0042931	0.00688467	0.00444929	0.00479212	0.00521687	0.00502997	0.00504143	0.00492164	0.00494668	0.00460083	0.00606923	0.00478911	0.00404444	0.00581497	0.00596568	0.00537804	0.00479159	0.00426062	0.00452604	0.00520503	0.00412043	0.00459818	0.00507061	0.0042537	0.00427859	0.00462002	0.00448737	0.00458692	0.00394928	0.00477376	0.00468507	0.0052764	0.00469197	0.00594429	0.00538711	0.00604859	0.00479899	0.00589521	0.00545296	0.00308272	0.0045989	0.00478007	0.00481992
PWY-621	sucrose degradation III (sucrose invertase)	0.0054362	0.00745372	0.00617333	0.00571944	0.00393837	0.00465797	0.00752944	0.00495586	0.00483304	0.00578536	0.00518815	0.00328395	0.00397875	0.00398102	0.00482909	0.00622483	0.00268868	0.00432278	0.00640562	0.00590145	0.00412081	0.0049325	0.00507042	0.00483777	0.00571148	0.00560334	0.00467041	0.00478267	0.00533356	0.00531561	0.00488779	0.00487182	0.00627677	0.0075014	0.00402314	0.0048006	0.00461779	0.00517442	0.0063137	0.00431517	0.005979	0.00480419	0.00163284	0.00281813	0.00524213	0.00448169	0.00434721	0.00437266
PWY-5189	tetrapyrrole biosynthesis II (from glycine)	0.00487606	0.0068852	0.00571914	0.00404022	0.0040227	0.00426974	0.00687102	0.00442477	0.00460605	0.005251	0.00505263	0.00496738	0.00488797	0.00485461	0.00458715	0.00607815	0.00470914	0.00380784	0.00573029	0.00597757	0.00533473	0.00477111	0.004248	0.00452151	0.00513861	0.00409882	0.00458541	0.00504544	0.00424956	0.00426969	0.00460835	0.00447927	0.00458121	0.00394775	0.00476386	0.00462916	0.00524344	0.00464265	0.0059379	0.00534967	0.00602124	0.00479524	0.00566303	0.00545896	0.00284383	0.00461909	0.00475458	0.00486874
PWY-6737	starch degradation V	0.00506448	0.0069995	0.0058551	0.00468923	0.00372497	0.00440077	0.00705821	0.00459086	0.00484758	0.00530128	0.00501887	0.00385468	0.00429927	0.00326549	0.00464945	0.00636488	0.00349489	0.00456661	0.00572067	0.00526845	0.00505687	0.00498433	0.00451175	0.00444767	0.00544943	0.00443203	0.00465481	0.00519311	0.00446264	0.00451637	0.00468473	0.00461782	0.0048684	0.00451965	0.00395817	0.00463221	0.00509612	0.00470716	0.00615499	0.00476117	0.00594847	0.00472961	0.0032595	0.00499081	0.00751173	0.00462864	0.00461838	0.00522272
PWY-5347	superpathway of L-methionine biosynthesis (transsulfuration)	0.00572715	0.00392307	0.00505702	0.00559242	0.00450847	0.00519991	0.00412212	0.00587109	0.00560608	0.00507599	0.00488715	0.00297512	0.004352	0.00371604	0.00592675	0.00447616	0.00372667	0.00534087	0.00508258	0.00532955	0.00440526	0.00556431	0.00568637	0.00592528	0.00550714	0.00544573	0.00571933	0.00563367	0.00576018	0.00581602	0.00590478	0.00586252	0.00544293	0.00525614	0.00482512	0.00588134	0.0052038	0.00570203	0.00460337	0.0041826	0.00472331	0.00573081	0.00407923	0.0040665	0.00355007	0.00558072	0.00488692	0.00554764
PRPP-PWY	superpathway of histidine, purine, and pyrimidine biosynthesis	0.0051611	0.00438396	0.00506426	0.00467325	0.00490488	0.00493831	0.00455642	0.00500461	0.00510993	0.00498403	0.00506234	0.00460206	0.00508371	0.00463093	0.00511079	0.0050232	0.00462054	0.00550179	0.0051102	0.00522214	0.0052235	0.00512767	0.00482063	0.00509712	0.00525223	0.00470213	0.00512107	0.00530184	0.00480468	0.00483695	0.00512076	0.00501876	0.00476907	0.00442319	0.00498833	0.00511951	0.00527295	0.00502556	0.00503106	0.00515338	0.00525437	0.00524514	0.00403968	0.00516454	0.00485658	0.00506793	0.00503422	0.00511575
DAPLYSINESYN-PWY	L-lysine biosynthesis I	0.00501146	0.00305121	0.00409793	0.00518958	0.00496464	0.00538835	0.0033735	0.00556075	0.00536149	0.00487406	0.00541179	0.0057503	0.00587613	0.00551614	0.00563972	0.00431335	0.00519711	0.00571675	0.0048765	0.0057054	0.00479257	0.00531439	0.00527179	0.00555284	0.00479911	0.00511871	0.00547643	0.00560504	0.00529076	0.00530814	0.00553231	0.00551904	0.00445955	0.00453748	0.00504959	0.00545943	0.00534765	0.00513802	0.00398731	0.00471803	0.00437638	0.00539079	0.00599132	0.00549505	0.00547469	0.00550011	0.0052325	0.00540974
PWY-7560	methylerythritol phosphate pathway II	0.00487077	0.00696176	0.00586198	0.00409913	0.00423719	0.00433453	0.0069442	0.0043309	0.0044102	0.00511089	0.00497198	0.00472725	0.00461018	0.00446573	0.00450935	0.00608976	0.00457742	0.00500897	0.00586268	0.00599388	0.00533476	0.00468525	0.00386004	0.00400405	0.00522104	0.00402244	0.00415727	0.00509966	0.00420335	0.00426386	0.00442332	0.00444867	0.00456939	0.00392888	0.00467765	0.00431336	0.00520528	0.00443018	0.0060464	0.00515801	0.00596101	0.00395005	0.00571009	0.00516394	0.00652269	0.00367843	0.00442832	0.00436297
NONMEVIPP-PWY	methylerythritol phosphate pathway I	0.00487077	0.00696176	0.00586198	0.00409913	0.00423719	0.00433453	0.0069442	0.0043309	0.0044102	0.00511089	0.00497198	0.00472725	0.00461018	0.00446573	0.00450935	0.00608976	0.00457742	0.00500897	0.00586268	0.00599388	0.00533476	0.00468525	0.00386004	0.00400405	0.00522104	0.00402244	0.00415727	0.00509966	0.00420335	0.00426386	0.00442332	0.00444867	0.00456939	0.00392888	0.00467765	0.00431336	0.00520528	0.00443018	0.0060464	0.00515801	0.00596101	0.00395005	0.00571009	0.00516394	0.00652269	0.00367843	0.00442832	0.00436297
PWY-7187	pyrimidine deoxyribonucleotides de novo biosynthesis II	0.00492011	0.00694891	0.00580084	0.00410208	0.00428895	0.00437348	0.00689648	0.00445407	0.00463765	0.00496187	0.00476861	0.00445294	0.00462008	0.00416742	0.0045559	0.00605409	0.00391903	0.00489421	0.0056993	0.00542533	0.00446498	0.00483511	0.00425395	0.00453235	0.00525254	0.00416233	0.00461386	0.00508446	0.00426476	0.00429666	0.00461496	0.00449971	0.00455617	0.00395165	0.00436443	0.00461872	0.00519787	0.00459817	0.00595711	0.00489421	0.0058945	0.00477866	0.003775	0.00452942	0.00382556	0.00444579	0.00462205	0.00458053
ASPASN-PWY	superpathway of L-aspartate and L-asparagine biosynthesis	0.00507003	0.00698543	0.00591511	0.0043032	0.0037249	0.00393401	0.0068965	0.00461224	0.00506257	0.00506894	0.00470981	0.00312384	0.00363249	0.0033494	0.00462799	0.00588734	0.00342048	0.00547946	0.00586743	0.00597285	0.00385817	0.00515354	0.00456926	0.00495096	0.00544677	0.00419192	0.00486541	0.00538841	0.00438553	0.00440184	0.00484016	0.00474453	0.00465704	0.00399982	0.00469113	0.00499009	0.00526588	0.00483358	0.00594525	0.00412943	0.0056541	0.0051788	0.00330765	0.00290298	0.00625675	0.00442849	0.00407088	0.0041807
PWY-1269	CMP-3-deoxy-D-manno-octulosonate biosynthesis I	0.00495904	0.00688627	0.00566088	0.00410033	0.00367089	0.00421913	0.00682687	0.00445775	0.00444199	0.00508109	0.00481152	0.00474182	0.00476303	0.00443887	0.00455937	0.00594837	0.00413787	0.00372764	0.00459823	0.00394674	0.00523134	0.00482453	0.00432643	0.00439552	0.00511556	0.00422432	0.00437549	0.00504148	0.00445316	0.00448872	0.00462314	0.00457314	0.0047805	0.00434219	0.00463409	0.00465702	0.00522948	0.00473025	0.00584372	0.00470377	0.00579469	0.00478274	0.00542543	0.00459809	0.00312554	0.00443756	0.00392247	0.00462419
PWY-7200	superpathway of pyrimidine deoxyribonucleoside salvage	0.00490428	0.0069236	0.00580362	0.00404385	0.00425626	0.00415624	0.00685523	0.00443056	0.0045939	0.00505954	0.0047911	0.00309361	0.00401116	0.00348734	0.00453391	0.00594209	0.00372461	0.00472844	0.00575404	0.00576819	0.00471447	0.00479622	0.00423087	0.00449462	0.00519239	0.00406954	0.00454854	0.00505253	0.00423687	0.00427994	0.00457608	0.00446362	0.00455158	0.00394899	0.0042048	0.0045997	0.00514272	0.0045859	0.00592475	0.00510395	0.0058298	0.00474812	0.00265092	0.0039012	0.00374562	0.00438547	0.00431886	0.00454423
NAGLIPASYN-PWY	lipid IVA biosynthesis	0.00485634	0.00687149	0.00561395	0.00383502	0.0035956	0.00409147	0.00678992	0.00437083	0.00440581	0.00506847	0.00476772	0.00476609	0.00481386	0.00446132	0.00451246	0.00585541	0.00424202	0.00370626	0.0045233	0.00379988	0.00544057	0.0047248	0.00416407	0.00434865	0.00505991	0.00400683	0.0043518	0.00500086	0.0042393	0.0042927	0.00456611	0.00445591	0.00450779	0.0039178	0.00453317	0.00462411	0.00520485	0.00462269	0.00583661	0.00485352	0.00579891	0.00480893	0.00540576	0.00460171	0.00342407	0.00446357	0.00391149	0.00465161
THISYN-PWY	superpathway of thiamin diphosphate biosynthesis I	0.00492994	0.00694802	0.00566141	0.00410318	0.00417188	0.00433397	0.00697774	0.00447998	0.00459834	0.0049705	0.00453689	0.00416244	0.00460152	0.00413482	0.00458853	0.00596382	0.00430582	0.00389654	0.00504491	0.00460684	0.0042454	0.00486757	0.00428696	0.00449663	0.00522229	0.00413619	0.00446607	0.0051269	0.00431046	0.00436659	0.00463007	0.00453015	0.00457928	0.00398965	0.00408284	0.00468453	0.00517664	0.00466851	0.00594079	0.00461011	0.00586326	0.00480516	0.00435176	0.00450021	0.00465608	0.00454151	0.00395982	0.0045854
PWY-5484	glycolysis II (from fructose 6-phosphate)	0.00509822	0.00274169	0.0038477	0.00544081	0.00556732	0.00554154	0.00312802	0.00562799	0.00545615	0.00438921	0.00489295	0.00484091	0.00529295	0.00496787	0.0056729	0.00443913	0.00490321	0.005954	0.00347931	0.00343904	0.00255983	0.00521138	0.00545543	0.00565923	0.00473003	0.00539633	0.00552785	0.00529589	0.00548945	0.00549541	0.00560312	0.00556995	0.00453183	0.00504709	0.00486887	0.0055768	0.00488496	0.00526645	0.00342481	0.00393673	0.0039218	0.00546739	0.00571387	0.00530712	0.00608839	0.00545839	0.00510216	0.00516566
FERMENTATION-PWY	mixed acid fermentation	0.00510718	0.00238179	0.0037561	0.00590673	0.00488338	0.00596482	0.00222403	0.00626456	0.00561748	0.00401659	0.00444831	0.00508965	0.00562558	0.00466749	0.00628575	0.00296463	0.0045881	0.00588189	0.00290149	0.0029313	0.00414377	0.00514184	0.00601436	0.00618099	0.00445813	0.00605076	0.0058365	0.00511774	0.00623746	0.00628654	0.00605947	0.00624454	0.00441554	0.00548541	0.00485217	0.00601517	0.00452497	0.00545019	0.00315786	0.00366651	0.00341727	0.00554866	0.00404302	0.00448356	0.00498875	0.00582842	0.00520295	0.005477
PWY-6630	superpathway of L-tyrosine biosynthesis	0.00497008	0.00347691	0.00448995	0.00499539	0.004637	0.00511751	0.00336406	0.0052179	0.00504463	0.00449049	0.00475092	0.00545255	0.00549196	0.00524784	0.00526723	0.00408416	0.00491851	0.00576533	0.0053036	0.00555454	0.00506037	0.00492023	0.00504099	0.00519334	0.00487101	0.00501364	0.00513257	0.00496394	0.00511032	0.00509628	0.00520402	0.00519897	0.0045808	0.00477223	0.00473685	0.00513316	0.00472212	0.00498199	0.00408021	0.00442599	0.00433917	0.00511954	0.00431573	0.00496066	0.00237886	0.00510178	0.00507884	0.00504724
PWY-6703	preQ0 biosynthesis	0.00482326	0.00677233	0.00557508	0.00391034	0.00337179	0.00405553	0.00679119	0.00438519	0.00449567	0.00471972	0.0042091	0.00442687	0.00444522	0.00424269	0.00446967	0.00579418	0.00419472	0.00370911	0.00481144	0.00460994	0.00440563	0.00471569	0.00417285	0.0043937	0.00505475	0.00400486	0.00451052	0.00497212	0.00423849	0.0042581	0.00456593	0.00443042	0.00446957	0.00392513	0.00446233	0.00460362	0.00505887	0.00455473	0.00578342	0.00475889	0.00572815	0.00471518	0.00445481	0.00510859	0.00425523	0.00438869	0.00459336	0.00452975
MET-SAM-PWY	superpathway of S-adenosyl-L-methionine biosynthesis	0.00555434	0.00313676	0.00447138	0.0054751	0.00458914	0.00536846	0.00334994	0.00583327	0.00546666	0.00484809	0.00471035	0.0031376	0.00451999	0.0037901	0.00594548	0.00385629	0.00368079	0.00533571	0.00459895	0.00498784	0.0038584	0.00540186	0.00560971	0.0058815	0.00518177	0.00534288	0.00562274	0.00540501	0.00562718	0.00568191	0.00590869	0.00583921	0.00540468	0.00500244	0.00474863	0.00583179	0.00483854	0.00565173	0.00397059	0.00358398	0.00409055	0.00557244	0.00392813	0.00380688	0.00281103	0.00560606	0.00482325	0.00544789
HISDEG-PWY	L-histidine degradation I	0.00496675	0.00691858	0.0057196	0.00392549	0.0034134	0.00391487	0.00683744	0.00453864	0.0046457	0.00515817	0.00485139	0.00322768	0.00378649	0.00414991	0.00459781	0.00602094	0.00334828	0.00386829	0.00525986	0.00580478	0.00420942	0.00483246	0.0044208	0.00450554	0.00515007	0.00401101	0.00453863	0.00498456	0.00423874	0.00427943	0.00473214	0.0044404	0.00455782	0.00396717	0.00434942	0.0049107	0.00512019	0.00479632	0.00581228	0.00466745	0.00573514	0.00517475	0.0013282	0.00280086	0.00222239	0.00474941	0.00353153	0.00493239
PWY0-1298	superpathway of pyrimidine deoxyribonucleosides degradation	0.00495328	0.00684568	0.00563363	0.00424339	0.00346772	0.00401672	0.0068666	0.00459358	0.0049665	0.00497385	0.00456179	0.0019761	0.00315893	0.00215509	0.00458604	0.00588633	0.0025505	0.00538404	0.00592984	0.00596886	0.00390933	0.00500288	0.00453569	0.00479102	0.00531161	0.00413742	0.00477451	0.00505656	0.00430576	0.00430587	0.00472514	0.00455495	0.00458037	0.00397099	0.00357382	0.00484788	0.00500624	0.00473906	0.00592306	0.00428134	0.0056241	0.00501925	0.00133388	0.00282989	0.00455412	0.0045976	0.00421868	0.0046636
PWY-7199	pyrimidine deoxyribonucleosides salvage	0.00488972	0.00690508	0.00577414	0.00406691	0.00401959	0.0038968	0.00682775	0.00441832	0.00456058	0.00504661	0.00473216	0.00225403	0.00349961	0.00276544	0.00449259	0.00577797	0.00299954	0.00515848	0.00567929	0.00547942	0.00419437	0.00477783	0.00420734	0.00446447	0.00520213	0.00397919	0.0044912	0.00502304	0.0042022	0.00426093	0.00452565	0.00443666	0.00447314	0.00393147	0.00366122	0.00457251	0.00500655	0.00455457	0.00587744	0.00505094	0.00565535	0.0046986	0.00167269	0.00296348	0.00503012	0.00428547	0.00395185	0.00446576
PYRIDNUCSYN-PWY	NAD biosynthesis I (from aspartate)	0.00411731	0.00672251	0.00542716	0.00381187	0.00377114	0.00418382	0.00672908	0.00434043	0.00436002	0.0046571	0.00420886	0.00461839	0.00477407	0.00433293	0.00446866	0.00574645	0.00422739	0.00424963	0.00487219	0.00439659	0.00464839	0.00417758	0.00404637	0.00423658	0.00458519	0.00380438	0.00444224	0.00441812	0.00402413	0.00408978	0.00442746	0.00435773	0.00435552	0.00378797	0.00387614	0.00442901	0.00456431	0.00412885	0.00565028	0.00515202	0.00557858	0.00446385	0.00530068	0.00462113	0.00519536	0.00433263	0.00425841	0.00414086
P4-PWY	superpathway of L-lysine, L-threonine and L-methionine biosynthesis I	0.00489339	0.00324495	0.00415835	0.00493153	0.00444098	0.00492711	0.003281	0.00527059	0.00511588	0.00448141	0.00479594	0.00395648	0.00481525	0.00440626	0.00532809	0.00411791	0.00427345	0.00527438	0.00433138	0.00414445	0.00428995	0.00500002	0.00508507	0.00534969	0.00474319	0.00490134	0.00523864	0.00512532	0.00507615	0.00509615	0.00527086	0.00522183	0.00437975	0.00449949	0.00478591	0.00525581	0.00488767	0.0049631	0.00401363	0.00433671	0.00434705	0.0052426	0.00484492	0.00458046	0.00319739	0.00522766	0.00483946	0.00514723
PWY-6891	thiazole biosynthesis II (Bacillus)	0.00494432	0.00682705	0.00557018	0.00410258	0.00323294	0.00407241	0.00687521	0.00453654	0.00459005	0.00486035	0.0043837	0.0019503	0.00336207	0.00191643	0.00463923	0.00585159	0.00255139	0.00399776	0.00476129	0.00417721	0.00396137	0.00489217	0.00435887	0.00455065	0.0051978	0.00409354	0.00445564	0.00513213	0.0043805	0.00440767	0.00470405	0.0045907	0.00453152	0.00404971	0.00391666	0.00476355	0.00510468	0.00469834	0.00582387	0.0042488	0.00572373	0.0048337	0.00155578	0.0030565	0.0012558	0.00441217	0.00365449	0.00457372
TCA	TCA cycle I (prokaryotic)	0.00424335	0.00164231	0.00285504	0.00544744	0.00543753	0.00578043	0.00164799	0.00592119	0.00489991	0.00354717	0.00436278	0.00666502	0.00656144	0.00662319	0.00602241	0.00237193	0.00603378	0.00528131	0.00221685	0.00227906	0.00439158	0.00440623	0.00555573	0.00577376	0.0036283	0.00545725	0.00535483	0.00439197	0.00576364	0.00579029	0.00562811	0.00588692	0.00377095	0.00504709	0.00506064	0.00546644	0.00389218	0.00476164	0.00236455	0.00380515	0.00280737	0.00507327	0.00714829	0.00631414	0.00483553	0.00591375	0.00470407	0.0054441
PWY0-781	aspartate superpathway	0.00482019	0.0030799	0.00402658	0.00482831	0.00443319	0.00487899	0.00313988	0.00519507	0.00500487	0.00429207	0.00465787	0.00387507	0.00475838	0.00419485	0.00526539	0.00382733	0.00425973	0.00526623	0.00397789	0.00405233	0.00414122	0.00491433	0.00499558	0.00526991	0.00463692	0.00479066	0.00513775	0.00502046	0.0049746	0.00499778	0.0052096	0.00515909	0.00431896	0.00438214	0.00454966	0.00518873	0.00476065	0.00489804	0.00379629	0.00380395	0.00408378	0.0051298	0.00471811	0.00445018	0.00301659	0.00515084	0.00458268	0.00502116
GLYCOCAT-PWY	glycogen degradation I (bacterial)	0.00470595	0.00347535	0.00439359	0.00488252	0.00381574	0.00446465	0.00331775	0.00464493	0.00463221	0.00499812	0.00481289	0.00369664	0.00415919	0.00315876	0.00468306	0.00395258	0.00362926	0.00473609	0.00542187	0.00561578	0.00411457	0.00478949	0.00461844	0.00448518	0.00464425	0.00462133	0.00471264	0.00494714	0.00459861	0.00464776	0.00469758	0.00465655	0.00494162	0.00488744	0.00395389	0.00454751	0.00458174	0.0045784	0.00430594	0.00478746	0.0039388	0.00442208	0.00382391	0.00450886	0.00739267	0.00441035	0.00478685	0.00464273
PWY-6969	TCA cycle V (2-oxoglutarate:ferredoxin oxidoreductase)	0.00415191	0.00168341	0.00288558	0.00527728	0.00525253	0.00561148	0.00165937	0.00572908	0.00474722	0.00344856	0.00422118	0.00626325	0.00623571	0.00618766	0.00583086	0.00238882	0.00566854	0.0051085	0.00224113	0.00220853	0.0037562	0.00431213	0.00537662	0.00557324	0.00355448	0.0052847	0.00517183	0.00429272	0.00557867	0.00560403	0.00545375	0.00569614	0.00359658	0.00449947	0.00481947	0.0052995	0.00380013	0.00463537	0.00234946	0.00373825	0.00271749	0.00494173	0.00704152	0.00572637	0.00619659	0.00566884	0.00448177	0.00517722
SER-GLYSYN-PWY	superpathway of L-serine and glycine biosynthesis I	0.00409322	0.00223389	0.00338214	0.00447851	0.0047203	0.00447402	0.00219924	0.00469512	0.00479289	0.0034488	0.0041681	0.00574838	0.0052011	0.0055735	0.00473643	0.00306341	0.00535027	0.0045543	0.0032993	0.00250548	0.00580887	0.00454545	0.00463229	0.00484386	0.00407792	0.00433104	0.00483872	0.00409237	0.00445499	0.00445843	0.0048021	0.00464473	0.00397287	0.00377233	0.00464558	0.00486821	0.00413119	0.00464262	0.00295896	0.00562562	0.00360162	0.00515968	0.0061415	0.00509823	0.00667002	0.00499943	0.0045846	0.00479252
PWY-5345	superpathway of L-methionine biosynthesis (by sulfhydrylation)	0.00461082	0.00180236	0.00291157	0.00513834	0.00457609	0.00526043	0.00198307	0.00578796	0.00513183	0.00337819	0.00366678	0.00490297	0.00493256	0.00512338	0.00587929	0.0024827	0.00432328	0.00517851	0.00277279	0.00293288	0.00426747	0.00472545	0.00541108	0.00576249	0.00407508	0.00505841	0.00540067	0.00477344	0.00540419	0.00548378	0.00561543	0.00573556	0.0037695	0.00347502	0.00408895	0.0055779	0.00406548	0.00491822	0.00276839	0.00355033	0.00314625	0.00527584	0.00377429	0.00417315	0.00234888	0.00560425	0.00429789	0.005245
ARGSYNBSUB-PWY	L-arginine biosynthesis II (acetyl cycle)	0.00434333	0.00198938	0.00322811	0.00478756	0.00473244	0.00518755	0.00211893	0.00523312	0.00486929	0.00345978	0.0041441	0.00516051	0.00541022	0.004736	0.00535614	0.00285829	0.00482692	0.00464509	0.00312698	0.00292905	0.00413798	0.00440561	0.00488654	0.0052197	0.00401634	0.00478444	0.00512986	0.00450378	0.00497279	0.00500291	0.00515628	0.00525391	0.00355414	0.00390157	0.00444598	0.00505531	0.00397915	0.00458629	0.00267813	0.00324749	0.00323499	0.004897	0.0064774	0.00520306	0.00512954	0.00518327	0.00486287	0.00486313
P105-PWY	TCA cycle IV (2-oxoglutarate decarboxylase)	0.00405091	0.0015766	0.0026641	0.00519514	0.00506102	0.0055258	0.0016241	0.00558902	0.0045921	0.00341963	0.00413052	0.00609344	0.00605552	0.00605763	0.00567658	0.00239195	0.00554115	0.00494952	0.00209432	0.00206553	0.00348701	0.00419711	0.00525376	0.00541399	0.00344548	0.00520746	0.00500173	0.00415612	0.00547537	0.00548937	0.00529651	0.00553695	0.00360912	0.00452485	0.00470511	0.00515206	0.0036953	0.00453425	0.00238394	0.00379174	0.00262961	0.00478058	0.00492056	0.00486897	0.0038467	0.00547089	0.00436443	0.00497773
ARGSYN-PWY	L-arginine biosynthesis I (via L-ornithine)	0.00450366	0.00218007	0.00340438	0.00476195	0.0046054	0.00500986	0.0022586	0.00520199	0.00489727	0.00340995	0.00396179	0.00420912	0.00498231	0.00402144	0.00530533	0.0028381	0.00445978	0.00455299	0.00336615	0.0033758	0.00401229	0.00452486	0.00486851	0.00518026	0.00420673	0.00473227	0.00509874	0.00462713	0.00493985	0.00498572	0.00514376	0.00523178	0.00364817	0.0039356	0.00416519	0.00506989	0.00401261	0.0046465	0.0028136	0.00335941	0.00334663	0.00494131	0.00487418	0.00393983	0.00522439	0.00507865	0.0045943	0.00480366
PWY-7400	L-arginine biosynthesis IV (archaebacteria)	0.00447299	0.00215944	0.00337707	0.00474041	0.00458268	0.00498747	0.0022276	0.0051804	0.00487224	0.00338108	0.00393109	0.00420711	0.00496177	0.00401792	0.00528378	0.0027931	0.00444498	0.00453045	0.00332801	0.00331687	0.00398005	0.00450288	0.00484752	0.00516147	0.00417459	0.0047081	0.00507649	0.00460658	0.00491839	0.00496452	0.00512168	0.00521207	0.0036127	0.00390642	0.00413802	0.00504712	0.00399025	0.00461766	0.00278493	0.00333667	0.00331238	0.00491583	0.00487096	0.003935	0.00523807	0.00505821	0.00456743	0.00478086
SULFATE-CYS-PWY	superpathway of sulfate assimilation and cysteine biosynthesis	0.0040938	0.00154446	0.00265514	0.00502948	0.00450474	0.00513905	0.00163278	0.00546072	0.00473115	0.00328358	0.00389899	0.00610356	0.00593991	0.00599347	0.00549672	0.00232306	0.00507494	0.00495789	0.00255878	0.00234899	0.00384451	0.00430411	0.00520564	0.00545537	0.00357714	0.00501705	0.00512386	0.00420819	0.00524494	0.00525191	0.00529426	0.00535352	0.00354424	0.00425396	0.00465197	0.00521003	0.00369477	0.00457935	0.00231416	0.00341142	0.00268887	0.00498792	0.00576056	0.0050213	0.0028931	0.00553733	0.00440033	0.0050094
POLYISOPRENSYN-PWY	polyisoprenoid biosynthesis (E. coli)	0.00423169	0.00271502	0.00367122	0.00410109	0.00476076	0.00437941	0.00254979	0.00445696	0.00431675	0.00376388	0.00407551	0.00487834	0.00480214	0.00463005	0.00456519	0.00318246	0.00453514	0.00485234	0.00310313	0.00303891	0.00435833	0.0042239	0.00423382	0.00448913	0.00403589	0.00414965	0.00446507	0.00435455	0.00427478	0.00431257	0.00449302	0.00447939	0.00373859	0.00376477	0.00431838	0.00445499	0.00418258	0.00423401	0.00328867	0.00401675	0.00362075	0.00445128	0.00573067	0.00479112	0.0051044	0.0044776	0.00423958	0.00441834
PWY-5676	acetyl-CoA fermentation to butanoate II	0.00476825	0.00998396	0.00760271	0.000790808	0.00116161	0.0011757	0.0100193	0.000398607	0.003542	0.00640725	0.00564857	0.00186025	0.000871629	0.00156803	0.000686123	0.00855512	0.00212248	0.000149182	0.0069392	0.00588115	0.00560307	0.00446471	0.00088388	0.000583835	0.00608112	0.000449351	0.00264051	0.00485672	0.000375311	0.000353613	0.00178918	0.000993665	0.0050834	0.0020524	0.00367294	0.00219823	0.00591667	0.00370613	0.0081333	0.00580064	0.00801209	0.00359237	0.000723796	0.00327874	0.000910455	0.000809835	0.00460822	0.00287797
PWY-7234	inosine-5'-phosphate biosynthesis III	0.00415711	0.00198331	0.00313572	0.004358	0.00444716	0.00475225	0.00210989	0.00483997	0.00444057	0.00352461	0.00393682	0.00496008	0.00503432	0.00470781	0.00493687	0.00293972	0.00460019	0.00565123	0.0039971	0.00477753	0.00420281	0.00421702	0.00451683	0.00483243	0.00390136	0.00439721	0.0046968	0.00427577	0.00460692	0.00463708	0.00477589	0.00481244	0.00361143	0.00379264	0.00433947	0.00470061	0.00393787	0.00434692	0.00294267	0.00358014	0.00327594	0.00460112	0.00517432	0.00487349	0.00274764	0.00480538	0.00424576	0.00456424
PWY0-1261	anhydromuropeptides recycling	0.00490232	0.00311684	0.00475591	0.00562335	0.00437119	0.00408981	0.00241922	0.00400788	0.00336114	0.00549523	0.00500703	0.00334575	0.00332791	0.00476769	0.00328634	0.00318976	0.00498031	0.00597742	0.00540324	0.00579013	0.00437421	0.00507031	0.00496453	0.00442371	0.00435811	0.00560712	0.00316421	0.00522278	0.00503655	0.00495494	0.0037189	0.00380902	0.00598324	0.00666127	0.00494868	0.00308294	0.00502636	0.0048075	0.00490919	0.00547852	0.00256467	0.00182677	0.00364898	0.00428691	0.00265323	0.00248154	0.00542348	0.00269022
SO4ASSIM-PWY	sulfate reduction I (assimilatory)	0.00383082	0.0011049	0.0020455	0.00513108	0.00420996	0.005463	0.0011948	0.00581023	0.00458442	0.00284003	0.00343503	0.00605433	0.00617037	0.00587955	0.00588927	0.00182996	0.0046487	0.00493684	0.00226874	0.0025569	0.00356529	0.00399289	0.00536446	0.00567107	0.00305211	0.00529843	0.0050892	0.00395689	0.00563029	0.00563052	0.0054653	0.00567022	0.00311936	0.00432149	0.00438243	0.0053154	0.00322319	0.00443166	0.00177809	0.00260745	0.00211417	0.00474391	0.00592522	0.00473612	0.00167509	0.00566205	0.00412152	0.00498561
PWY-6588	pyruvate fermentation to acetone	0.00472924	0.00919223	0.0075482	0.000561079	0.000693526	0.000913725	0.00934475	0.000311239	0.00339675	0.00670939	0.00568471	0.0003372	0.000154291	0.000364387	0.000558313	0.00901042	0.00166844	4.0257e-05	0.00692759	0.00605602	0.0059121	0.00448579	0.000801924	0.000480105	0.00603894	0.000348543	0.00231494	0.00476372	0.000369598	0.00041847	0.00166825	0.000894172	0.0052478	0.00211178	0.0038878	0.00215195	0.00611789	0.00360003	0.00802868	0.00702266	0.00840805	0.00347802	0.000618555	0.00353353	0.00167139	0.000682247	0.00423402	0.00262211
PANTOSYN-PWY	pantothenate and coenzyme A biosynthesis I	0.00405458	0.00246716	0.00354776	0.00414872	0.00454222	0.00437158	0.00224951	0.00445521	0.00424791	0.00355605	0.00391532	0.00444754	0.00438242	0.00455135	0.00455761	0.002852	0.00442787	0.00447561	0.00301882	0.00273699	0.00416354	0.00404679	0.00422151	0.00445721	0.00374863	0.00410254	0.00439777	0.00417571	0.00428113	0.00431547	0.00444273	0.00447434	0.00354078	0.00370617	0.00416702	0.00439986	0.00392359	0.00412022	0.00296211	0.00437532	0.00333289	0.00433735	0.00546551	0.00459518	0.00570499	0.00444709	0.00431039	0.00432111
HSERMETANA-PWY	L-methionine biosynthesis III	0.0043308	0.00228779	0.00350764	0.00394541	0.0038496	0.00450826	0.00246969	0.00441648	0.00429637	0.00407551	0.00418847	0.00502672	0.00490975	0.00500925	0.00460794	0.00300971	0.0042796	0.00369808	0.00368255	0.00425325	0.00391964	0.00420603	0.00413382	0.00442251	0.00408866	0.00375723	0.00435598	0.00429614	0.00397085	0.00406556	0.00451284	0.00439701	0.00364821	0.00194976	0.00436526	0.00445007	0.00393373	0.00439153	0.00301385	0.00321386	0.0031703	0.00435431	0.00330149	0.00312879	0.00219058	0.00447836	0.00401236	0.00436284
PWY-5121	superpathway of geranylgeranyl diphosphate biosynthesis II (via MEP)	0.00394831	0.00682308	0.0055841	0.00279903	0.00384698	0.00212839	0.00677387	0.00160099	0.00314122	0.00466395	0.00432767	0.00242757	0.00157843	0.0026944	0.00120082	0.00582583	0.00345487	0.00375397	0.00570554	0.00576334	0.00507663	0.00370214	0.00204208	0.0015703	0.00465799	0.00279932	0.00249144	0.00410123	0.00253132	0.00246993	0.00198496	0.00148261	0.0038971	0.00359474	0.00355177	0.00217667	0.00459424	0.00314377	0.00576899	0.0048776	0.00564828	0.00297655	0.00260112	0.00401164	0.00645178	0.00139239	0.00355388	0.00272565
HEMESYN2-PWY	heme biosynthesis II (anaerobic)	0.00367499	0.00131743	0.0023543	0.00450108	0.00437503	0.00476636	0.00117236	0.00509827	0.0042488	0.00268103	0.00335776	0.00552893	0.00550524	0.00526813	0.00513439	0.00172762	0.00480305	0.00446723	0.00171135	0.00163885	0.00237251	0.00376248	0.00483117	0.00504892	0.00296888	0.00465835	0.00466999	0.00371483	0.0048676	0.00487777	0.00488793	0.00503276	0.0029799	0.00387951	0.00406575	0.004812	0.00317706	0.00411531	0.00186803	0.00278044	0.00236183	0.0044881	0.0068143	0.00540722	0.00170733	0.00556801	0.00411606	0.00566845
ANAEROFRUCAT-PWY	homolactic fermentation	0.0045505	0.00347542	0.00443719	0.0037136	0.00520009	0.00332937	0.00389395	0.00213269	0.00392225	0.00468616	0.00490198	0.00298296	0.00189722	0.00374648	0.00189669	0.00504127	0.00373739	0.00427772	0.00414563	0.0040727	0.00304742	0.00448978	0.00268694	0.00236603	0.00492022	0.00368065	0.00340093	0.0047453	0.00314637	0.0031514	0.00242796	0.00218511	0.00459599	0.00462924	0.00394282	0.00258389	0.00495284	0.00376642	0.00407949	0.00440626	0.00452616	0.00368323	0.00264786	0.00446861	0.00611713	0.00148884	0.00454413	0.00307687
PWY-6151	S-adenosyl-L-methionine cycle I	0.00424419	0.00171025	0.00295947	0.00453326	0.0038655	0.00454256	0.00185895	0.00459482	0.00404169	0.00364677	0.00357799	0.0042696	0.00452397	0.0042197	0.00466008	0.00235074	0.00363856	0.00513457	0.00320117	0.00393796	0.00216844	0.00405561	0.00446185	0.00452935	0.00370687	0.00453331	0.00423596	0.00399619	0.00458619	0.00457337	0.00460278	0.00456534	0.00467128	0.00456521	0.00435139	0.00443254	0.00341988	0.00441156	0.0024554	0.00232889	0.0025413	0.00410913	0.0031111	0.00274931	0.00560896	0.00434603	0.00382739	0.00414505
TCA-GLYOX-BYPASS	superpathway of glyoxylate bypass and TCA	0.0036421	0.0012243	0.00212054	0.00476748	0.00419758	0.00510555	0.00129063	0.00528711	0.00427102	0.00285742	0.00354671	0.00580393	0.00583939	0.00575782	0.00536432	0.001936	0.0046368	0.00459426	0.00172253	0.001758	0.00217655	0.00380121	0.00492612	0.00515407	0.0030082	0.00482017	0.00471832	0.0037662	0.00514598	0.00515556	0.0049934	0.00523203	0.00314233	0.00425386	0.00427806	0.00486423	0.00323797	0.00416853	0.00187476	0.00277248	0.00220756	0.00445019	0.00322022	0.00346784	0.00190058	0.00528218	0.00398778	0.00484686
PWY-6700	queuosine biosynthesis	0.00372586	0.00170523	0.00283158	0.00400746	0.00401675	0.0042614	0.00157163	0.00444415	0.00395825	0.00297048	0.00337453	0.00479253	0.00475698	0.00456274	0.00451624	0.00227922	0.00436734	0.00530232	0.00339848	0.00431311	0.00366619	0.00373007	0.00416311	0.00438776	0.00323372	0.00407356	0.00422146	0.0037758	0.00425471	0.00430022	0.00434478	0.00443212	0.00313525	0.00357202	0.00392538	0.00428846	0.00342106	0.00389157	0.00226743	0.00295591	0.00252252	0.00413728	0.00556756	0.00460265	0.00494096	0.0043933	0.00380009	0.00416811
PWY-6897	thiamin salvage II	0.00378354	0.00182695	0.00279397	0.00402636	0.00436482	0.00434875	0.00171127	0.00441055	0.00403204	0.00316518	0.00360666	0.00513478	0.00498979	0.00481913	0.00451305	0.00232503	0.00458695	0.00381503	0.00302328	0.0042737	0.00352526	0.00381627	0.00416843	0.00440845	0.00335894	0.00410741	0.00427078	0.00389737	0.00424582	0.00430053	0.00438453	0.00444874	0.0031938	0.0035978	0.00395213	0.00433061	0.0035914	0.00397888	0.00237776	0.00188792	0.00266645	0.00421981	0.0056167	0.00445682	0.00469151	0.00449256	0.00389534	0.00427655
PANTO-PWY	phosphopantothenate biosynthesis I	0.00371755	0.00186987	0.00295511	0.00413929	0.00419914	0.0043426	0.00170646	0.00443978	0.00404746	0.00305676	0.00347463	0.00485541	0.00479311	0.00471425	0.00452626	0.0022687	0.00421469	0.00405313	0.00239957	0.00211794	0.00373448	0.00373489	0.00418359	0.00443451	0.00327038	0.00406626	0.00427081	0.00382101	0.00428443	0.00431805	0.00434983	0.00444891	0.00318816	0.00358868	0.00390701	0.00429215	0.00347089	0.00390275	0.00239541	0.00490487	0.0027463	0.004127	0.00561448	0.00449576	0.00550679	0.0043927	0.00409128	0.00415587
PWY-5918	superpathay of heme biosynthesis from glutamate	0.0038353	0.00184565	0.00280948	0.00396337	0.00374164	0.00420079	0.00184727	0.00441531	0.00412309	0.00324859	0.00364119	0.00490037	0.00484981	0.004725	0.0045172	0.00246626	0.00430565	0.00389456	0.00231054	0.00230187	0.00295884	0.0038627	0.00416104	0.00441125	0.0034454	0.0040496	0.00425671	0.0039409	0.00423893	0.00425648	0.00439375	0.0044027	0.00331881	0.00362898	0.00402555	0.00437941	0.00361004	0.00403242	0.00254714	0.00325456	0.0029634	0.00423005	0.00539405	0.00470439	0.00192876	0.00454643	0.00396309	0.00452367
PWY-5913	TCA cycle VI (obligate autotrophs)	0.00363059	0.00161404	0.00265572	0.00448759	0.00397589	0.00478782	0.00156925	0.00510334	0.00401899	0.0028834	0.0032018	0.00519488	0.00543877	0.00500521	0.00517154	0.00211409	0.00430536	0.00448967	0.00207148	0.00208394	0.00349213	0.00372122	0.00471589	0.00498153	0.00323927	0.00467021	0.00454145	0.00376424	0.00496176	0.005008	0.0048183	0.00506738	0.00305606	0.00387125	0.00385302	0.00469793	0.00329086	0.00397561	0.00212864	0.00169117	0.00239517	0.00424532	0.00381648	0.00245798	0.00337611	0.00495822	0.00356106	0.00442658
HOMOSER-METSYN-PWY	L-methionine biosynthesis I	0.00439784	0.00227674	0.00345939	0.00456784	0.00327067	0.00405834	0.0024566	0.00453679	0.00420647	0.00391795	0.00372373	0.00192504	0.00310642	0.0026064	0.0045471	0.00292936	0.00251537	0.00364415	0.00356325	0.00388653	0.00301794	0.00425334	0.00444931	0.00449364	0.0040833	0.00439678	0.00429434	0.00428808	0.00460506	0.00462875	0.00454116	0.00450805	0.00457112	0.00471051	0.00364298	0.00447295	0.00383111	0.00446741	0.00304096	0.0028216	0.0031264	0.0042575	0.00271166	0.0027946	0.00206059	0.00420612	0.00371657	0.00422813
PWY-6895	superpathway of thiamin diphosphate biosynthesis II	0.00388719	0.0019735	0.00295212	0.00404784	0.00402475	0.00426123	0.00185108	0.00443344	0.00409177	0.00327135	0.00364977	0.00377952	0.00444157	0.0036288	0.00453741	0.00247532	0.00395989	0.00384579	0.00227754	0.00228337	0.00361844	0.00391065	0.00420404	0.00442836	0.00348621	0.00408153	0.00428459	0.00400084	0.00426875	0.00432246	0.0044252	0.00447895	0.00329819	0.00365203	0.00396744	0.00438628	0.00370371	0.00404536	0.00252922	0.00201496	0.0028198	0.00428694	0.00380574	0.00407065	0.00301639	0.00445758	0.00382454	0.00430281
TRPSYN-PWY	L-tryptophan biosynthesis	0.00331469	0.00117421	0.00218908	0.00459017	0.00447475	0.00471085	0.00109543	0.00490586	0.00400499	0.00251513	0.00304735	0.00542753	0.00536881	0.00518887	0.00497559	0.0015478	0.00472639	0.00420218	0.001771	0.00156879	0.00312256	0.0034345	0.00454344	0.00492549	0.00271544	0.00449549	0.00451386	0.00338082	0.00474054	0.00477877	0.00458668	0.00482853	0.00265683	0.00361134	0.00380555	0.00445536	0.00287017	0.00373154	0.00181185	0.00249161	0.00196271	0.00404683	0.00621364	0.00476955	0.0063669	0.00482721	0.00427753	0.00424544
PWY0-1479	tRNA processing	0.00394532	0.00186007	0.00278641	0.0039765	0.00383366	0.00426193	0.00205278	0.004409	0.00412806	0.00330769	0.00364427	0.00451449	0.00460774	0.00425819	0.00451419	0.00268115	0.00397151	0.00437685	0.00232377	0.0025385	0.00217506	0.00397543	0.00413836	0.00442011	0.00366093	0.00407255	0.00431297	0.00409233	0.00422237	0.00426899	0.00441438	0.00437807	0.00338242	0.00366849	0.00383853	0.00438027	0.00373724	0.0040805	0.0027038	0.00187189	0.0028808	0.00426582	0.00372206	0.00339491	0.000269241	0.00434441	0.0038884	0.00413141
PWY-5154	L-arginine biosynthesis III (via N-acetyl-L-citrulline)	0.00394549	0.00179508	0.00284797	0.00444999	0.00411392	0.00456865	0.00177596	0.00474315	0.00417846	0.00307933	0.00309867	0.00388581	0.00393473	0.00380935	0.00480405	0.00246792	0.00402446	0.0040005	0.00262011	0.00255807	0.00394862	0.00396344	0.00448542	0.004688	0.00348616	0.00450462	0.00436472	0.0040396	0.00461778	0.00465496	0.00460706	0.0047249	0.00352212	0.00415783	0.00350752	0.00451734	0.00343254	0.00416263	0.00238111	0.00333975	0.00252897	0.00425764	0.00249153	0.00227516	0.00484697	0.00426745	0.00337297	0.00367596
HISTSYN-PWY	L-histidine biosynthesis	0.00318602	0.00124953	0.00221178	0.00414541	0.0039968	0.00437312	0.0011923	0.00444397	0.00384335	0.00254518	0.00314442	0.00526561	0.00512163	0.00495293	0.00452864	0.00168594	0.00442156	0.00396896	0.00186705	0.00159484	0.00309291	0.0033812	0.00416517	0.0044817	0.00275296	0.00413621	0.00421356	0.00342677	0.00427648	0.00430739	0.0042337	0.00441477	0.00260472	0.0033408	0.00350793	0.00408394	0.00293214	0.00352269	0.00176383	0.00265271	0.0020398	0.00380713	0.00606688	0.00463647	0.00611569	0.00440833	0.0041001	0.00394798
PYRIDNUCSAL-PWY	NAD salvage pathway I	0.00359015	0.00152217	0.00240291	0.00402715	0.00375644	0.00414329	0.0015999	0.00440394	0.00400804	0.00271485	0.00323523	0.00438819	0.00469814	0.00405568	0.00445704	0.0019945	0.00384515	0.00473263	0.00190383	0.00196163	0.00254704	0.00370219	0.00410271	0.00440864	0.00322149	0.0040002	0.0042553	0.00376363	0.00422099	0.00425407	0.00431005	0.00436692	0.00306226	0.00355769	0.00359106	0.00425465	0.00321306	0.00379063	0.00217421	0.0024962	0.0023068	0.00406854	0.00274327	0.00244674	0.00563768	0.00412194	0.00369847	0.00355765
PWY-7328	superpathway of UDP-glucose-derived O-antigen building blocks biosynthesis	0.00381063	0.00150545	0.00241561	0.00430205	0.0034525	0.00426409	0.0016159	0.00470739	0.00407125	0.00264666	0.00296915	0.00377123	0.00439632	0.00338148	0.00471676	0.00179453	0.00339522	0.00449318	0.00206642	0.00222918	0.00262341	0.00386838	0.00446278	0.00467415	0.00341842	0.00434982	0.00436824	0.00391985	0.00454571	0.00455886	0.00455709	0.00462657	0.00337066	0.00390583	0.00314772	0.00449913	0.00339611	0.00406344	0.00194899	0.00234312	0.00253737	0.00418762	0.00293562	0.00302915	0.000606453	0.00450003	0.00334579	0.004209
PWY-2941	L-lysine biosynthesis II	0.00410163	0.00771246	0.00604187	0.000304911	0.00248801	0.000592814	0.00771434	0.000258227	0.00274004	0.00509893	0.00451346	0.000342803	0.000117544	0.00063689	0.000463717	0.00653636	0.001633	3.1482e-05	0.00579805	0.00504101	0.00479795	0.00384703	0.000587982	0.000391481	0.00504387	0.000272327	0.00171761	0.0042059	0.000153406	0.00013495	0.00155119	0.000511481	0.00418364	0.00198359	0.00319368	0.00194813	0.00489954	0.00318455	0.00651331	0.0052786	0.00630077	0.00309024	0.000688229	0.00356686	0.0024145	0.000651904	0.00285169	0.00242243
PWY-5384	sucrose degradation IV (sucrose phosphorylase)	0.00377902	0.00124807	0.00206236	0.00472136	0.00305518	0.00442545	0.00139276	0.00473265	0.00402304	0.00301733	0.0033364	0.00394472	0.00443985	0.00398102	0.00463043	0.00163493	0.00268868	0.00432028	0.00193388	0.00200758	0.00234853	0.00383158	0.00462646	0.00457611	0.00326741	0.00481421	0.00430882	0.00378748	0.00486024	0.00487263	0.00448385	0.00465642	0.00326542	0.00469065	0.00276153	0.00438414	0.00313564	0.00411152	0.00198476	0.00092459	0.00208913	0.0040407	0.00163284	0.0020013	0.000736777	0.00448169	0.00377755	0.00437266
GLUTORN-PWY	L-ornithine biosynthesis	0.00304046	0.00106487	0.00195928	0.00417344	0.00390644	0.00439971	0.00103866	0.00449724	0.00366805	0.00228359	0.00296492	0.00542934	0.00524942	0.00506031	0.00453324	0.00161373	0.00457199	0.00380228	0.00164573	0.00149091	0.00302424	0.0031867	0.00417499	0.00441781	0.00251215	0.00423134	0.00413946	0.00323892	0.0043881	0.00440782	0.00417747	0.00439545	0.0025715	0.00357278	0.00360429	0.00402718	0.00278881	0.00346037	0.001506	0.00232243	0.00183072	0.00366341	0.0063324	0.00463457	0.00478894	0.00440498	0.00401361	0.00388932
PWY-5855	ubiquinol-7 biosynthesis (prokaryotic)	0.00325773	0.000961014	0.00174087	0.00435921	0.00369502	0.00475808	0.00104662	0.00489989	0.00379205	0.0023219	0.00288732	0.00523206	0.00523657	0.00501268	0.00494761	0.00172889	0.00412515	0.00416157	0.00141025	0.00145622	0.00212022	0.00335696	0.00454071	0.00478348	0.00255713	0.00452239	0.00425292	0.00330875	0.00481058	0.00481538	0.00456728	0.00478592	0.00275415	0.00383032	0.00362958	0.00445049	0.00277684	0.00380491	0.00153741	0.00208267	0.00180404	0.00396167	0.00520397	0.00410238	0.000588746	0.00477323	0.00345092	0.0042072
PWY-6708	ubiquinol-8 biosynthesis (prokaryotic)	0.00325773	0.000961014	0.00174087	0.00435921	0.00369502	0.00475808	0.00104662	0.00489989	0.00379205	0.0023219	0.00288732	0.00523206	0.00523657	0.00501268	0.00494761	0.00172889	0.00412515	0.00416157	0.00141025	0.00145622	0.00212022	0.00335696	0.00454071	0.00478348	0.00255713	0.00452239	0.00425292	0.00330875	0.00481058	0.00481538	0.00456728	0.00478592	0.00275415	0.00383032	0.00362958	0.00445049	0.00277684	0.00380491	0.00153741	0.00208267	0.00180404	0.00396167	0.00520397	0.00410238	0.000588746	0.00477323	0.00345092	0.0042072
PWY-5857	ubiquinol-10 biosynthesis (prokaryotic)	0.00325773	0.000961014	0.00174087	0.00435921	0.00369502	0.00475808	0.00104662	0.00489989	0.00379205	0.0023219	0.00288732	0.00523206	0.00523657	0.00501268	0.00494761	0.00172889	0.00412515	0.00416157	0.00141025	0.00145622	0.00212022	0.00335696	0.00454071	0.00478348	0.00255713	0.00452239	0.00425292	0.00330875	0.00481058	0.00481538	0.00456728	0.00478592	0.00275415	0.00383032	0.00362958	0.00445049	0.00277684	0.00380491	0.00153741	0.00208267	0.00180404	0.00396167	0.00520397	0.00410238	0.000588746	0.00477323	0.00345092	0.0042072
PWY-5856	ubiquinol-9 biosynthesis (prokaryotic)	0.00325773	0.000961014	0.00174087	0.00435921	0.00369502	0.00475808	0.00104662	0.00489989	0.00379205	0.0023219	0.00288732	0.00523206	0.00523657	0.00501268	0.00494761	0.00172889	0.00412515	0.00416157	0.00141025	0.00145622	0.00212022	0.00335696	0.00454071	0.00478348	0.00255713	0.00452239	0.00425292	0.00330875	0.00481058	0.00481538	0.00456728	0.00478592	0.00275415	0.00383032	0.00362958	0.00445049	0.00277684	0.00380491	0.00153741	0.00208267	0.00180404	0.00396167	0.00520397	0.00410238	0.000588746	0.00477323	0.00345092	0.0042072
UBISYN-PWY	superpathway of ubiquinol-8 biosynthesis (prokaryotic)	0.00318728	0.000945046	0.00170857	0.0042503	0.00363168	0.00459101	0.000998128	0.00479561	0.00371362	0.00226299	0.00282651	0.0051276	0.00513435	0.00487621	0.00484387	0.00158116	0.00403614	0.00408174	0.00136165	0.00140474	0.0020968	0.00328903	0.00444051	0.00468483	0.00250632	0.00441178	0.00417419	0.00324579	0.00469774	0.00470749	0.00447796	0.00469296	0.00267657	0.00371412	0.00354642	0.0043654	0.00272075	0.00371452	0.0015036	0.00169982	0.00176922	0.00389071	0.00509752	0.00400459	0.000592965	0.00468308	0.00336205	0.00412834
KDO-NAGLIPASYN-PWY	superpathway of (Kdo)2-lipid A biosynthesis	0.00348768	0.00131801	0.00221908	0.00394478	0.00341134	0.00408403	0.00124238	0.00446077	0.00393832	0.00245902	0.00284891	0.00372483	0.00448644	0.00339493	0.00450646	0.0016852	0.00313072	0.00386968	0.00160543	0.00156738	0.0017888	0.00358456	0.00426153	0.00448645	0.00294766	0.00409611	0.00421371	0.00350041	0.00431604	0.00433424	0.00439091	0.00443288	0.00284715	0.00350047	0.0034885	0.00438648	0.00306901	0.00385451	0.00180943	0.00121975	0.00203546	0.00419682	0.00350442	0.00284637	9.80172e-05	0.00457305	0.00336718	0.00417091
GLUCOSE1PMETAB-PWY	glucose and glucose-1-phosphate degradation	0.0035819	0.00124355	0.00203408	0.00406337	0.0029747	0.00415919	0.00138875	0.00442913	0.00393541	0.00286387	0.00319274	0.00421508	0.00470504	0.00388821	0.00445295	0.00162125	0.00276035	0.00426021	0.00187397	0.00193252	0.0023275	0.0036678	0.00412401	0.0043688	0.00317108	0.00404951	0.00419678	0.00371436	0.00418774	0.00422735	0.00431055	0.00435207	0.00289939	0.00352191	0.00277462	0.00423964	0.00309709	0.0038092	0.00195318	0.000963758	0.00208175	0.00402112	0.00182561	0.00210912	0.000510495	0.00426839	0.0036393	0.00406357
GLYCOLYSIS-TCA-GLYOX-BYPASS	superpathway of glycolysis, pyruvate dehydrogenase, TCA, and glyoxylate bypass	0.00366654	0.00170637	0.00280743	0.00478861	0.00488944	0.00442289	0.00154869	0.00405495	0.00277937	0.00357654	0.00385875	0.00481466	0.00393062	0.00486529	0.00353052	0.00255761	0.00444947	0.00253094	0.00247333	0.00254901	0.00263425	0.00334799	0.00444172	0.00371707	0.00309915	0.00483206	0.00324975	0.00285038	0.00480057	0.004734	0.00354843	0.00377329	0.00389059	0.00468767	0.0042914	0.00301972	0.0030953	0.00397227	0.00255487	0.00250409	0.00245827	0.00192213	0.00412563	0.00413883	0.00258414	0.00238223	0.00411915	0.00237251
PWY-5509	adenosylcobalamin biosynthesis from cobyrinate a,c-diamide I	0.00266745	0.00648984	0.0047963	0.00139589	0.00117373	0.0012657	0.0064972	0.000592698	0.00169007	0.00460058	0.00376475	0.00367782	0.00261324	0.00357066	0.00064659	0.00556474	0.00277515	0.000522198	0.0054188	0.00577314	0.00366657	0.00240576	0.00114397	0.000591647	0.00348435	0.00159086	0.0011811	0.00257973	0.00102956	0.000954766	0.000999047	0.000690438	0.00382416	0.00305124	0.00336931	0.00107567	0.00344569	0.0020518	0.00588282	0.00438184	0.00504332	0.00155541	0.00375083	0.00452037	0.00525966	0.00115345	0.00333515	0.00233323
PWY0-1415	superpathway of heme biosynthesis from uroporphyrinogen-III	0.00329461	0.000985573	0.00169575	0.00420937	0.0031477	0.00424547	0.000981907	0.00478381	0.00385844	0.00206278	0.00245215	0.00313177	0.00438031	0.00228066	0.00478899	0.00131895	0.00249648	0.00405859	0.00139341	0.00139724	0.000960637	0.00344124	0.00450315	0.00472127	0.0026418	0.00428346	0.0042737	0.00338796	0.00458688	0.00459916	0.00453478	0.00472463	0.00259597	0.00360598	0.0028363	0.00446049	0.00267123	0.00373272	0.00153666	0.000793007	0.00190957	0.00402455	0.00204803	0.00289856	0.000609201	0.00503818	0.00327449	0.0048491
COBALSYN-PWY	adenosylcobalamin salvage from cobinamide I	0.00260428	0.00638325	0.00472494	0.00137732	0.00120451	0.00123521	0.00639018	0.000574941	0.00165696	0.00453347	0.00370078	0.00370363	0.00257554	0.00358644	0.000624537	0.00547846	0.00302637	0.000515151	0.00538649	0.00579094	0.00386626	0.00234578	0.00113068	0.000572966	0.00341394	0.00156021	0.00115235	0.00251193	0.000997107	0.000923499	0.000966211	0.000666785	0.00383274	0.00331614	0.00337843	0.0010386	0.00338222	0.00200049	0.0058386	0.00495037	0.00500276	0.00151452	0.00379868	0.00452154	0.00547139	0.00112653	0.00330091	0.00228908
GLYCOLYSIS-E-D	superpathway of glycolysis and Entner-Doudoroff	0.00311801	0.00212853	0.00319396	0.00369864	0.00421374	0.003555	0.00186764	0.00240286	0.00225088	0.00373955	0.00390577	0.00440024	0.00426064	0.00441551	0.00198816	0.00304463	0.00401265	0.00198021	0.003069	0.00317815	0.00305694	0.00365281	0.00303333	0.002432	0.00309205	0.00373291	0.00246218	0.00400769	0.00318625	0.00317885	0.00230922	0.0024635	0.00398009	0.00436378	0.00348829	0.00187488	0.00411677	0.00316515	0.00316118	0.00402342	0.00305069	0.00212775	0.00383837	0.00423127	0.00292996	0.00308752	0.00422911	0.00382811
PWY-6467	Kdo transfer to lipid IVA III (Chlamydia)	0.00293332	0.000956691	0.00172685	0.003792	0.00364311	0.00405051	0.000868889	0.00434862	0.00340138	0.00205558	0.00255835	0.00472286	0.00471678	0.00434425	0.00440467	0.00127003	0.00362527	0.00370816	0.00123909	0.00121106	0.00283999	0.00301234	0.00400509	0.00424899	0.0023183	0.00396158	0.00385904	0.00299022	0.00421639	0.00425341	0.00408868	0.00431343	0.00236186	0.00323459	0.00323931	0.00399006	0.00251248	0.0033411	0.00136749	0.00166453	0.00164296	0.00360455	0.00545734	0.00355968	0.00310469	0.00427941	0.00300343	0.00377659
PWY0-1241	ADP-L-glycero-&beta;-D-manno-heptose biosynthesis	0.00366565	0.00143023	0.00223561	0.00378371	0.00288658	0.00377452	0.00159797	0.00431331	0.00384838	0.00246649	0.00244504	0.00228936	0.00312007	0.00195775	0.00433633	0.00179325	0.0022342	0.00356702	0.00180991	0.00187393	0.00124226	0.0037712	0.00401193	0.00426454	0.00326416	0.00383193	0.00396878	0.00382881	0.0041381	0.00416424	0.00426035	0.00429969	0.00301295	0.00355189	0.00248511	0.00426566	0.00315626	0.0038601	0.00220408	0.0018271	0.00232122	0.00401176	0.0052794	0.00351023	0.000530676	0.00397604	0.0028592	0.00362969
PWY-6269	adenosylcobalamin salvage from cobinamide II	0.00263453	0.00639023	0.00473063	0.00138319	0.00116276	0.00125039	0.00639832	0.000583817	0.00168251	0.00454515	0.00372991	0.00369721	0.00260571	0.00360457	0.000636607	0.00549076	0.00276981	0.000516423	0.00534787	0.0057025	0.00362615	0.00237873	0.0011362	0.000584851	0.00344149	0.00157748	0.00117057	0.00254492	0.00101613	0.000941862	0.000986202	0.000680109	0.00377465	0.00297118	0.0033498	0.0010633	0.00340341	0.00203086	0.00579384	0.00432813	0.00497341	0.00154579	0.00377134	0.00449905	0.00527285	0.00115174	0.00332276	0.00231765
GLYOXYLATE-BYPASS	glyoxylate cycle	0.0028934	0.000912322	0.00160766	0.00394308	0.00354622	0.00428181	0.000971832	0.00440306	0.00348701	0.00220539	0.0028096	0.00474223	0.00482196	0.00467525	0.00446078	0.001575	0.00386531	0.00374417	0.00126432	0.00123724	0.00206952	0.00306968	0.00409283	0.00424875	0.00235637	0.00398441	0.00386479	0.00299584	0.00426352	0.00428842	0.00410322	0.00437306	0.00244575	0.00326077	0.00335814	0.00399342	0.00253884	0.00336257	0.00146028	0.00240409	0.00171718	0.00360992	0.00259791	0.00306882	0.00142627	0.00439973	0.00319939	0.00397401
HEME-BIOSYNTHESIS-II	heme biosynthesis I (aerobic)	0.00288865	0.000879542	0.00159105	0.00382162	0.00340775	0.00408617	0.000880836	0.00436808	0.00341621	0.00207778	0.00258107	0.0047345	0.00475142	0.0044511	0.00440505	0.0013054	0.00386081	0.00370253	0.00122357	0.00122916	0.00178783	0.00299421	0.00403251	0.00424994	0.00228771	0.00395769	0.00383476	0.00295631	0.00421776	0.00422508	0.00409455	0.00428474	0.00235198	0.003238	0.00327824	0.00398948	0.00245284	0.00333102	0.00137312	0.00210112	0.00168366	0.00359252	0.00482035	0.00392854	0.0012697	0.00447348	0.00316854	0.00414785
PYRIDOXSYN-PWY	pyridoxal 5'-phosphate biosynthesis I	0.00312251	0.00108899	0.00190841	0.00386789	0.0032845	0.00394642	0.00101019	0.0043574	0.00354174	0.00219631	0.00255887	0.00368218	0.00404743	0.00378152	0.0044126	0.00140956	0.00333539	0.00385095	0.00137675	0.00141102	0.00184401	0.00319634	0.00403564	0.00428111	0.00250509	0.00388905	0.00384968	0.00316703	0.00422217	0.00425323	0.00413623	0.00432491	0.0025281	0.00333463	0.00337546	0.00407816	0.00267551	0.00347348	0.00150812	0.00135416	0.00175056	0.00369609	0.00191031	0.00172401	0.00163424	0.00418517	0.00264226	0.00378258
LEU-DEG2-PWY	L-leucine degradation I	0.00294437	0.000919177	0.00147091	0.00316501	0.00336651	0.00393675	0.00102819	0.00451622	0.00386776	0.00186249	0.00296066	0.00434138	0.00454074	0.00463653	0.00472724	0.00151917	0.00295386	0.00422904	0.000650882	0.000283752	0.00181865	0.00264877	0.00384617	0.00438112	0.00246017	0.00320319	0.00422075	0.00235708	0.00381746	0.00392151	0.00428884	0.00442927	0.00115667	0.000925043	0.00281403	0.00438303	0.0020253	0.00345922	0.00089845	0.00147125	0.00199749	0.00411204	0.00154146	0.00150188	0.000360712	0.00465435	0.0024986	0.00421514
PWY-7094	fatty acid salvage	0.00180279	0.000747946	0.00121224	0.00194265	0.0042764	0.00259944	0.000977234	0.00232845	0.0049589	0.00251075	0.00404216	0.0068958	0.00521202	0.00783339	0.00168275	0.00258069	0.00593544	0.00371941	0.00066483	0.000583162	0.00308793	0.00328174	0.00417865	0.00453697	0.00183299	0.00224371	0.00421475	0.00263803	0.00132061	0.00108649	0.00301318	0.00157872	0.00145105	0.000621757	0.00516245	0.00412533	0.00299583	0.00320455	0.0013587	0.00351689	0.00281462	0.00508289	0.00293719	0.00271216	0.00156018	0.0055928	0.00313752	0.00440676
ALL-CHORISMATE-PWY	superpathway of chorismate metabolism	0.00342132	0.00120696	0.00214552	0.00389012	0.00320655	0.00339778	0.00119642	0.0032385	0.00368614	0.00224481	0.00236465	0.00223653	0.00306128	0.00232266	0.00310271	0.00157011	0.00259097	0.0040591	0.00192202	0.00190352	0.0018376	0.00357043	0.00381022	0.0037479	0.00294953	0.00392343	0.00361521	0.00318934	0.00379988	0.00371134	0.0036031	0.00335103	0.00299284	0.00393932	0.0029516	0.00364811	0.00284117	0.0037255	0.00164024	0.000729332	0.00147277	0.00374873	0.00187736	0.00185697	0.000249286	0.00365913	0.0031213	0.00378757
PWY-5838	superpathway of menaquinol-8 biosynthesis I	0.00291481	0.000888906	0.00168185	0.00383843	0.00338307	0.00386179	0.000819771	0.00436987	0.00338591	0.00171085	0.00188917	0.00176492	0.00304241	0.00199058	0.00435427	0.00108657	0.00206504	0.00365866	0.00142755	0.00128995	0.0019839	0.00304978	0.00404281	0.00431411	0.00232907	0.00391557	0.00379325	0.00295525	0.00422321	0.00426312	0.00405326	0.004314	0.00223856	0.00328053	0.00233148	0.0039998	0.00230189	0.00330619	0.00128254	0.000524733	0.00138422	0.0035705	0.00150009	0.00179271	0.00251939	0.00411522	0.00251647	0.00357409
PWY-5840	superpathway of menaquinol-7 biosynthesis	0.00290618	0.000918999	0.00172593	0.00383467	0.00327824	0.00383187	0.000847943	0.00436253	0.0033768	0.00173103	0.00188812	0.00171572	0.0029408	0.00191447	0.00434658	0.00111491	0.00198176	0.00364388	0.00148522	0.00133449	0.00198492	0.00304389	0.00403192	0.00431008	0.00235282	0.00390033	0.00377727	0.0029491	0.0042165	0.00425697	0.0040461	0.0043033	0.00223776	0.00327713	0.00227591	0.00399511	0.00231219	0.00329828	0.00131869	0.000527028	0.00141617	0.00355458	0.00134351	0.00177586	0.00253819	0.00405002	0.00248293	0.00344605
PWY-5899	superpathway of menaquinol-13 biosynthesis	0.00291399	0.000880445	0.00167273	0.00384302	0.00333633	0.00384316	0.000815378	0.00437356	0.00338933	0.00169026	0.00185322	0.00168626	0.00296397	0.0018968	0.00435252	0.00107157	0.00199358	0.00365247	0.00143788	0.00129134	0.00193341	0.00305343	0.00404905	0.00432044	0.00232849	0.0039133	0.00379214	0.00295272	0.00422589	0.00426489	0.00405392	0.00431478	0.00223288	0.00328777	0.002287	0.00400444	0.00228555	0.00330649	0.00127355	0.000496413	0.00136412	0.00357105	0.0014284	0.00173135	0.00240901	0.00410795	0.00248795	0.00356327
PWY-5898	superpathway of menaquinol-12 biosynthesis	0.00291399	0.000880445	0.00167273	0.00384302	0.00333633	0.00384316	0.000815378	0.00437356	0.00338933	0.00169026	0.00185322	0.00168626	0.00296397	0.0018968	0.00435252	0.00107157	0.00199358	0.00365247	0.00143788	0.00129134	0.00193341	0.00305343	0.00404905	0.00432044	0.00232849	0.0039133	0.00379214	0.00295272	0.00422589	0.00426489	0.00405392	0.00431478	0.00223288	0.00328777	0.002287	0.00400444	0.00228555	0.00330649	0.00127355	0.000496413	0.00136412	0.00357105	0.0014284	0.00173135	0.00240901	0.00410795	0.00248795	0.00356327
PWY-5897	superpathway of menaquinol-11 biosynthesis	0.00291399	0.000880445	0.00167273	0.00384302	0.00333633	0.00384316	0.000815378	0.00437356	0.00338933	0.00169026	0.00185322	0.00168626	0.00296397	0.0018968	0.00435252	0.00107157	0.00199358	0.00365247	0.00143788	0.00129134	0.00193341	0.00305343	0.00404905	0.00432044	0.00232849	0.0039133	0.00379214	0.00295272	0.00422589	0.00426489	0.00405392	0.00431478	0.00223288	0.00328777	0.002287	0.00400444	0.00228555	0.00330649	0.00127355	0.000496413	0.00136412	0.00357105	0.0014284	0.00173135	0.00240901	0.00410795	0.00248795	0.00356327
PWY-6507	4-deoxy-L-threo-hex-4-enopyranuronate degradation	0.00292154	0.00638723	0.00471885	0.00168332	0.000444732	0.000809245	0.0063799	0.000583193	0.00153844	0.00433672	0.00327637	0.000332055	0.000355904	0.00103469	0.0005277	0.00528601	0.00148259	0.000258905	0.00478497	0.00448219	0.00401055	0.00272617	0.00112208	0.000582525	0.00363853	0.00169961	0.000849959	0.00308164	0.00122709	0.00124726	0.00104521	0.00071745	0.00397181	0.00378788	0.00245322	0.00113924	0.00374279	0.00228541	0.00559911	0.00454865	0.00467244	0.00159801	0.00048371	0.00155774	0.00531095	0.00036252	0.00173139	0.00128818
PWY-5850	superpathway of menaquinol-6 biosynthesis I	0.00290618	0.000867009	0.00164152	0.00383467	0.00327824	0.00383187	0.000813052	0.00436253	0.0033768	0.00168264	0.00184204	0.00164138	0.0029408	0.00181874	0.00434658	0.00106548	0.0019475	0.00364388	0.00137957	0.0012803	0.00164037	0.00304389	0.00403192	0.00431008	0.00231741	0.00390033	0.00377727	0.0029491	0.0042165	0.00425697	0.0040461	0.0043033	0.00222392	0.00327713	0.00227591	0.00399511	0.00227617	0.00329828	0.00126361	0.000475065	0.001333	0.00355458	0.00116572	0.00121892	0.000167323	0.00405002	0.00241789	0.00344605
PWY-5845	superpathway of menaquinol-9 biosynthesis	0.00290618	0.000867009	0.00164152	0.00383467	0.00327824	0.00383187	0.000813052	0.00436253	0.0033768	0.00168264	0.00184204	0.00164138	0.0029408	0.00181874	0.00434658	0.00106548	0.0019475	0.00364388	0.00137957	0.0012803	0.00164037	0.00304389	0.00403192	0.00431008	0.00231741	0.00390033	0.00377727	0.0029491	0.0042165	0.00425697	0.0040461	0.0043033	0.00222392	0.00327713	0.00227591	0.00399511	0.00227617	0.00329828	0.00126361	0.000475065	0.001333	0.00355458	0.00116572	0.00121892	0.000167323	0.00405002	0.00241789	0.00344605
PWY-5896	superpathway of menaquinol-10 biosynthesis	0.00290618	0.000867009	0.00164152	0.00383467	0.00327824	0.00383187	0.000813052	0.00436253	0.0033768	0.00168264	0.00184204	0.00164138	0.0029408	0.00181874	0.00434658	0.00106548	0.0019475	0.00364388	0.00137957	0.0012803	0.00164037	0.00304389	0.00403192	0.00431008	0.00231741	0.00390033	0.00377727	0.0029491	0.0042165	0.00425697	0.0040461	0.0043033	0.00222392	0.00327713	0.00227591	0.00399511	0.00227617	0.00329828	0.00126361	0.000475065	0.001333	0.00355458	0.00116572	0.00121892	0.000167323	0.00405002	0.00241789	0.00344605
GLCMANNANAUT-PWY	superpathway of N-acetylglucosamine, N-acetylmannosamine and N-acetylneuraminate degradation	0.00300979	0.00637651	0.00474256	0.00157229	0.000634607	0.000775922	0.00642827	0.000632616	0.00173211	0.00410093	0.00311314	0.000175463	8.85806e-05	0.000368006	0.000568471	0.00519013	0.00115161	0.000295303	0.0048855	0.00464568	0.00337547	0.00271049	0.00120796	0.000603718	0.00378964	0.00172975	0.000950544	0.0028921	0.00122195	0.00123705	0.00113573	0.000754165	0.00382663	0.00371643	0.00229336	0.00121855	0.00339021	0.00233305	0.00539686	0.00365716	0.00469162	0.0017287	0.000386396	0.00172915	0.00372736	0.000352184	0.00197296	0.0013178
AST-PWY	L-arginine degradation II (AST pathway)	0.00281415	0.0006955	0.00128833	0.00380678	0.0022998	0.00377948	0.000782144	0.00431386	0.00332899	0.00179325	0.00230063	0.00363694	0.00451045	0.00345686	0.00429294	0.000955341	0.00223462	0.00356086	0.00094643	0.00103525	0.000554075	0.00296948	0.0039959	0.00401125	0.00219292	0.00386462	0.00376798	0.00290044	0.00421894	0.00416703	0.00405993	0.00425403	0.00243662	0.00320848	0.00259553	0.0039027	0.00209372	0.00319399	0.00071103	0.000373819	0.00121142	0.00345314	0.00090918	0.00117405	0.000192806	0.00401325	0.00263503	0.00359418
PWY-5861	superpathway of demethylmenaquinol-8 biosynthesis	0.00287839	0.000811218	0.00156499	0.00383562	0.00310734	0.00366915	0.000768543	0.00436844	0.00336924	0.00155725	0.00164225	0.0013408	0.00257848	0.0015516	0.00430707	0.000933939	0.00162266	0.00356915	0.00138297	0.00123605	0.00167679	0.00304066	0.00403421	0.00427626	0.00231736	0.00385596	0.00375076	0.00292851	0.00420488	0.00423833	0.0040284	0.0042931	0.00216585	0.00328507	0.00201158	0.00399975	0.00217104	0.00327703	0.00121031	0.000377278	0.00123575	0.00353463	0.00109691	0.00139357	0.00208377	0.0040179	0.00225106	0.00347129
PWY-5022	4-aminobutanoate degradation V	0.00280585	0.000732868	0.00131192	0.00342488	0.00294635	0.00399952	0.000825094	0.00429216	0.0037772	0.00157265	0.00206713	0.00330095	0.00398755	0.00321496	0.00435939	0.00119654	0.00222725	0.00366703	0.000705279	0.000382852	0.00135046	0.00239295	0.00384173	0.0039689	0.00223746	0.00362035	0.00379625	0.00199808	0.00389308	0.00395693	0.00397189	0.00414653	0.0012658	0.00117008	0.00191933	0.0040493	0.00141657	0.00319776	0.00102952	0.00147941	0.00139226	0.00349092	0.0013895	0.00202204	0.000982394	0.00406385	0.0030614	0.00359007
PWY-5863	superpathway of phylloquinol biosynthesis	0.00288993	0.000859993	0.00164149	0.0038781	0.00263284	0.0035952	0.000866769	0.00440663	0.00344644	0.0016331	0.00165557	0.00111634	0.00233312	0.00115788	0.00432425	0.00103276	0.00148803	0.003599	0.00154227	0.00137512	0.00158984	0.003071	0.00410661	0.00436942	0.00239116	0.00386285	0.00377338	0.0029189	0.0042534	0.00427143	0.00408091	0.00429786	0.00222534	0.0033754	0.00195062	0.00407509	0.00220789	0.00332159	0.00129151	0.000364273	0.00127245	0.00357135	0.000945238	0.00138283	0.00146636	0.00392995	0.00215436	0.00318513
PWY0-845	superpathway of pyridoxal 5'-phosphate biosynthesis and salvage	0.00270042	0.000856298	0.00167931	0.00392536	0.00300937	0.00241248	0.000811493	0.00336773	0.00425127	0.00172241	0.00170195	0.00242587	0.00253509	0.00217708	0.00255924	0.00112632	0.00252056	0.00381944	0.0016161	0.00161855	0.00142428	0.00323399	0.00449255	0.00462205	0.00240852	0.00398841	0.00414126	0.00244831	0.00331022	0.00313876	0.00356665	0.00275826	0.00280304	0.00397486	0.00267745	0.00412676	0.00236016	0.00353585	0.00135595	0.00146645	0.000961968	0.00432892	0.00153964	0.00144955	0.00198303	0.00464164	0.00297182	0.00328541
PWY-5837	1,4-dihydroxy-2-naphthoate biosynthesis I	0.00291322	0.000765696	0.00150393	0.00390384	0.00266997	0.00362518	0.000772148	0.00444056	0.00348591	0.00152291	0.00156879	0.00118045	0.00237735	0.00120995	0.00434194	0.000928361	0.00147221	0.00362425	0.00140396	0.00124712	0.00146201	0.00310032	0.00416039	0.00440152	0.00231581	0.00390125	0.00381826	0.00292956	0.0042822	0.00429545	0.00410489	0.00433241	0.00221183	0.00340947	0.00197525	0.00410436	0.00213034	0.0033467	0.00116975	0.000322934	0.00115394	0.00362168	0.00101524	0.00132641	0.00132114	0.00409819	0.00226207	0.00350484
PWY-5860	superpathway of demethylmenaquinol-6 biosynthesis I	0.00286579	0.000784109	0.0015131	0.00382998	0.00297621	0.00362878	0.000759715	0.00435745	0.00335573	0.0015224	0.00158924	0.00123488	0.00246999	0.00139724	0.00429578	0.000910702	0.00151489	0.00354809	0.00131644	0.00122281	0.001325	0.00303189	0.00401797	0.00427032	0.0023001	0.00383384	0.00372737	0.00291946	0.0041949	0.00422922	0.00401779	0.00427723	0.00214535	0.00327996	0.00194996	0.00399272	0.00213688	0.00326539	0.00118517	0.000339048	0.00117527	0.00351127	0.000834399	0.000899723	0.000113004	0.00392536	0.00213429	0.00329303
PWY-5862	superpathway of demethylmenaquinol-9 biosynthesis	0.00286579	0.000784109	0.0015131	0.00382998	0.00297621	0.00362878	0.000759715	0.00435745	0.00335573	0.0015224	0.00158924	0.00123488	0.00246999	0.00139724	0.00429578	0.000910702	0.00151489	0.00354809	0.00131644	0.00122281	0.001325	0.00303189	0.00401797	0.00427032	0.0023001	0.00383384	0.00372737	0.00291946	0.0041949	0.00422922	0.00401779	0.00427723	0.00214535	0.00327996	0.00194996	0.00399272	0.00213688	0.00326539	0.00118517	0.000339048	0.00117527	0.00351127	0.000834399	0.000899723	0.000113004	0.00392536	0.00213429	0.00329303
P163-PWY	L-lysine fermentation to acetate and butanoate	0.00270082	0.00733816	0.00512085	9.76087e-05	4.91176e-05	8.4275e-05	0.00735203	3.39664e-05	0.00147764	0.00393423	0.00305506	6.60702e-05	5.44752e-05	0.000106957	0.000166024	0.00593716	0.000921224	4.51486e-06	0.00471346	0.00414033	0.00398585	0.00241678	0.000258498	0.000176442	0.00373161	9.47678e-05	0.000801024	0.0027881	3.80111e-05	6.54735e-05	0.000720424	0.000265083	0.00302322	0.00102011	0.00193797	0.000936567	0.00367431	0.00183944	0.00572888	0.00438094	0.00553928	0.00169944	5.54218e-05	0.00172664	0.000171209	0.000250602	0.00138202	0.00124197
TYRFUMCAT-PWY	L-tyrosine degradation I	0.00266346	0.000820932	0.00127811	0.00291985	0.00272429	0.00358285	0.000948238	0.00409303	0.00340867	0.00148157	0.00229319	0.00259255	0.00337028	0.00297942	0.0042598	0.00144729	0.0021332	0.00348394	0.000634751	0.000289597	0.00159653	0.00236134	0.00351846	0.00387719	0.00219476	0.00298866	0.00366599	0.00207026	0.00354088	0.00360343	0.00386544	0.00398348	0.00113095	0.00097463	0.00208501	0.00392683	0.00162443	0.00311108	0.000828789	0.00184026	0.00164821	0.00362853	0.0010741	0.00116105	0.000230046	0.00408281	0.00214161	0.00370085
PWY-5747	2-methylcitrate cycle II	0.00244533	0.000653838	0.00112691	0.00290677	0.00234906	0.00352449	0.000772239	0.00406372	0.00327433	0.0013712	0.00202124	0.00281623	0.00352147	0.00311005	0.00418369	0.00121808	0.00216948	0.0035095	0.000471633	0.000250124	0.000606616	0.00273443	0.00349621	0.00404087	0.00194132	0.00284295	0.00358918	0.00275468	0.00356512	0.00361145	0.00382908	0.00402313	0.000977528	0.000854493	0.00256337	0.00383371	0.0021913	0.00287464	0.000654075	0.00060329	0.00127917	0.00341939	0.00242941	0.00114333	0.000195468	0.00396953	0.00205252	0.00345894
PWY-7377	cob(II)yrinate a,c-diamide biosynthesis I (early cobalt insertion)	0.00233236	0.00643598	0.00453196	0.000326971	0.000487914	0.000254338	0.00642371	0.00016094	0.00145351	0.00399252	0.003111	0.000417324	0.000246566	0.000422067	0.000271233	0.00520427	0.00134334	0.000154612	0.00477536	0.00467441	0.00339906	0.00214396	0.000395973	0.000356617	0.0032386	0.000219799	0.00092192	0.00237383	0.000167496	0.000115793	0.000665145	0.000336712	0.0030176	0.0010198	0.00198811	0.000840855	0.00317203	0.00159504	0.00548103	0.0042831	0.00485825	0.00141216	0.000239715	0.00175241	0.000219007	0.000333392	0.00216114	0.0012049
ARG+POLYAMINE-SYN	superpathway of arginine and polyamine biosynthesis	0.00277552	0.00110603	0.00208843	0.00289364	0.00213021	0.00191652	0.00109673	0.00156108	0.00310694	0.00246197	0.00184836	0.00199408	0.00158019	0.00265204	0.00143843	0.0017027	0.00271199	0.00126915	0.00224596	0.00258631	0.00299243	0.00347977	0.00241788	0.00193864	0.00276246	0.00296183	0.00264646	0.00315923	0.00241014	0.00227065	0.00234785	0.00173571	0.00313061	0.00353911	0.00258726	0.00241644	0.00314915	0.00316963	0.00254349	0.00211783	0.00130474	0.00313863	0.00224025	0.00223489	0.00190841	0.00267258	0.00331902	0.00298053
PWY-6353	purine nucleotides degradation II (aerobic)	0.00157748	0.00121521	0.00134919	0.00279471	0.00394847	0.00331178	0.00213067	0.00174895	0.0054496	0.00654843	0.00675225	0.00331235	0.00342056	0.00409982	0.00191447	0.0046238	0.00428484	0.00191012	0.00174146	0.00152265	0.00493958	0.00131263	0.0014897	0.00067168	0.00171254	0.00131953	0.00182744	0.000619612	0.00149387	0.00161149	0.000753932	0.0016404	0.00201851	0.00056436	0.00319389	0.00235105	0.00242317	0.00240073	0.00382521	0.0065271	0.00326244	0.000882884	0.00227795	0.00296933	0.00413456	0.00162376	0.0040981	0.00229095
PWY-5659	GDP-mannose biosynthesis	0.00190143	0.00124174	0.00205646	0.00272775	0.00326798	0.00218663	0.000790996	0.00134065	0.000932529	0.00273699	0.00303917	0.00404432	0.0034189	0.00429714	0.00110277	0.0015294	0.00425892	0.00138578	0.00247192	0.0031852	0.00446557	0.00183066	0.00205293	0.00134659	0.00130266	0.00310623	0.00114931	0.00219784	0.00250279	0.00250607	0.0012807	0.0013458	0.00342793	0.00441008	0.00389	0.00091939	0.00251492	0.00193535	0.00127406	0.00287313	0.00152244	0.00063459	0.00546779	0.00425619	0.00572221	0.00151473	0.00267383	0.00214683
P441-PWY	superpathway of N-acetylneuraminate degradation	0.00276895	0.00254211	0.00368795	0.00299024	0.00166442	0.00184595	0.00175013	0.00144951	0.0017145	0.00382806	0.00354917	0.000533757	0.000279354	0.00100535	0.00130623	0.00315902	0.00229928	0.000755133	0.00404177	0.00415056	0.00286344	0.00216312	0.00227699	0.00144052	0.00288248	0.00314892	0.00170007	0.00171971	0.00245704	0.00247217	0.0014643	0.00163467	0.00424777	0.00477052	0.00314758	0.00123011	0.00260428	0.0025455	0.00375544	0.00301747	0.00251029	0.0010676	0.000961259	0.00288737	0.00388481	0.000828382	0.00325969	0.00123708
PWY-5971	palmitate biosynthesis II (bacteria and plants)	0	0	0.000725518	0.00421278	0.00643221	0.00618023	0.000445965	0.00493099	0.00162791	0.00280372	0.00127971	0.00300921	0	0.000370083	0.00146994	0.00207488	0.00385233	0.000953435	0.00468062	0.00405859	0.00203627	0.00293298	0.00210669	0	0.00306237	0.00455345	0.00372314	0	0.00391291	0.0033276	0.000189424	0.00265846	0.00344224	0.00354118	0.00432219	0.000237368	0.00339338	0.000903512	0.00335235	0.00181735	0.00332505	0.000405245	0	0.00166396	0.00247792	0.00329462	0.00373085	0
PENTOSE-P-PWY	pentose phosphate pathway	0.00130527	0.000813086	0.00142087	0.00228501	0.00318721	0.00199685	0.000520104	0.00104626	0.000620009	0.0020508	0.00133704	0.00322185	0.00261558	0.00292639	0.000673763	0.00094132	0.00339438	0.000642697	0.00259973	0.00245035	0.00397609	0.00193571	0.00152294	0.000974061	0.0013126	0.00239967	0.000885907	0.00228331	0.00174022	0.00170294	0.000853757	0.00104481	0.00314512	0.00416661	0.00207978	0.000568621	0.002607	0.00138292	0.00215287	0.00416104	0.00137384	0.000655017	0.00482851	0.00490788	0.00386144	0.00146797	0.00294864	0.00219152
PWY-6608	guanosine nucleotides degradation III	0.00123792	0.000707965	0.000945018	0.00227873	0.00340832	0.00252442	0.00130933	0.00110311	0.00460371	0.00629261	0.00725562	0.00288498	0.00275698	0.00369767	0.00122509	0.00348607	0.00401253	0.00118702	0.00132828	0.00183528	0.00458147	0.000784995	0.00129461	0.000566298	0.00104599	0.00199682	0.00114021	0.000510608	0.00167504	0.00160693	0.00069614	0.00102586	0.00270819	0.00376994	0.002932	0.00153053	0.00157115	0.00156909	0.00268799	0.0068374	0.00221964	0.000510236	0.00258493	0.00334535	0.00487421	0.000999712	0.00316175	0.00147988
SALVADEHYPOX-PWY	adenosine nucleotides degradation II	0.00103984	0.0008627	0.000900553	0.00212117	0.00345165	0.00276052	0.00156289	0.00131071	0.00496164	0.00619604	0.00725521	0.00457242	0.00304426	0.00565532	0.00144343	0.0038093	0.0040667	0.00140553	0.00115726	0.000883078	0.00434654	0.000949152	0.000966554	0.000409199	0.00125105	0.000754865	0.00136441	0.000376352	0.000913844	0.00102185	0.000450548	0.00121878	0.00121308	0.000273679	0.0023886	0.00180777	0.00183314	0.00183861	0.00303687	0.00658434	0.00252586	0.000627208	0.00165888	0.002055	0.00459226	0.00120615	0.00344123	0.00173986
POLYAMSYN-PWY	superpathway of polyamine biosynthesis I	0.00200613	0.000741609	0.00151036	0.00207837	0.00138769	0.0011851	0.000724319	0.000918367	0.00227892	0.00193095	0.00121418	0.00130809	0.000944352	0.00197952	0.000832029	0.0012176	0.00195724	0.000737519	0.00168534	0.00209639	0.00241157	0.00282686	0.00160834	0.00119249	0.00205804	0.00215553	0.00179058	0.00239901	0.0015939	0.00147009	0.00152108	0.00104046	0.00274243	0.00321526	0.00189333	0.00158624	0.00260358	0.00240535	0.00232573	0.00155316	0.000813092	0.00230197	0.00149621	0.00160354	0.00116854	0.00182016	0.00264908	0.00218274
PWY490-3	nitrate reduction VI (assimilatory)	0.00261272	0.00215036	0.00305881	0.000168456	0.000197846	0.000157304	0.00214955	5.47906e-05	0.00163726	0.00282975	0.00267082	0.000141281	7.18634e-05	0.000135726	0.000176473	0.00226815	0.00113695	1.37904e-05	0.00287288	0.00230547	0.00143907	0.00237827	0.000343452	0.000359419	0.0032777	0.000157296	0.00102575	0.00271501	4.34893e-05	5.61211e-05	0.000760807	0.000263069	0.00274734	0.000968468	0.00183398	0.000920887	0.00310255	0.00177155	0.00263266	0.00170286	0.00257048	0.00166317	0.000237092	0.00107918	0.00027481	0.000272146	0.00202229	0.00125955
P42-PWY	incomplete reductive TCA cycle	0.00188797	0.00183518	0.00328065	0.000591738	0.00498684	0.00119338	0.00049763	0.000431042	0.00057731	0.000684751	0.00117143	0.00211235	0.000806132	0.00192334	0.000451911	0.00114121	0.00367892	0.00116647	0.00253108	0.00279811	0.00317957	0.000852655	0.000952471	0.000348852	0.00139034	0.00107592	0.00102457	0.000667469	0.000204667	0.000727894	0.000298641	0.00100989	0.000594644	0.000191826	0.00109532	0.000256877	0.00174815	0.000260151	0.00130633	0.00274787	0.00150082	0.00111691	0.00682646	0.0041433	0.0067808	0.000529505	0.00239093	0.000221435
PWY-7254	TCA cycle VII (acetate-producers)	0.00184583	0.000569787	0.00147259	0.00347303	0.00180477	0.00186538	0.000626829	0.00175534	0.000648494	0.00270394	0.00227776	0.00334962	0.0020072	0.00330057	0.00125137	0.000836529	0.00222501	0.000651207	0.00189461	0.0020233	0.00144406	0.00137625	0.00249908	0.00114514	0.00129708	0.00362901	0.000444232	0.000954671	0.00317121	0.00297131	0.00131019	0.0014836	0.00337005	0.00448825	0.00291828	0.000953516	0.000634631	0.00206122	0.00139607	0.00068178	0.000465558	0.000285779	0.00323463	0.00224749	0.00226476	0.000528614	0.00183599	0.000642866
PWY-7242	D-fructuronate degradation	0.00194394	0.000737317	0.00149369	0.00313856	0.00134004	0.00173944	0.000921975	0.00124675	0.000737442	0.00265105	0.0013573	0.000541563	0.000253971	0.00113989	0.000910513	0.00120142	0.00200404	0.00073499	0.00298264	0.00381607	0.00234391	0.00220277	0.00199533	0.00106084	0.00170408	0.0029354	0.000509693	0.00227684	0.00233376	0.0022429	0.00110751	0.00121259	0.00433826	0.00560116	0.00223127	0.000840621	0.00197643	0.0020558	0.0023391	0.0028956	0.000522526	0.000237834	0.000735318	0.000436701	0.00697535	0.000288138	0.00111425	0.000507274
POLYAMINSYN3-PWY	superpathway of polyamine biosynthesis II	0.0024621	0.00118182	0.00177128	0.00189503	0.0014546	0.00144918	0.00121766	0.000568845	0.00104057	0.00182708	0.00216686	0.00203324	0.00134087	0.00224518	0.000756453	0.00124114	0.00190793	0.000247909	0.000908134	0.000359689	0.00236747	0.00199273	0.00108247	0.0008943	0.00216351	0.00196471	0.00149068	0.00258215	0.00144291	0.00139151	0.00138352	0.000943665	0.0010658	0.00106479	0.00160183	0.00130632	0.00158463	0.00203628	0.0011272	0.00102617	0.00192891	0.00120393	0.00164161	0.00172987	0.000653104	0.0013742	0.00101092	0.00206817
ENTBACSYN-PWY	enterobactin biosynthesis	0.00209393	0.00118117	0.00198332	0.00156701	0.00144638	0.000945892	0.0010459	0.000650452	0.00166969	0.00156028	0.00137043	0.00127947	0.00101988	0.0014131	0.00059484	0.00138624	0.00184611	0.00198212	0.00220822	0.00279164	0.000798907	0.00230964	0.00122539	0.00100721	0.002342	0.00154825	0.00113754	0.00142735	0.00112944	0.0010332	0.000981534	0.000744164	0.00305831	0.00325723	0.00189187	0.00104867	0.00193094	0.00199792	0.000950212	0.000465193	0.000537108	0.0015577	0.00152304	0.00133952	0.000121423	0.00102624	0.00220735	0.00188503
PWY-6901	superpathway of glucose and xylose degradation	0.00152785	0.00100108	0.0016879	0.00230797	0.00240727	0.00167122	0.000608124	0.00103234	0.000603816	0.00220785	0.00130913	0.00139465	0.000730908	0.00167272	0.000754735	0.000927344	0.00238349	0.000582045	0.00250637	0.00258909	0.00384661	0.00151573	0.00157795	0.000947837	0.00136547	0.0020651	0.000677961	0.00102872	0.00144333	0.00120101	0.0008836	0.00120504	0.00349443	0.00353064	0.00197893	0.000618443	0.00105121	0.00144412	0.00219892	0.00393625	0.00108562	0.000484447	0.0011082	0.00118529	0.00463185	0.00036734	0.00142128	0.000618747
COLANSYN-PWY	colanic acid building blocks biosynthesis	0.00149148	0.000934775	0.00157816	0.00252191	0.0024931	0.00182495	0.00069933	0.00110459	0.000655833	0.00216965	0.00240818	0.00217703	0.00166678	0.00315156	0.000991232	0.00129183	0.00311353	0.000822929	0.00173591	0.0021226	0.00276311	0.00097807	0.00158276	0.000726595	0.00108747	0.00259989	0.000518527	0.000848069	0.00200001	0.00214812	0.000854623	0.00120712	0.00254295	0.00382693	0.00180341	0.000576667	0.00122386	0.00145593	0.000897448	0.00209016	0.00111368	0.000483667	0.00325043	0.00145614	0.00407538	0.000366254	0.000677394	0.000678335
P461-PWY	hexitol fermentation to lactate, formate, ethanol and acetate	0.0018337	0.00104246	0.00197976	0.00296614	0.00415706	0.00141969	0.000755557	0.000841091	0.00110128	0.00223557	0.00218308	0.00074112	0.000339953	0.000793457	0.000780054	0.00138961	0.00152409	0.000883898	0.00198612	0.00205871	0.000645295	0.0013276	0.0013489	0.00140078	0.0017516	0.00269884	0.00141288	0.000960654	0.00249458	0.00233978	0.00103269	0.0014738	0.00297668	0.00401836	0.00231395	0.000787532	0.00138533	0.00179354	0.00183684	0.000661999	0.00121739	0.000608891	0.00131183	0.00152227	0.00146554	0.000799167	0.00252773	0.000762453
PWY0-42	2-methylcitrate cycle I	0.00121499	0.000345925	0.000599743	0.00140433	0.00103338	0.000956205	0.00037655	0.00169614	0.0030552	0.000352691	0.000856066	0.00175522	0.00131452	0.00239762	0.00123283	0.000863188	0.00136675	0.00254313	0.000222985	0.000163017	0.000569375	0.00172193	0.00270882	0.00315386	0.00119021	0.00155183	0.00281205	0.000541474	0.000953367	0.000847482	0.00206319	0.00123102	0.000456555	0.000330127	0.000920882	0.00275828	0.00100755	0.0019853	0.000306842	0.000495491	0.000735813	0.00318136	0.0022333	0.000952269	0.000191406	0.00333627	0.00172683	0.00208454
REDCITCYC	TCA cycle VIII (helicobacter)	0.00142753	0.000793936	0.00156789	0.00178922	0.00322372	0.00165907	0.000562213	0.000622765	0.000548128	0.00231933	0.0023216	0.00327511	0.00167154	0.00351447	0.000906307	0.00100884	0.00358545	0.000789385	0.00195089	0.00223947	0.00180655	0.000703406	0.000882217	0.00031392	0.00101874	0.001018	0.000430785	0.000531014	0.00117808	0.00093379	0.000562673	0.000848722	0.00245648	0.000653401	0.00300924	0.000516466	0.00131658	0.000927126	0.00102277	0.00146692	0.00125477	0.000665354	0.00353109	0.00320272	0.00397456	0.000579776	0.00151425	0.00072029
PWY-7392	taxadiene biosynthesis (engineered)	0.00178815	0.000724908	0.00152837	0.00157293	0.0033669	0.00152799	0.000720721	0.000738724	0.000622853	0.00234007	0.00145685	0.00112271	0.000787011	0.00190571	0.000938996	0.0010453	0.00170415	0.000924925	0.00309696	0.00325981	0.0024128	0.00149992	0.00119259	0.00105067	0.00157231	0.00124808	0.000694528	0.000967698	0.000443883	0.000664544	0.00104739	0.00100852	0.00317235	0.00226417	0.00223017	0.00086229	0.000970146	0.00177792	0.00251047	0.000944825	0.000763218	0.000427861	0.00107685	0.00212253	0.00341449	0.000576412	0.00176715	0.000687367
P23-PWY	reductive TCA cycle I	0.00182072	0.00149037	0.00265663	0.000590926	0.00484504	0.00119725	0.000480552	0.000211118	0.000573044	0.000677327	0.00116285	0.00097747	8.2414e-05	0.00130725	0.000451554	0.0010904	0.00394716	0.00115203	0.00215829	0.00240092	0.00184661	0.000840315	0.000945979	0.000348051	0.00134021	0.0010717	0.00101474	0.000660526	0.00010407	0.000727351	0.000298023	0.00100666	0.000585975	0.000124463	0.00109581	0.000256238	0.00168631	0.000259238	0.00121155	0.00155172	0.00142871	0.0010984	0.00558078	0.00371226	0.00190863	0.000528343	0.00151157	7.95304e-05
PWY-5505	L-glutamate and L-glutamine biosynthesis	0.00108561	0.000493753	0.00104176	0.00191422	0.00144492	0.00134042	0.00049865	0.000967659	0.000603167	0.00178681	0.00196672	0.00294634	0.00203262	0.00337766	0.000839555	0.00093899	0.00330576	0.000830534	0.00152129	0.00182731	0.0022348	0.000698455	0.00145	0.000588253	0.000704002	0.00238933	0.000701153	0.000565564	0.00207014	0.00183624	0.00087087	0.000774347	0.00255306	0.00379243	0.00326733	0.000593156	0.000937603	0.00144232	0.000395264	0.00056558	0.000517474	0.000284275	0.000648965	0.000570611	0.00469863	0.000386652	0.00150391	0.000675328
GALACTUROCAT-PWY	D-galacturonate degradation I	0.00145591	0.000816546	0.00144396	0.00213988	0.000867386	0.00129222	0.000638438	0.00101325	0.000518703	0.00173457	0.000927746	0.000488025	0.000469228	0.000988665	0.000635308	0.00072619	0.00138615	0.000440226	0.00234935	0.00191026	0.0027747	0.00173121	0.00156124	0.000533886	0.00104661	0.00190148	0.000333709	0.00207482	0.00165646	0.0015729	0.000709642	0.000921091	0.00293792	0.00352915	0.00144306	0.000509944	0.0019087	0.0012929	0.00160753	0.00242842	0.0003104	0.000274103	0.00037311	0.000372954	0.00439275	0.000258779	0.000814997	0.000307086
PWY-7323	superpathway of GDP-mannose-derived O-antigen building blocks biosynthesis	0.00102408	0.000676083	0.00117629	0.00190359	0.00196292	0.00128111	0.000474516	0.000723578	0.000415407	0.00165096	0.00185947	0.00157901	0.00114452	0.00258255	0.000643241	0.00095688	0.00276204	0.00052549	0.00134569	0.00174164	0.00238804	0.000638905	0.00108521	0.000461415	0.000723424	0.00197386	0.000324219	0.000547217	0.00142706	0.00155319	0.000548776	0.000727076	0.00203243	0.00350474	0.00132397	0.000362058	0.000827903	0.000991883	0.000606482	0.0018615	0.00077216	0.000301712	0.00306755	0.00106195	0.00429053	0.000226214	0.000431131	0.000430746
PWY0-1338	polymyxin resistance	0.000941935	0.000241184	0.000535027	0.00173526	0.000429041	0.000619353	0.000240589	0.00119182	0.0016445	0.000775403	0.00039187	0.00025789	0.000410889	0.000477981	0.000703912	0.000390269	0.000468306	0.00170527	0.000695052	0.001006	0.000167616	0.00134275	0.00252394	0.00260743	0.000895158	0.00193989	0.00216125	0.000400095	0.00122839	0.00110206	0.00142144	0.000812974	0.00156964	0.00267671	0.00090169	0.00175828	0.000551953	0.0015389	0.000676368	9.96108e-05	7.04058e-05	0.00285003	0.000225544	0.000142431	0.000245044	0.00267113	0.0015226	0.00127925
P124-PWY	Bifidobacterium shunt	0.000209029	0.000280024	0.000162073	0.000287971	0.00234535	0.00145731	5.42901e-05	0.000164763	0.000207626	0.000181736	0.000447284	0.00274131	0.00265574	0.00133944	0.000159756	0.00022674	0.00193595	0.000225127	0.00036382	0.000354405	0.00106444	0.000178235	0.000428085	6.29876e-05	0.000489382	0.000895145	0.000864998	0.000167148	0.000200019	0.000178476	0.000281927	0.000263319	0.000312501	0.000131994	0.000406889	2.99973e-05	0.000399214	0.00011589	0.000793518	0.0023218	0.00110354	0.000428731	0.00096351	0.00245115	0.00144652	0.00165716	0.00242532	0.00253211
PWY-7003	glycerol degradation to butanol	0.00190409	0.000719479	0.00131722	0.00129819	0.000982055	0.00133785	0.000543117	0.000715502	0.000354053	0.00166611	0.000559124	0.000228458	5.74632e-06	0.000573354	0.000806952	0.000414498	0.00156599	0.000110917	0.00278703	0.00293034	0.00160025	0.00124378	0.00153314	0.000765491	0.00139086	0.000884648	0.000329372	0.000893691	0.000903845	0.000990107	0.00112947	0.00103549	0.00366175	0.0033735	0.00193045	0.000795182	0.000550893	0.00193953	0.000856018	0.00144953	0.000478585	4.71007e-05	0.00037223	0.000615149	0.000687791	0.000111654	0.000465639	0.00024621
HEXITOLDEGSUPER-PWY	superpathway of hexitol degradation (bacteria)	0.00108861	0.000332656	0.000840559	0.00283112	0.00158549	0.00138345	0.000466609	0.000910184	0.000758201	0.00141081	0.00101692	0.00030122	0.000128324	0.000818447	0.000739955	0.00103567	0.000840666	0.00049034	0.000698971	0.00210787	0.000355358	0.00116128	0.00141537	0.000843763	0.00101937	0.00263345	0.000950171	0.000625909	0.00225618	0.00216572	0.000799243	0.00133413	0.00277817	0.00393974	0.00151734	0.000540972	0.000406632	0.00121185	0.000677365	0.000151068	0.000191644	8.32366e-05	0.000177708	0.00117513	0.000331926	0.000222659	0.00187291	0.000287506
NAD-BIOSYNTHESIS-II	NAD salvage pathway II	0.000900678	0.000277602	0.000679962	0.0019448	0.000459037	0.000895118	0.000257946	0.000707873	0.000287601	0.00109079	0.000477697	0.00299418	0.00236844	0.00218571	0.00066229	0.000391542	0.00194389	0.000576481	0.00100868	0.00134826	0.000492602	0.000667781	0.00116097	0.000803199	0.000612112	0.00188691	0.000318474	0.000427708	0.00166211	0.00150733	0.000616516	0.000718452	0.00216531	0.00343922	0.00264417	0.000450515	0.000423977	0.000997801	0.000938644	0.000140274	0.000216511	0.000132755	0.000276679	0.00038834	4.19753e-05	0.000434152	0.000970228	0.000484022
GLUCUROCAT-PWY	superpathway of &beta;-D-glucuronide and D-glucuronate degradation	0.00107194	0.00034493	0.000791843	0.00210794	0.000704757	0.00098887	0.000421942	0.00079639	0.000372394	0.00145335	0.00078024	0.000301888	0.000207331	0.000816826	0.000511725	0.000504546	0.00124216	0.000343635	0.00148613	0.00184736	0.00111974	0.00144008	0.0013017	0.000508309	0.000828584	0.00196386	0.000238861	0.0016549	0.00158414	0.00149103	0.000599286	0.000759466	0.00279227	0.0040395	0.00130262	0.00042706	0.00142873	0.00111498	0.00136235	0.00204356	0.000238115	0.000109722	0.000522345	0.000285653	0.00352835	0.000113215	0.000701664	0.000218042
ORNDEG-PWY	superpathway of ornithine degradation	0.00111691	0.000287733	0.000629812	0.00222981	0.000516263	0.000955865	0.00030043	0.000783342	0.00199851	0.00134554	0.00049051	0.000566647	0	0.000909872	0.000540914	0.000387574	0.000893043	0.000537236	0.00118296	0.00165827	0.000530163	0.000710918	0.00113927	0.000449765	0.000869668	0.00184478	0.000192157	0.000420258	0.00158482	0.00147096	0.000546486	0.000671724	0.00230657	0.00364556	0.00177452	0.000960472	0.000307681	0.00126749	0.00180018	0.00141409	0.000221257	5.03485e-05	0.00019001	0.000272211	2.4547e-05	8.58405e-05	0.000953719	0.000243542
PWY-7315	dTDP-N-acetylthomosamine biosynthesis	0.000860853	0.000241026	0.000565621	0.00191651	0.000424536	0.00089604	0.0003281	0.000744084	0.000330469	0.00188599	0.00147789	0.000205418	0.000206232	0.000740963	0.000462446	0.00047773	0.0011259	0.000258692	0.0011604	0.00171152	0.000517991	0.00150087	0.00117439	0.000838957	0.000620595	0.00175448	0.000166652	0.00183764	0.00152009	0.00142826	0.000586841	0.000754871	0.00228165	0.00320545	0.00112633	0.000387257	0.00159181	0.000960706	0.00109594	0.000134198	0.000110901	2.26759e-05	2.44379e-05	3.43945e-05	0.000883982	5.2456e-05	0.000472651	9.3806e-05
PROTOCATECHUATE-ORTHO-CLEAVAGE-PWY	protocatechuate degradation II (ortho-cleavage pathway)	0.000567398	0.000319368	0.000580337	0.00113229	0.00103393	0.00109063	0.000404628	0.000542143	0.000249567	0.000949367	0.000822387	0.00204678	0.00105503	0.00238625	0.000490368	0.00095063	0.00254571	0.000287735	0.000813995	0.00124072	0.00124989	0.00036182	0.000829953	0.000301685	0.000371335	0.00144342	0.000116836	0.000281171	0.00113384	0.000977998	0.000407827	0.000387268	0.00201808	0.00346602	0.00246463	0.00028884	0.000453563	0.000729647	0.000342883	0.00169272	0.000540175	0.000105233	0.000490936	0.000374477	0.000269648	0.000108206	0.000341136	0.00024387
GALACT-GLUCUROCAT-PWY	superpathway of hexuronide and hexuronate degradation	0.000889375	0.00030251	0.000660519	0.00185875	0.000581629	0.000868578	0.000335947	0.000701402	0.000301574	0.00128237	0.000659866	0.000201939	0.000201533	0.0006529	0.000445927	0.000420478	0.000868123	0.000304703	0.00134513	0.00155884	0.00101924	0.000959506	0.00114785	0.000397486	0.000718929	0.00174018	0.000207304	0.00064449	0.00144812	0.0013409	0.000504727	0.000703035	0.00251277	0.00355847	0.00107926	0.000369055	0.000394923	0.000910049	0.00113317	0.000381329	0.000131728	0.000112065	8.29562e-05	3.22216e-05	0.00345747	0.000117481	0.000515013	0.000195261
P108-PWY	pyruvate fermentation to propanoate I	0.000273816	0.000499139	0.000907859	8.63486e-05	0.00247344	0.00026441	0.000100441	6.50119e-05	9.57818e-05	0.000366195	0.000474125	0.000842614	0.000707464	0.00155408	0.000154229	0.00019507	0.00249467	0.000408421	0.000322383	0.00021337	0.00227105	0.000119846	0.000199102	3.15229e-05	0.000275573	0.000202264	0.000209169	0.000100739	1.96044e-05	0.00015452	5.91351e-05	0.000216369	0.000316831	5.83966e-05	0.000610842	6.34493e-05	0.000481154	0.000106967	0.000397611	0.00259649	0.00062809	0.000289869	0.00125668	0.00108137	0.0055724	0.000268872	0.000221927	0.000295414
PWY-181	photorespiration	0.000159505	0.000279846	0.000329858	0.000238404	0.00152379	0.000901372	0.000124311	0.000194366	0.000397507	0.000157408	0.000680544	0.00251986	0.00120925	0.00222919	0.000126994	0.0003832	0.00190469	0.000151091	0.000518495	0.000259892	0.00191436	0.000407638	0.000397565	0.000309759	0.00018576	0.000304906	0.000663242	0.000236295	0.000233462	0.000222991	0.000160032	0.000368229	0.000374955	6.4617e-05	0.000630488	9.85006e-05	0.00118755	0.000331095	0.000510869	0.00137419	0.00110366	0.000196685	0.0030019	0.00222852	0.000527254	0.000770502	0.0022261	0.000825234
P122-PWY	heterolactic fermentation	0.000175015	0.000220336	0.00013725	0.00024511	0.00184184	0.00106409	4.64722e-05	0.000136224	0.000167699	0.000157108	0.000378685	0.00113919	0.000522212	0.000942395	0.000129089	0.000191648	0.00162433	0.00017611	0.000309549	0.000301318	0.00091973	0.000152738	0.000345145	5.38807e-05	0.000389535	0.000727314	0.000583962	0.000144122	0.000169213	0.000151359	0.000222416	0.000211567	0.000270654	0.000115658	0.00034382	2.58205e-05	0.000341342	9.92903e-05	0.000643954	0.00198168	0.000834248	0.00031461	0.000828515	0.00213774	0.00121772	0.000776347	0.00194418	0.000946559
ARGORNPROST-PWY	arginine, ornithine and proline interconversion	0.000161563	0.00027998	0.000380012	0.000553146	0.00183165	0.00103897	0.000301901	0.000462739	0.000450845	0.00120526	0.00145375	0.00161312	0.00136498	0.00153136	0.000428575	0.000730078	0.0013769	0.00039529	0.000436614	0.000342264	0.000718432	0.000169963	0.000301659	0.000173599	0.00038075	0.000379442	0.000288589	0.000114123	0.000315656	0.000310706	0.000101109	0.000325446	0.000686348	0.00027847	0.00104515	0.000174275	0.000773347	0.000584623	0.00070606	0.00102583	0.000889747	0.000314601	0.000719155	0.00097535	0.000686463	0.000887485	0.00112909	0.000599061
PWY-4984	urea cycle	0.000184153	0.000459223	0.000761845	6.41991e-05	0.00132072	0.000524336	0.000177011	0.00010798	0.000123222	0.000341047	0.000648617	0.00170654	0.000936134	0.00208764	0.000235837	0.000745619	0.00170642	0.000268746	0.000847079	0.000369077	0.00195141	7.57001e-05	0.000114119	0.00038751	0.000183615	0.000149555	0.000169261	0.000104301	0.000109198	0.000244192	8.1093e-05	0.000185039	0.000349039	7.21088e-05	0.000813756	0.000100758	0.000596675	0.000289679	0.000470638	0.00304867	0.000867973	0.000284252	0.00275368	0.0014805	0.00193376	0.000505459	0.000783221	0.000428286
PWY-5507	adenosylcobalamin biosynthesis I (early cobalt insertion)	0.000166653	0.000315175	0.00045731	0.000259611	0.000554664	0.000233576	0.000319628	0.000161553	0.000434812	0.00277622	0.00129042	0.000257987	0.00016941	0.000238819	0.000172284	0.000402477	0.0012479	8.91816e-05	0.00081394	0.000779597	0.00244418	0.000244939	0.000291078	0.000215097	0.000411037	0.00017944	0.000327868	0.000300688	0.000151026	0.000106232	0.00015601	0.000272897	0.000855701	0.000257004	0.00117781	0.000314317	0.000348743	0.000107305	0.00169905	0.00355557	0.0014639	0.000149172	0.000148094	0.000627806	0.000261957	0.000197392	0.00134715	0.000418561
PWY0-1533	methylphosphonate degradation I	0.000610816	0.000229393	0.000454704	0.00143199	0.0008332	0.000834113	0.000209443	0.000481267	0.000173882	0.00082363	0.000439537	0.000379625	0.000126229	0.000545468	0.000332043	0.000368131	0.00126668	0.000228362	0.000842991	0.00119844	0.00129397	0.000425521	0.000815517	0.000276599	0.000416614	0.00144185	0.000165981	0.000251077	0.00106277	0.00101199	0.000329289	0.000441945	0.00186929	0.00313215	0.000868662	0.000247601	0.000266014	0.000615589	0.000937818	0.00183484	0.000396301	5.90072e-05	0.000372812	0.000252427	6.18309e-05	6.66002e-05	0.000446059	0.000112048
ORNARGDEG-PWY	superpathway of L-arginine and L-ornithine degradation	0.000755808	0.000205637	0.000504063	0.00183434	0.000459479	0.000812053	0.000225341	0.000623436	0.000250698	0.000962968	0.000392373	0.000556916	0.000359742	0.00101646	0.000416674	0.000329634	0.000799221	0.000292656	0.000882348	0.00121954	0.000231231	0.00064636	0.00102725	0.000405696	0.000580126	0.00165723	0.00017891	0.000404905	0.00137733	0.0012897	0.00047242	0.000600475	0.00188677	0.00314176	0.00105541	0.000363285	0.000263607	0.000832259	0.000948458	7.33393e-05	8.53511e-05	1.73336e-05	7.96552e-06	7.66488e-05	4.04441e-05	6.22726e-05	0.000532677	0.000115214
ARGDEG-PWY	superpathway of L-arginine, putrescine, and 4-aminobutanoate degradation	0.000755808	0.000205637	0.000504063	0.00183434	0.000459479	0.000812053	0.000225341	0.000623436	0.000250698	0.000962968	0.000392373	0.000556916	0.000359742	0.00101646	0.000416674	0.000329634	0.000799221	0.000292656	0.000882348	0.00121954	0.000231231	0.00064636	0.00102725	0.000405696	0.000580126	0.00165723	0.00017891	0.000404905	0.00137733	0.0012897	0.00047242	0.000600475	0.00188677	0.00314176	0.00105541	0.000363285	0.000263607	0.000832259	0.000948458	7.33393e-05	8.53511e-05	1.73336e-05	7.96552e-06	7.66488e-05	4.04441e-05	6.22726e-05	0.000532677	0.000115214
PWY0-321	phenylacetate degradation I (aerobic)	0.000662787	0.000189197	0.000492785	0.00163075	0.000595514	0.000747556	0.000245677	0.000571334	0.00022315	0.00114164	0.000678402	0.000416554	0.000291748	0.0009759	0.000391876	0.000359747	0.000632982	0.0001658	0.00083424	0.00121542	0.00037772	0.00050844	0.000948321	0.000312297	0.000459642	0.00155573	0.000144096	0.000287299	0.00120969	0.00112965	0.000383178	0.000521652	0.00187743	0.00324346	0.0012887	0.000309062	0.000259411	0.000802621	0.000826861	0.000142038	0.000169219	2.25383e-05	0.000112505	0.000156499	5.93785e-05	9.02902e-05	0.00049544	0.000138644
ECASYN-PWY	enterobacterial common antigen biosynthesis	0.000604119	0.000166818	0.000415721	0.00144866	0.000348385	0.000618669	0.000177599	0.000508121	0.000187595	0.000865804	0.000292189	5.60815e-05	3.37968e-05	0.000321592	0.000297469	0.000293238	0.000552867	0.000187334	0.000842621	0.00121592	0.000149973	0.00108656	0.000866448	0.000596963	0.000421794	0.00134516	0.000116684	0.00135294	0.0011487	0.00107328	0.000392836	0.000521926	0.00173316	0.00281389	0.000853044	0.000272468	0.00116127	0.000680058	0.00077868	6.36096e-05	5.7518e-05	1.58401e-05	3.74572e-06	6.01397e-06	2.9246e-05	4.24101e-05	0.000371378	7.24375e-05
PWY-5431	aromatic compounds degradation via &beta;-ketoadipate	0.000455652	0.000195781	0.000408965	0.000892328	0.000332586	0.00056897	0.000211091	0.000377179	0.000142559	0.000489292	0.000352918	0.00146571	0.000730381	0.00144689	0.000309924	0.000453056	0.00116529	0.000156069	0.000603801	0.00095756	0.000302642	0.000282918	0.000634155	0.000227466	0.000275733	0.00114323	6.46221e-05	0.000203725	0.000878471	0.000768335	0.000297008	0.000294316	0.00149445	0.00278521	0.00183516	0.000215222	0.000237836	0.000556746	0.00018751	0.000116784	0.00020004	5.31436e-05	0.000156702	0.000181764	0.000185981	6.10178e-05	0.000218135	0.000134045
PWY-5417	catechol degradation III (ortho-cleavage pathway)	0.000455652	0.000195781	0.000408965	0.000892328	0.000332586	0.00056897	0.000211091	0.000377179	0.000142559	0.000489292	0.000352918	0.00146571	0.000730381	0.00144689	0.000309924	0.000453056	0.00116529	0.000156069	0.000603801	0.00095756	0.000302642	0.000282918	0.000634155	0.000227466	0.000275733	0.00114323	6.46221e-05	0.000203725	0.000878471	0.000768335	0.000297008	0.000294316	0.00149445	0.00278521	0.00183516	0.000215222	0.000237836	0.000556746	0.00018751	0.000116784	0.00020004	5.31436e-05	0.000156702	0.000181764	0.000185981	6.10178e-05	0.000218135	0.000134045
PWY-6071	superpathway of phenylethylamine degradation	0.000604577	0.000163496	0.000430369	0.00151355	0.000497787	0.000666328	0.000210079	0.000514807	0.000184093	0.000935753	0.000457279	0.000167982	8.18757e-05	0.00058704	0.000342262	0.000303169	0.000557443	0.000140099	0.000775004	0.00115065	0.000292186	0.000470826	0.000870618	0.000281692	0.000418518	0.00143863	0.00012641	0.000260465	0.00113126	0.00104615	0.000345759	0.000480495	0.00178994	0.00308869	0.00104013	0.000270253	0.000203891	0.000710116	0.000768016	0.000116765	0.000140821	1.542e-05	9.25111e-05	0.00012249	5.36657e-05	3.96088e-05	0.0004353	9.85318e-05
PWY-5181	toluene degradation III (aerobic) (via p-cresol)	0.000506977	0.000189246	0.000428947	0.00103621	0.000491712	0.000671699	0.000231408	0.00045359	0.000164989	0.000612511	0.000415761	0.000908176	0.00035046	0.00110923	0.000346265	0.000404441	0.000853462	0.000169663	0.000712131	0.00111895	0.000390967	0.000324256	0.000732358	0.000257362	0.000326156	0.00130901	8.48464e-05	0.000233404	0.000994245	0.0008764	0.000318654	0.000344231	0.00172111	0.00314707	0.00130522	0.000229077	0.000226899	0.000628626	0.000300318	0.000232152	0.000271435	3.28746e-05	0.000247169	0.000219809	2.73037e-05	5.8571e-05	0.000261112	0.000116478
P221-PWY	octane oxidation	9.14488e-05	0.000137241	0.000322965	4.76667e-05	0.000436945	0.000380783	0.000145375	7.66494e-05	7.99052e-05	0.000109553	0.000277577	0.00284104	0.00216455	0.00249741	0.000157787	0.000523111	0.00200029	0.000181822	6.04042e-05	6.70675e-05	0.000810605	4.63278e-05	4.52895e-05	7.88492e-05	6.46087e-05	6.84364e-05	0.000170288	6.65708e-05	0.000186321	0.00012737	0.000167325	0.000100894	0.000355056	0.000101735	0.00225417	0.000112028	0.000254604	0.000163608	2.62395e-05	0.000164114	0.000227145	0.000113746	0.000325223	0.000672539	0.00034873	0.000222602	0.00061713	0.00027522
CATECHOL-ORTHO-CLEAVAGE-PWY	catechol degradation to &beta;-ketoadipate	0.000412152	0.000185446	0.000377635	0.000768463	0.000317869	0.00054315	0.000200629	0.00034152	0.000131678	0.000406521	0.000330335	0.00137923	0.000716643	0.00145337	0.00029275	0.000438219	0.00110917	0.00014648	0.000546724	0.000866685	0.000374546	0.000247889	0.000575745	0.000211804	0.000245448	0.00104158	5.53834e-05	0.000187278	0.000794717	0.000686695	0.000275039	0.0002585	0.00136279	0.00254953	0.0016944	0.000197406	0.000221235	0.000511398	0.000150148	0.000127194	0.000212192	5.12653e-05	0.000145245	0.000151041	0.000162157	5.84085e-05	0.000194905	0.000129652
PWY-5920	superpathway of heme biosynthesis from glycine	3.16917e-05	0.000131504	0.000430678	2.28125e-05	0.00181237	0.00022686	7.02086e-05	0.000182582	5.04317e-05	0.000110747	0.000158281	0.000479105	8.81856e-05	0.000728145	9.85941e-05	0.000184348	0.00195769	0.000232359	0.000727776	0.000323236	0.00182053	1.4693e-05	0.000112111	5.11773e-05	0.000143367	0.000109418	0.000135046	2.4248e-05	1.01224e-05	3.69447e-05	1.50282e-05	5.11621e-05	0.000470452	6.71712e-05	0.000593886	9.7507e-06	0.000240442	2.46015e-05	0.000495509	0.00238221	0.000698711	7.93663e-05	0.00107838	0.00179862	0.000750015	0.000143221	0.000717279	0.000118578
PWY-6182	superpathway of salicylate degradation	0.000447218	0.000171275	0.000396728	0.000869497	0.000334524	0.00054731	0.000190766	0.000367345	0.000136611	0.000459708	0.000320272	0.00113961	0.000441741	0.00122359	0.000291662	0.000331376	0.00108025	0.000155936	0.000597495	0.000941804	0.000331644	0.000276573	0.000621234	0.000222755	0.000269753	0.00112899	6.46492e-05	0.000200162	0.000861903	0.000752549	0.000284715	0.000286103	0.00146213	0.00274506	0.00135312	0.000210371	0.000228304	0.000546952	0.00019189	0.000134231	0.000201387	3.68089e-05	0.000158481	0.00017503	3.78809e-05	4.76256e-05	0.000208845	0.000121777
RHAMCAT-PWY	L-rhamnose degradation I	0.000466258	0.000149946	0.000324898	0.000971214	0.000330941	0.000425623	0.000199405	0.000386778	0.000163491	0.000798553	0.000538088	4.88553e-05	3.88757e-05	0.000247489	0.000243153	0.000230149	0.000422782	0.000138191	0.000743271	0.000929085	0.000209229	0.000359285	0.000646604	0.000214888	0.0003706	0.00113678	0.000115742	0.00021046	0.000822772	0.000803459	0.000265918	0.000397472	0.00139482	0.00252741	0.00059819	0.00019058	0.000154084	0.000483926	0.0006501	0.000377627	0.000112003	2.17666e-05	6.00935e-05	4.42128e-05	0.00387678	1.37199e-05	0.000257911	7.89491e-05
3-HYDROXYPHENYLACETATE-DEGRADATION-PWY	4-hydroxyphenylacetate degradation	0.000512829	0.000188104	0.000335306	0.0011786	0.000302773	0.000761967	0.000236863	0.000445694	0.000143025	0.000783815	0.000396347	0.000186614	0.000109058	0.000741602	0.000328034	0.000534545	0.000488452	0.000122022	0.000691144	0.00103143	0.000210894	0.000370823	0.000670957	0.000243463	0.000349661	0.00123455	7.97662e-05	0.000255299	0.000929317	0.0008406	0.000298762	0.000320847	0.0016064	0.00276923	0.000802704	0.000221179	0.000208463	0.000569955	0.000741361	7.89348e-05	0.000114523	5.82383e-05	8.20374e-05	5.8606e-05	7.06006e-06	6.54346e-05	0.000465467	6.64156e-05
PWY-6185	4-methylcatechol degradation (ortho cleavage)	0.000466134	0.000161327	0.000414889	0.00092605	0.000337029	0.00058079	0.000197345	0.000388093	0.000149003	0.000530627	0.000346834	0.000759468	0.000274175	0.000888211	0.000301701	0.000318406	0.000616636	0.000133819	0.000616563	0.000980617	0.00023793	0.000292064	0.000646501	0.000229759	0.000284081	0.00116694	6.81129e-05	0.000208587	0.000899801	0.000788175	0.000293965	0.000299949	0.00152705	0.00284161	0.00129496	0.000221483	0.000179538	0.000556587	0.000183137	0.000105477	0.000156409	2.40178e-05	0.000120087	0.00017813	1.76197e-05	4.62175e-05	0.000227278	9.06761e-05
GLUCARDEG-PWY	D-glucarate degradation I	0.000570757	0.000168182	0.000359781	0.00135254	0.000340782	0.000629878	0.000195211	0.000485528	0.000205703	0.000629672	0.000355964	4.44045e-05	2.85841e-05	0.000306912	0.000322945	0.000342051	0.000522309	0.000174877	0.000602489	0.000856461	0.000127746	0.0005002	0.000771623	0.00027932	0.000342564	0.00129698	0.000105399	0.000342316	0.00109777	0.00102262	0.000346471	0.000478206	0.00152121	0.0026427	0.00069188	0.000224713	0.000476324	0.000665311	0.000175193	5.96543e-05	6.35827e-05	1.18605e-05	5.17678e-05	2.7561e-05	7.83571e-05	4.8416e-05	9.46398e-05	7.72684e-05
GLUCARGALACTSUPER-PWY	superpathway of D-glucarate and D-galactarate degradation	0.000564941	0.000159001	0.000352042	0.00133212	0.000319163	0.000592319	0.000183008	0.000465432	0.000188504	0.000596285	0.000343079	4.42178e-05	2.84326e-05	0.000302774	0.000306003	0.000322216	0.000496503	0.000170894	0.000600112	0.000857649	0.000122938	0.000487497	0.000764637	0.000270782	0.000339708	0.0012854	0.000104196	0.000332118	0.00108459	0.00101308	0.000340956	0.000465871	0.00151507	0.00263889	0.000662928	0.000219514	0.000373692	0.000654079	0.000171671	5.00881e-05	6.16171e-05	1.15549e-05	4.86173e-05	2.68133e-05	7.91393e-05	4.7628e-05	9.0119e-05	7.50167e-05
GALACTARDEG-PWY	D-galactarate degradation I	0.000564941	0.000159001	0.000352042	0.00133212	0.000319163	0.000592319	0.000183008	0.000465432	0.000188504	0.000596285	0.000343079	4.42178e-05	2.84326e-05	0.000302774	0.000306003	0.000322216	0.000496503	0.000170894	0.000600112	0.000857649	0.000122938	0.000487497	0.000764637	0.000270782	0.000339708	0.0012854	0.000104196	0.000332118	0.00108459	0.00101308	0.000340956	0.000465871	0.00151507	0.00263889	0.000662928	0.000219514	0.000373692	0.000654079	0.000171671	5.00881e-05	6.16171e-05	1.15549e-05	4.86173e-05	2.68133e-05	7.91393e-05	4.7628e-05	9.0119e-05	7.50167e-05
PWY-6471	peptidoglycan biosynthesis IV (Enterococcus faecium)	2.53969e-05	4.82236e-05	5.57771e-05	0.000628404	0.00337224	0.000403545	0.000274159	0.000126586	0.000567647	0.000325279	0.000304734	8.22702e-05	0.000112625	6.54696e-05	0.000235633	0.00025031	0.000449407	5.9677e-05	0.000316919	0.000299701	0.000142725	0.00040176	0.000332413	2.56108e-05	0.000516765	0.00060546	0.000288539	0.000380119	0.000343499	0.000241975	0.000235022	0.000183846	6.50282e-05	0.00021933	0.000230062	1.16953e-05	0.000248371	1.73443e-05	0.000558761	0.000207965	0.000358	0.000131883	7.27068e-05	0.00170519	0.00231979	0.000236975	0.00122276	0
P281-PWY	3-phenylpropanoate degradation	0.000500392	0.000147174	0.000311221	0.000904816	0.000268921	0.000401195	0.000145456	0.000393996	0.000104168	0.000449346	0.000244596	0.000415162	0.000230904	0.00105211	0.00028267	0.000121485	0.000607447	0.000211555	0.000596872	0.000871352	0.000172581	0.000249662	0.000647623	0.000247084	0.000297651	0.0012694	6.8521e-05	0.000226917	0.000854452	0.00083893	0.000284171	0.000265062	0.00112352	0.0026239	0.000649155	0.000214374	0.000245491	0.0006562	0.000180006	9.45947e-05	0.000151145	1.60059e-05	0.000122268	4.65306e-05	7.53385e-06	1.88281e-05	9.66966e-05	0.000120571
PWY-6590	superpathway of Clostridium acetobutylicum acidogenic fermentation	0.000169808	0.000340848	0.000594338	0.000144087	0.000586311	0.000235902	0.000137257	5.09635e-05	0.000375626	0.000145904	0.000326193	0.000348649	9.2117e-05	0.000513111	9.42895e-05	0.000178927	0.000274034	3.19599e-05	0.000848699	0.000320505	0.000235742	0.000205173	0.000194188	0.000404484	0.000362588	0.000193449	0.000635898	0.000144771	3.29133e-05	3.84083e-05	0.00011609	0.000154867	0.00010653	2.49887e-05	0.000309597	4.43859e-05	0.000109027	4.01924e-05	0.000220107	0.000479765	0.00046025	8.19666e-05	0.000498166	0.00132546	0.00200575	0.000109097	0.00171502	0.000120117
PWY-5941	glycogen degradation II (eukaryotic)	2.29614e-05	0.000147024	4.13338e-05	3.85439e-05	0.000135587	2.50811e-05	2.39576e-05	3.41691e-05	5.46273e-05	3.06012e-05	0.000265151	0.00023749	0.000217614	0.000168997	2.73648e-05	5.6202e-05	0.000101298	0	0.000195248	8.22341e-05	0.000546483	2.20756e-05	0.000229028	2.05802e-05	5.57903e-05	5.08238e-05	9.01152e-05	1.9439e-05	2.5247e-05	2.47484e-05	1.77143e-05	0.000127951	7.03294e-05	1.85295e-05	0.000128661	8.9405e-06	0.000131652	1.80759e-05	0.000291107	0.00198053	0.000762081	5.68855e-05	0.000104492	0.00122265	1.72269e-05	0.0012267	0.000500398	0.00221695
P381-PWY	adenosylcobalamin biosynthesis II (late cobalt incorporation)	4.3222e-05	0.000158073	0.000193273	8.45964e-05	0.000620168	0.000159318	6.53611e-05	0.000121602	0.000131809	0.000412833	0.000470797	0.000315034	0.000192716	0.000276146	0.000105125	0.000150042	0.00112726	6.14518e-05	0.000306285	0.00027166	0.00203216	4.65442e-05	0.000152215	6.81558e-05	0.000114095	0.00012384	0.000145914	6.22152e-05	8.08886e-05	6.20243e-05	5.03515e-05	0.000116159	0.000485188	0.000111606	0.000549749	5.84711e-05	0.000172729	4.50167e-05	0.000685387	0.00316128	0.000853183	7.15385e-05	0.00016637	0.000403504	0.000486049	0.000129991	0.000573627	0.000202286
PWY-7376	cob(II)yrinate a,c-diamide biosynthesis II (late cobalt incorporation)	2.76448e-05	0.000126167	0.000153648	5.54749e-05	0.000526408	0.000121597	4.30992e-05	9.25068e-05	9.06258e-05	0.000258275	0.000366027	0.00125959	0.000425403	0.00105193	8.86137e-05	0.000117505	0.00106567	6.65863e-05	0.000196706	0.000174664	0.00197392	2.7865e-05	0.000100795	4.57759e-05	7.13497e-05	8.88904e-05	0.000102951	3.96221e-05	5.74978e-05	4.35453e-05	3.28033e-05	7.54388e-05	0.000313162	7.10764e-05	0.000372357	3.55125e-05	0.000163876	3.81044e-05	0.000432565	0.00288809	0.00077167	6.56554e-05	0.000381077	0.000454166	0.000622264	0.000114908	0.000381195	0.000166218
THREOCAT-PWY	superpathway of L-threonine metabolism	8.5288e-05	3.73062e-05	0.000113915	0.000387039	0.00066049	0.000349706	8.51267e-05	0.000300172	0.000136241	0.00120658	0.000272288	5.6557e-05	5.50062e-05	8.87034e-05	6.50893e-05	8.95091e-05	0.000104341	0.00018614	0.000572372	0.000533635	0.000166332	0.000562586	0.000409657	0.000109129	0.000301371	0.000222968	0.000119996	0.000122625	0.000335648	0.000115886	8.34708e-05	0.000351039	0.00125079	0.000285978	0.000785904	0.000357072	5.26444e-05	2.10537e-05	0.00143283	9.84314e-05	6.70764e-05	1.89858e-05	2.83554e-05	3.09986e-05	5.20334e-05	2.99709e-05	0.000750814	9.54262e-05
PWY-7237	myo-, chiro- and scillo-inositol degradation	0.00011491	7.69785e-05	9.39289e-05	0.000533672	0.000428448	0.000207445	2.72701e-05	0.000241966	0.0001562	0.000153482	7.71015e-05	0.000233977	0.000137836	0.00042267	4.09049e-05	6.18844e-05	0.000692122	6.22296e-05	0.000553621	0.000167304	0.000966191	0.000706352	0.000233263	7.63043e-05	0.000138285	0.000139014	0.000225234	0.00091637	0.00034211	0.000203692	0.00011485	0.00029517	0.00114387	0.000188617	0.000385647	5.26704e-05	0.000959638	0.000158481	0.000178512	0.00181518	0.000148159	2.07303e-05	0.000104199	9.27245e-05	0.000308684	4.58591e-05	0.000535318	5.01533e-05
PWY-5028	L-histidine degradation II	2.86993e-05	5.94848e-05	6.74601e-05	0.000258135	0.000364519	0.000198366	5.8008e-05	0.000170707	0.000110699	0.00132039	0.00150072	0.00186401	0.000915871	0.00210691	9.84474e-05	0.000142482	0.000696307	9.23621e-05	3.16162e-05	0.000128757	0.000651387	2.54761e-05	2.77836e-05	1.67631e-05	8.9588e-05	8.01493e-05	5.49147e-05	3.03476e-05	7.9777e-05	8.48538e-05	2.47932e-05	5.52348e-05	0.000172576	8.84905e-05	0.00041003	4.15081e-05	0.000323412	0.000191095	7.00918e-05	0.000582813	0.000205135	4.85707e-05	0.000161944	0.000260732	0.000359513	0.000246387	0.000175983	0.000316777
CENTFERM-PWY	pyruvate fermentation to butanoate	0.000132888	0.00026787	0.0004719	0.000112693	0.000467863	0.000185121	0.000107204	3.97122e-05	0.000296272	0.000114146	0.000257027	0.000275063	7.1899e-05	0.000409093	7.35866e-05	0.000140028	0.000216169	2.48848e-05	0.000679666	0.00025205	0.000185341	0.00016084	0.000152149	0.000319326	0.000285687	0.000151539	0.000506183	0.00011321	2.56306e-05	2.99157e-05	9.06708e-05	0.000121149	8.32235e-05	1.94557e-05	0.000243961	3.45789e-05	8.5157e-05	3.13076e-05	0.00017258	0.000382499	0.000363759	6.39428e-05	0.00039866	0.00110156	0.0016679	8.51907e-05	0.00142483	9.38284e-05
PWY-6545	pyrimidine deoxyribonucleotides de novo biosynthesis III	1.19435e-05	8.2706e-05	0.000124824	0.000302337	0.0020137	0.000292397	0.000133745	6.5515e-05	0.000373277	0.000285611	0.000341088	0.000262448	1.30152e-05	9.69687e-05	0.000145506	0.000150806	0.00170533	0.000163949	0.000227756	0.000176759	0.000915832	0.000262906	0.000296386	6.77048e-05	0.000224459	0.000186327	9.94518e-05	0.000207167	1.72195e-05	2.03798e-05	0.00011044	5.32568e-05	0.000238595	1.73734e-05	0.000105954	1.96335e-05	0.000188514	3.96395e-05	8.11037e-05	0.000381302	0.000379735	6.27362e-06	0.00345242	0.000366414	0.00126091	6.3754e-05	0.000124587	1.77378e-05
P164-PWY	purine nucleobases degradation I (anaerobic)	7.93941e-05	0.000144083	0.000156939	0.000550241	0.0018792	0.000747358	0.000167134	0.000136186	0.000454858	0.00058276	0.000688762	0.000179907	6.60823e-06	3.45906e-06	0.00019205	0.000163067	0.00101321	0.00013058	0.000255254	0.000139281	0.000378558	0.00040829	0.000605867	0.000115417	0.000293687	0.000344691	0.000162017	7.66845e-05	1.22813e-05	2.6599e-05	0.000152644	0.000307375	6.7797e-05	4.54755e-05	0.000157618	0.000194276	8.98848e-05	1.4365e-05	0.000242374	0.000364365	9.97387e-05	1.84373e-05	0.000349435	6.24938e-05	0.00136712	9.91005e-05	0.00038956	0
PWY-7431	aromatic biogenic amine degradation (bacteria)	1.82241e-05	7.93802e-05	0.000130716	0.000148147	0.000622164	0.000400599	0.000155802	0.000141215	0.000215968	0.00106305	0.00159043	0.000580699	0.000244332	0.00076703	0.000153757	0.000487643	0.000756179	6.72167e-05	7.10907e-05	6.33759e-05	0.00105375	6.73041e-06	4.94586e-05	2.79553e-05	3.42585e-05	5.13402e-05	0.000227977	1.29116e-05	5.25271e-06	2.22593e-05	2.92992e-05	4.30179e-05	0.000127516	2.50923e-05	0.000222941	7.82401e-06	0.000120576	3.21516e-05	0.000255752	0.00188204	0.000326438	4.79037e-05	0.000325149	0.000487794	9.42877e-05	6.51307e-05	0.000807973	8.18624e-05
PWY-6629	superpathway of L-tryptophan biosynthesis	0.000137338	3.38887e-05	0.000117719	0.000816359	0.000977235	0.00073733	0.000231121	0.000286733	0.000364731	0.000107458	0.000874335	3.26751e-06	0.00016905	6.99247e-05	0.000192426	0.000937611	0.000210019	0.000501154	7.17799e-05	3.71464e-05	6.1555e-05	0.000655973	0.000593999	1.28855e-05	0.000114131	0.000141937	0.000303239	1.26544e-05	0.000742833	0.000787	6.39675e-05	0.000937922	0.0001834	9.27331e-06	0.000202382	0.000133328	5.08773e-05	4.90922e-05	9.03243e-05	2.40128e-05	4.10281e-05	1.43119e-05	0	0	0.000105168	0	5.4906e-05	0
P562-PWY	myo-inositol degradation I	0.000101949	6.80461e-05	8.57613e-05	0.00044827	0.000288031	0.000156449	2.24016e-05	0.00015231	0.000149187	0.000127909	5.88009e-05	0.000176736	8.73104e-05	0.000285351	3.11189e-05	5.42642e-05	0.00052565	5.9605e-05	0.000328979	0.000113895	0.000698488	0.000619466	0.000145818	7.04794e-05	0.000117124	0.000108719	0.000207072	0.00091439	0.000227861	0.000159829	0.000100603	0.000179573	0.000649698	0.00010872	0.000297579	4.35839e-05	0.000888288	0.000108104	0.00014236	0.00123763	0.000106075	1.76786e-05	9.25698e-05	7.54031e-05	0.000187808	4.00246e-05	0.000519047	4.06686e-05
GLYCOL-GLYOXDEG-PWY	superpathway of glycol metabolism and degradation	0.000306184	8.22294e-05	0.000174753	0.000753867	0.000302781	0.000437005	0.000177975	0.00040203	0.000146082	0.000489568	0.000282395	1.06807e-05	2.16555e-05	2.03189e-05	0.000238062	0.000246926	0.00024943	0.000134788	0.000642514	0.000116395	0.000138648	0.000382658	0.000738731	3.97216e-05	0.000336082	0.000303619	0.000106912	0.000188371	0.000419152	0.000284635	0.000154655	0.000397802	0.00100468	0.000486253	0.000285874	0.000108654	6.35087e-05	0.000253409	0.0001863	3.35325e-05	3.19775e-05	1.12985e-05	0	7.05737e-06	0.000463773	1.25844e-05	0.000102558	8.30603e-06
PWY-1861	formaldehyde assimilation II (RuMP Cycle)	1.0621e-05	2.33351e-06	0.000212727	1.05621e-05	0.00074258	2.25218e-06	1.94913e-05	2.59161e-06	1.53575e-05	9.48373e-06	9.3905e-05	0.00022126	6.07071e-06	0.000393048	3.80612e-05	3.39487e-06	0.000292948	3.92875e-05	7.77638e-05	2.02017e-05	0.000104823	6.80963e-06	1.9611e-05	3.96923e-06	6.33092e-05	0.000123687	5.01033e-05	1.10041e-05	1.68976e-06	0	1.98587e-05	9.28824e-05	1.39831e-05	2.06113e-05	0.000107573	0	1.75791e-05	1.20621e-05	0.000139244	0.00216936	7.52639e-05	4.75385e-05	0.000669978	0.00248287	0.00210586	7.3513e-05	0.000654003	6.31674e-06
FUC-RHAMCAT-PWY	superpathway of fucose and rhamnose degradation	4.84208e-05	1.41895e-05	4.79627e-05	0.000571384	0.000276556	0.000277415	0.000136989	0.000206768	0.00014341	0.000440046	0.000271156	9.87219e-06	2.56494e-05	3.74995e-05	0.00010276	0.000204298	8.43777e-05	9.82248e-05	0.000390114	0.000187986	0.000205633	0.000278515	0.000361483	2.30717e-05	0.000176808	0.000228527	9.11824e-05	8.51804e-05	0.000414459	0.000332499	0.000113779	0.00032212	0.000769322	0.000204219	0.00029056	0.000104876	3.94055e-05	3.05789e-05	0.000408189	6.82429e-05	2.89985e-05	1.44468e-05	1.0126e-05	1.22578e-05	0.00170323	8.90287e-06	0.000186401	5.18323e-06
PWY-3661	glycine betaine degradation I	1.16568e-05	9.29419e-05	5.81605e-05	1.38816e-05	0.000946441	7.32527e-06	0	3.55229e-05	8.8165e-06	5.62501e-06	4.31165e-05	0.000167945	5.46541e-05	0.000325184	1.37713e-05	2.70584e-05	0.000550881	1.6536e-05	8.97115e-05	8.07156e-05	0.00127304	3.11553e-06	2.09927e-05	1.81971e-05	4.83158e-05	6.85181e-05	8.94635e-05	5.24069e-06	7.15732e-06	1.99574e-05	4.86514e-06	2.2145e-05	0.000206602	4.32893e-05	0.00016985	5.00243e-06	7.15151e-05	1.4119e-05	0.000241154	0.0039748	0.000258655	1.88744e-05	2.93312e-05	8.5702e-05	0	0	2.28415e-05	2.56902e-05
METHGLYUT-PWY	superpathway of methylglyoxal degradation	0.000388729	0.000100345	0.000267762	0.000413145	0.000261486	0.000202376	0.000103343	0.000130052	0.000205837	6.1157e-05	0.000251907	0.000130085	5.22966e-05	0.00040785	0.000191633	0.000245009	0.000519159	0.000230139	4.33448e-05	3.79314e-05	5.67778e-05	0.000208057	0.00021871	0.000106131	0.000281566	0.00011635	8.26607e-05	0.000101502	0.000305202	0.000263432	0.000177249	0.000249942	0.000247421	6.74351e-05	0.000770899	0.000299626	0.000153657	0.000514808	2.07506e-05	2.32038e-05	6.02825e-05	1.46495e-05	0	1.10631e-05	2.16233e-05	3.24689e-05	0.000102133	8.04808e-05
PWY-5180	toluene degradation I (aerobic) (via o-cresol)	1.56865e-05	6.73093e-05	6.5889e-05	0.00019837	0.000658769	0.000413324	0.000131243	0.000111657	0.000115504	7.38105e-05	0.000316776	0.000308062	0.000106095	0.000299494	0.000113309	0.000557803	0.000569514	0.000131207	4.40875e-05	8.28111e-05	0.000418648	0.000167857	0.000165226	5.90259e-06	7.27353e-05	5.48351e-05	5.2921e-05	1.87615e-05	0.000210709	0.000119098	1.74463e-05	0.000227442	0.000422492	9.96989e-05	0.000442214	4.36496e-05	0.000211938	0.000109141	8.42874e-05	0.000447335	0.000273127	4.80556e-05	0.000203029	0.000287763	0.000553766	8.17846e-05	0.000214165	4.31645e-05
PWY-5182	toluene degradation II (aerobic) (via 4-methylcatechol)	1.56865e-05	6.73093e-05	6.5889e-05	0.00019837	0.000658769	0.000413324	0.000131243	0.000111657	0.000115504	7.38105e-05	0.000316776	0.000308062	0.000106095	0.000299494	0.000113309	0.000557803	0.000569514	0.000131207	4.40875e-05	8.28111e-05	0.000418648	0.000167857	0.000165226	5.90259e-06	7.27353e-05	5.48351e-05	5.2921e-05	1.87615e-05	0.000210709	0.000119098	1.74463e-05	0.000227442	0.000422492	9.96989e-05	0.000442214	4.36496e-05	0.000211938	0.000109141	8.42874e-05	0.000447335	0.000273127	4.80556e-05	0.000203029	0.000287763	0.000553766	8.17846e-05	0.000214165	4.31645e-05
PWY-6728	methylaspartate cycle	2.55476e-05	9.04782e-05	0.000163743	9.52767e-06	0.000604021	7.45583e-05	3.15167e-05	2.05696e-05	2.47348e-05	2.63239e-05	0.000128533	0.000195612	2.77602e-05	0.000132282	4.26789e-05	6.7698e-05	0.000816968	9.40566e-05	0.000161558	0.000125822	0.00168718	3.16378e-06	9.42065e-05	2.37527e-05	5.80723e-05	8.43036e-05	0.000115692	1.25332e-05	0	1.80966e-05	2.98278e-06	1.7543e-05	0.000236754	4.02111e-05	0.000157279	3.74944e-06	0.000197217	2.46411e-05	0.000174982	0.000993327	0.000553014	1.31809e-05	0.000176036	0.000495368	5.45355e-05	8.8598e-06	4.90412e-05	5.9311e-05
PWY-7332	superpathway of UDP-N-acetylglucosamine-derived O-antigen building blocks biosynthesis	0	8.16043e-06	3.85715e-05	4.27956e-05	0.000486412	6.51764e-05	2.20834e-05	3.2593e-05	0.000574273	1.99622e-05	5.89032e-05	0.000316377	9.4037e-05	0.000277552	2.02942e-05	9.76756e-05	0.000136739	0.000303219	9.24547e-05	5.07793e-05	7.52398e-05	1.36816e-05	3.46948e-05	7.75991e-05	5.20241e-05	6.46972e-05	0.00101398	2.24538e-05	9.82971e-06	4.14087e-07	5.90915e-05	3.27067e-05	7.16511e-06	0	1.69267e-05	0	7.82665e-05	0	3.54317e-05	5.02386e-05	0.000108991	2.22358e-05	0.000321977	0.00015935	9.08688e-05	0.000106981	0.00212502	0.000144071
PWY-7013	L-1,2-propanediol degradation	6.59249e-05	9.48434e-06	5.68787e-05	0.000287377	0.000461714	4.26173e-05	4.68583e-06	0.000133704	1.62225e-05	0.00025278	4.3351e-05	1.98769e-05	8.66472e-05	3.52068e-05	6.14754e-05	8.09002e-05	8.91326e-05	0.000274665	3.86437e-05	2.35878e-05	4.43732e-05	0.000330877	0.000320419	4.20923e-06	0.000112513	0.000146466	9.45442e-05	4.60263e-06	0.000440122	0.000110783	7.00651e-05	0.000421517	0.0016834	0.000283034	0.000233048	6.82182e-05	4.23787e-05	1.52927e-05	3.96235e-05	1.4316e-06	1.28452e-05	1.43452e-05	0	2.99324e-06	0.000278753	4.40882e-05	2.72594e-05	3.58502e-05
NADSYN-PWY	NAD biosynthesis II (from tryptophan)	8.83762e-06	5.65322e-05	9.32767e-05	1.30281e-06	0.000224147	3.07114e-05	1.22132e-05	1.04889e-05	2.36324e-05	0.000242402	0.000243484	0.000590489	0.000559954	0.00108219	6.22475e-05	2.84451e-05	0.000295918	2.39562e-05	0.000106542	2.00388e-05	0.000788814	2.00028e-06	1.1389e-05	7.53892e-06	3.2888e-05	3.73158e-05	3.15939e-05	1.62477e-05	1.68656e-05	2.49692e-05	1.48058e-05	1.56579e-05	2.99285e-05	6.39355e-06	8.56754e-05	2.68712e-05	4.54385e-05	2.11337e-05	3.02995e-05	0.000515634	0.000100107	0.000100801	0.000176337	0.000226514	3.62921e-05	0.000192225	7.02249e-05	0.000197281
RUMP-PWY	formaldehyde oxidation I	7.93309e-06	1.74729e-06	0.000148481	7.9063e-06	0.000533075	1.6884e-06	1.43094e-05	1.94105e-06	1.13621e-05	7.09899e-06	6.83442e-05	0.000165169	4.55099e-06	0.00028827	2.76315e-05	2.54148e-06	0.000216511	2.84359e-05	5.7593e-05	1.50945e-05	7.81793e-05	5.09949e-06	1.4617e-05	2.97028e-06	4.63121e-05	9.08727e-05	3.64637e-05	8.23743e-06	1.26673e-06	0	1.47021e-05	6.64414e-05	1.04702e-05	1.54329e-05	7.90777e-05	0	1.3153e-05	9.00804e-06	0.000101396	0.00146286	5.4951e-05	3.42422e-05	0.000506927	0.00188133	0.00141571	5.39858e-05	0.000463785	4.7333e-06
FUCCAT-PWY	fucose degradation	2.28931e-05	6.70966e-06	2.34541e-05	0.000382886	0.00026439	0.000198379	9.86272e-05	0.000132871	0.000117869	0.000309835	0.00018495	5.07067e-06	2.27728e-05	1.83292e-05	6.06089e-05	0.000183225	4.30711e-05	7.4196e-05	0.000252707	9.44991e-05	0.000674405	0.000224563	0.00023461	1.09321e-05	0.000109538	0.000114623	7.41211e-05	4.98138e-05	0.000256498	0.000192877	6.72718e-05	0.000269047	0.000499091	9.50345e-05	0.000184392	6.90371e-05	2.12519e-05	1.40919e-05	0.000605144	5.02628e-05	1.70101e-05	1.41803e-05	1.89736e-05	8.84865e-06	0.00104969	6.75753e-06	0.000247001	2.4246e-06
LPSSYN-PWY	superpathway of lipopolysaccharide biosynthesis	8.99478e-05	2.29748e-05	7.32184e-05	0.000452349	0.000295804	0.000521907	0.000154303	0.000311204	0.000133332	0.000419165	0.000192351	1.96679e-06	0	3.9782e-06	0.000131009	0.000214805	0.000132096	0	0.00040448	6.44589e-05	7.8791e-05	0.000347305	0.00047551	3.55191e-05	0.000173166	0.000128217	9.58307e-05	6.17645e-05	0.00039652	0.000351292	4.17733e-05	0.000391879	0.000136951	6.17489e-06	0.000402663	0.000164456	2.54495e-05	2.70823e-05	0	0	2.16791e-05	6.94975e-06	0	0	2.0173e-05	7.24651e-06	0.000254092	7.97462e-06
PWY-6562	norspermidine biosynthesis	0.000144088	0.000175398	0.000383456	0.000248748	0.000217956	0.000156663	0.000103503	7.12137e-05	0.000141921	0.00018764	0.000136923	0.00042102	0.000136929	0.000398847	9.96623e-05	0.000100859	0.00032687	3.64768e-05	0.000310375	0.000118456	0.000205712	0.000128915	0.000130699	1.41274e-05	0.000187906	0.000155651	9.93947e-05	0.000140025	1.39898e-05	6.70567e-05	6.73004e-05	9.99721e-05	0.000111309	1.14087e-05	0.000156917	2.12353e-05	0.000124096	1.44502e-05	0.000135714	9.5862e-05	0.000100577	2.97857e-05	0.00031716	0.000174785	1.00568e-05	8.04063e-05	0.000231658	7.62056e-05
PWY-5705	allantoin degradation to glyoxylate III	3.86048e-05	4.74934e-05	7.37193e-05	0.00020758	0.000310493	0.000244124	7.46788e-05	0.00012031	7.66246e-05	0.000168843	0.000314337	0.000317647	0.000111235	0.000337072	6.52145e-05	0.000252838	0.000481971	2.61985e-05	0.000268455	7.79113e-05	0.000501428	9.7533e-05	0.000105128	1.29148e-05	4.97183e-05	6.60577e-05	5.24812e-05	1.65865e-05	0.000154768	0.000137592	3.29606e-05	0.000146985	0.000296195	7.02859e-05	0.000210417	1.24e-05	7.09046e-05	2.52583e-05	9.87738e-05	0.000564986	9.83867e-05	1.24336e-05	0.00014452	9.87552e-05	7.31982e-05	3.70026e-05	7.21355e-05	1.65605e-05
TEICHOICACID-PWY	teichoic acid (poly-glycerol) biosynthesis	1.5396e-05	1.16538e-06	0.000271975	0.000151595	0.000484851	0.000251061	5.71312e-05	5.77524e-05	6.14597e-05	0.000168008	0.00022147	1.32408e-05	8.93832e-06	8.5189e-05	5.82267e-05	4.63348e-05	0.000119987	1.76315e-06	0.000131646	0.000108511	3.96619e-05	9.59315e-05	4.15446e-05	8.97005e-06	7.55993e-05	7.3816e-05	3.11101e-05	2.74613e-05	2.57944e-05	4.95157e-05	2.96441e-05	8.04601e-05	9.94083e-05	3.7636e-05	0.000308953	4.33726e-05	0.000123491	2.62021e-05	0.000357581	9.71422e-05	5.02369e-05	3.88005e-05	0.000104952	0.000759118	0.00032114	1.86257e-05	0.000499034	4.71493e-06
PWY-5910	superpathway of geranylgeranyldiphosphate biosynthesis I (via mevalonate)	1.96458e-06	1.88837e-06	2.18438e-05	8.53976e-05	0.00144587	0.000256791	4.90118e-06	0.000108792	9.8356e-06	1.09316e-05	3.48303e-05	0.000141121	2.05429e-05	0.00012246	8.95054e-05	3.95843e-05	0.00012062	1.89297e-05	0.000495278	0.000110088	0.000108169	4.64165e-05	2.43491e-05	2.16871e-06	6.33445e-05	0.000105311	6.58555e-05	0	6.98567e-05	5.96885e-05	3.97697e-06	4.48187e-05	7.66451e-05	5.10194e-05	0.000126386	6.63243e-06	8.38731e-05	1.88069e-05	8.1298e-05	3.63221e-05	8.44195e-05	4.90807e-05	7.19682e-05	0.000459537	0.000595568	0.000101271	0.000314887	6.77438e-05
KETOGLUCONMET-PWY	ketogluconate metabolism	4.87046e-05	6.80047e-05	5.73083e-05	0.000206644	0.000299892	0.000249017	7.00079e-05	0.000108693	7.78845e-05	0.000193917	0.000235499	5.44488e-05	1.92834e-06	2.46334e-05	6.42781e-05	0.000280336	0.000451239	1.43303e-05	6.38873e-05	0.000118035	0.000419368	0.000128401	0.00014519	2.01764e-05	6.21934e-05	6.921e-05	6.84517e-05	4.72037e-06	0.000190287	0.000189205	1.92225e-05	0.000201802	0.000193042	8.86331e-05	0.000163015	5.49051e-06	5.53704e-05	2.54814e-05	0.000192437	0.000169324	0.000256102	0	0.000196094	0.000108733	1.78303e-05	3.19794e-06	2.14844e-05	2.3605e-05
PWY-7456	mannan degradation	6.36567e-06	6.25364e-05	9.54942e-05	0.000118297	5.14423e-05	0.000119597	7.56001e-05	1.95712e-05	0.000116695	0.000367651	0.00019116	0.000132497	0.000138757	0.00026963	3.85294e-05	5.48954e-05	6.86597e-06	0	0.000186655	1.06239e-05	0.000239382	8.63955e-05	7.5071e-05	0	0.000139181	8.33934e-05	5.63947e-05	0.000120689	1.40039e-05	0.000114612	4.367e-05	9.30848e-05	1.83202e-05	0	1.31216e-05	1.84373e-05	1.6999e-05	1.17776e-05	1.52385e-05	4.54384e-05	2.97716e-05	0.000147982	3.97877e-05	2.15118e-05	0.00330827	6.36886e-05	0	0.000156206
PWY-6396	superpathway of 2,3-butanediol biosynthesis	4.19289e-05	4.55667e-05	0.000168194	9.36596e-05	0.000359812	7.83321e-05	1.20133e-05	4.93888e-05	8.8461e-05	5.86821e-05	8.91567e-05	0.000237954	0.000114365	0.000243473	0.000109771	4.48873e-05	0.000375215	4.2167e-05	6.06993e-05	9.94854e-05	0.000164833	1.78355e-05	2.88972e-05	6.40754e-05	5.62595e-05	0.000131647	8.73462e-05	2.25027e-05	6.45719e-05	5.01452e-05	4.79027e-05	6.77483e-05	0.000135451	8.07935e-05	0.000243211	2.56653e-05	7.79478e-05	2.90815e-05	0.000111924	0.000815279	9.40898e-05	2.96215e-05	7.59809e-05	0.000432804	5.30902e-05	7.18296e-05	0.000447017	7.98285e-05
PWY-5415	catechol degradation I (meta-cleavage pathway)	1.15597e-05	5.62419e-05	4.80698e-05	4.76538e-05	0.000463407	0.000374227	0.00011701	9.3825e-05	6.69281e-05	6.3221e-05	0.000255821	0.000266198	6.54119e-05	0.000207066	9.72616e-05	0.000464546	0.00027245	9.80258e-05	3.5189e-05	3.99092e-05	0.000240105	6.14669e-05	0.000104349	4.24044e-06	4.45449e-05	3.44067e-05	4.81964e-05	1.52851e-05	0.00010577	6.54589e-05	1.0268e-05	9.22212e-05	0.000238083	7.68616e-05	0.000409879	3.18286e-05	0.000168391	8.204e-05	5.48989e-05	0.000166302	0.000170708	4.16367e-05	0.000100394	0.000221155	7.15541e-05	4.36547e-05	0.000176978	3.39626e-05
PWY-6339	syringate degradation	1.2746e-05	0	3.14762e-05	8.7199e-05	0.00023698	5.92737e-06	6.70951e-06	3.05368e-05	1.98765e-05	0.000133643	9.58443e-05	0.00101738	0	0.00112867	3.36512e-05	4.62179e-05	0.000479154	3.06994e-05	0	0	0.000109166	0.000119065	0.000113397	0	2.406e-05	6.87669e-06	9.08667e-06	2.4346e-05	0.000132277	3.20796e-05	1.2914e-05	0.000140207	0.000574512	5.85612e-05	0.000179339	2.52109e-05	0.000173452	0.000148324	2.17903e-05	7.09516e-05	7.23314e-05	2.38993e-05	0	6.76836e-05	0	0	6.93237e-05	0.000131388
P125-PWY	superpathway of (R,R)-butanediol biosynthesis	1.72227e-05	2.93551e-05	0.000125689	3.69684e-05	0.000270491	3.26753e-05	5.02965e-06	2.24643e-05	0.000145555	2.4243e-05	5.68022e-05	0.000204529	0.000114412	0.000169288	6.38427e-05	2.51626e-05	0.000327094	2.5267e-05	2.90631e-05	3.97732e-05	0.000212648	7.02093e-06	1.16719e-05	2.62066e-05	2.38595e-05	5.29869e-05	0.000290072	9.10227e-06	2.54602e-05	1.95841e-05	2.03197e-05	3.12446e-05	5.46552e-05	3.09003e-05	0.000124642	1.08252e-05	4.17552e-05	1.14182e-05	6.27251e-05	0.000832983	7.72466e-05	3.16263e-05	0.000155199	0.000495132	2.38001e-05	5.55718e-05	0.000932098	5.53047e-05
SUCSYN-PWY	sucrose biosynthesis I (from photosynthesis)	0	0	1.29547e-05	0	2.93122e-05	0	0	0	0	0	0	0.000568395	0	0	0	0	0.000214882	5.04419e-06	0	0	3.33255e-05	0	3.77886e-06	0	0	0	0	0	0	0	0	0	1.9794e-05	0	6.05763e-06	0	1.35182e-05	0	7.62055e-06	0.000103967	0.000101921	0	0.00293878	0.0030789	0.000211942	0.000233096	0.000379559	0.00012213
PWY-5651	L-tryptophan degradation to 2-amino-3-carboxymuconate semialdehyde	5.52843e-06	3.56825e-05	5.89951e-05	8.14388e-07	0.000143183	1.92481e-05	7.64975e-06	6.56157e-06	1.48014e-05	0.000156151	0.000156035	0.000387886	0.00036591	0.000747011	3.91108e-05	1.7852e-05	0.00019008	1.50016e-05	6.78636e-05	1.26021e-05	0.000538364	1.25044e-06	7.12583e-06	4.71496e-06	2.06253e-05	2.3412e-05	1.97997e-05	1.017e-05	1.05581e-05	1.56426e-05	9.26551e-06	9.79955e-06	1.88134e-05	4.00224e-06	5.4041e-05	1.68338e-05	2.85271e-05	1.32357e-05	1.90182e-05	0.000353651	6.33952e-05	6.3559e-05	0.000111667	0.000144364	2.27404e-05	0.000122195	4.41727e-05	0.000125689
PWY-6876	isopropanol biosynthesis	4.42887e-06	7.32304e-05	1.79822e-05	5.17115e-05	0.000169677	0.000398401	0.00014389	5.17251e-05	0.000241187	6.86745e-05	0.000266605	0.000143356	1.89957e-05	0.000113995	8.79001e-05	0.000593641	0.000144059	1.09837e-05	2.77525e-05	1.57212e-05	0.000189222	5.95995e-06	3.31692e-05	1.11086e-05	1.77785e-05	2.99457e-05	0.000342709	7.82681e-06	7.59929e-06	1.69003e-06	2.33658e-05	1.0473e-05	2.73599e-05	1.03225e-06	6.87584e-05	1.35913e-06	8.83967e-05	1.45418e-05	5.40811e-05	8.19095e-05	0.000147435	5.29379e-05	0.000136756	0.000116302	3.3187e-05	5.20178e-05	0.000922939	4.64314e-05
METHYLGALLATE-DEGRADATION-PWY	methylgallate degradation	1.00307e-05	1.67246e-05	2.56088e-05	5.52259e-05	0.000201291	6.81375e-06	5.44219e-06	1.96893e-05	1.77673e-05	8.4021e-05	8.17506e-05	0.000737262	0.000274726	0.000845665	2.78137e-05	2.94168e-05	0.000344072	2.52507e-05	1.91049e-05	2.52637e-05	0.000220219	7.52697e-05	7.19644e-05	4.99153e-06	1.76554e-05	9.47905e-06	7.13716e-06	1.66729e-05	8.29709e-05	2.14911e-05	1.01968e-05	8.7919e-05	0.000373141	3.97331e-05	0.000142306	1.8479e-05	0.000127176	0.000102304	3.15983e-05	4.82222e-05	4.74483e-05	1.7745e-05	5.21829e-05	5.76668e-05	0	0.000105273	4.9934e-05	8.77614e-05
PWY-922	mevalonate pathway I	1.37545e-06	1.32199e-06	1.53093e-05	6.12221e-05	0.00114273	0.000192427	3.43158e-06	8.17911e-05	6.89285e-06	7.65786e-06	2.44462e-05	0.000101252	1.44671e-05	8.72901e-05	6.50018e-05	2.77676e-05	8.54994e-05	1.32747e-05	0.00035609	7.75188e-05	7.62214e-05	3.26346e-05	1.71942e-05	1.51937e-06	4.4538e-05	7.67458e-05	4.65837e-05	0	5.35224e-05	4.38363e-05	2.78632e-06	3.19505e-05	5.40078e-05	3.60475e-05	8.96097e-05	4.64864e-06	5.90639e-05	1.3194e-05	5.7159e-05	2.54822e-05	5.93704e-05	3.45547e-05	5.0992e-05	0.00033521	0.000428806	7.32779e-05	0.000227352	4.78843e-05
PWY0-1277	3-phenylpropanoate and 3-(3-hydroxyphenyl)propanoate degradation	8.55274e-06	1.715e-05	3.57711e-05	0.000194815	0.000369858	0.000256905	7.62538e-05	8.69655e-05	9.58009e-05	3.61586e-05	0.000245951	0.000202386	7.76122e-05	0.000114906	5.77478e-05	0.000364279	5.10216e-05	9.25686e-05	2.04847e-05	1.83258e-05	8.93604e-05	0.000167768	0.000162046	1.64253e-06	3.37039e-05	2.54367e-05	4.67701e-05	8.9783e-06	0.000205329	0.000118761	1.5272e-05	0.000223071	0.000424453	9.49022e-05	0.00041277	4.08281e-05	6.08663e-05	3.06667e-05	3.11167e-05	0.000103445	9.61681e-05	6.34642e-06	2.10766e-05	4.70617e-05	2.96057e-05	1.91756e-05	3.7301e-05	2.83063e-05
PWY-5265	peptidoglycan biosynthesis II (staphylococci)	0	0	0.00018463	3.9858e-05	0.00114904	1.67125e-06	1.00349e-05	7.67433e-06	3.01622e-06	5.1598e-06	2.48971e-05	1.01056e-05	0	4.01545e-05	6.71708e-05	3.25711e-06	0.000168273	0	6.05007e-06	3.27683e-05	2.27074e-05	0	4.497e-06	1.009e-05	1.1106e-05	2.42443e-05	4.91396e-06	7.57914e-06	0	0	1.5094e-06	3.22896e-06	2.45117e-05	2.99684e-05	0.000227774	0	7.93145e-06	2.29151e-05	0	5.6251e-05	7.28646e-06	0.000115826	7.27068e-05	0.00170519	1.55057e-06	5.44596e-05	0.00104385	0
PWY-5273	p-cumate degradation	0	5.27574e-05	4.07835e-05	0.00019837	0.000419739	0.000413324	0.000131243	9.32997e-05	0.000115504	6.98631e-05	0.000316776	0	0	0	0.000100462	0.000557803	0.000231881	9.58666e-05	2.87894e-05	0	0.000201982	0.000167857	0.000165226	3.53622e-06	0	0	0	1.87615e-05	0	0	0	0.000227442	0.000422492	0	0	0	0.000162718	0	4.62819e-05	0.000136323	0.000149001	0	8.36701e-05	0.000185994	0	0	0	0
PWY-5266	p-cymene degradation	0	5.27574e-05	4.07835e-05	0.00019837	0.000419739	0.000413324	0.000131243	9.32997e-05	0.000115504	6.98631e-05	0.000316776	0	0	0	0.000100462	0.000557803	0.000231881	9.58666e-05	2.87894e-05	0	0.000201982	0.000167857	0.000165226	3.53622e-06	0	0	0	1.87615e-05	0	0	0	0.000227442	0.000422492	0	0	0	0.000162718	0	4.62819e-05	0.000136323	0.000149001	0	8.36701e-05	0.000185994	0	0	0	0
PWY-5304	superpathway of sulfur oxidation (Acidianus ambivalens)	6.20271e-06	8.75219e-06	0.000112534	0.000124253	0.000250567	7.87668e-05	4.3351e-05	1.87413e-05	6.28554e-05	7.95547e-05	2.7772e-05	0.000225155	7.36781e-05	0.000181302	6.06297e-05	2.71671e-05	8.31479e-05	1.16661e-05	1.34696e-05	8.43125e-06	3.84943e-05	4.60001e-05	2.87363e-05	1.85469e-06	2.34239e-05	5.03657e-05	1.02612e-05	4.61225e-05	2.53515e-06	4.03142e-05	1.53418e-05	4.13994e-05	1.45236e-05	2.06472e-06	4.85115e-05	1.05813e-05	8.39512e-05	9.51679e-05	1.30899e-05	3.50361e-05	4.41981e-05	1.31558e-05	0.000185745	0.000541359	0.000651927	0.000150771	0.000178048	0.000101555
PWY-6263	superpathway of menaquinol-8 biosynthesis II	0	1.74875e-06	1.08695e-05	1.32127e-06	0.000582288	2.56613e-05	0	8.16934e-06	4.76842e-06	8.11634e-06	5.74405e-05	7.34345e-05	0	0.000232736	4.23495e-06	1.35118e-05	0.000471808	0.000220193	2.6736e-05	1.22935e-05	0.000379853	7.65301e-06	3.39877e-05	1.19101e-06	2.62729e-05	9.2502e-06	3.9201e-05	9.11815e-06	0	2.05965e-05	0	3.62328e-06	1.07298e-05	0	4.36181e-06	1.5255e-06	2.62414e-05	4.32141e-06	2.26748e-05	0.000108119	9.37517e-05	7.76043e-06	0.0017967	0.000168011	0.000357	2.40121e-05	2.69181e-05	5.91917e-06
GOLPDLCAT-PWY	superpathway of glycerol degradation to 1,3-propanediol	0	2.32254e-06	2.07304e-06	0.000233979	0.000244138	1.00883e-05	5.7651e-06	4.383e-05	9.30335e-05	5.40113e-06	1.31952e-05	5.63714e-05	1.83554e-06	7.15394e-05	7.37423e-06	2.98209e-05	2.58259e-05	0.00017317	3.40333e-05	6.72645e-06	1.27184e-05	0.000245587	0.000267859	4.92695e-05	3.61921e-05	2.73699e-05	0.000100154	6.88791e-06	0.000292057	6.90303e-06	2.85012e-05	0.000266266	0.00111708	0.000137655	3.41943e-05	6.1419e-05	2.68731e-05	1.0636e-05	5.04448e-06	5.33984e-06	2.12366e-05	5.30672e-06	4.43173e-05	5.26318e-05	6.78127e-05	2.09729e-05	0.000152692	3.26461e-05
GALLATE-DEGRADATION-I-PWY	gallate degradation II	8.02565e-06	1.33819e-05	2.04935e-05	4.42207e-05	0.000161736	5.45155e-06	4.35396e-06	1.57555e-05	1.42175e-05	6.73041e-05	6.54874e-05	0.000605607	0.000221031	0.000698049	2.22585e-05	2.35416e-05	0.000278363	2.02084e-05	1.52881e-05	2.02198e-05	0.000176933	6.02816e-05	5.76369e-05	3.99353e-06	1.41275e-05	7.58451e-06	5.71033e-06	1.33414e-05	6.64565e-05	1.71981e-05	8.15851e-06	7.04127e-05	0.000300446	3.18212e-05	0.000114167	1.47869e-05	0.000101938	8.19661e-05	2.52885e-05	3.86126e-05	3.79795e-05	1.41996e-05	4.17812e-05	4.61736e-05	0	8.4352e-05	3.99869e-05	7.02937e-05
PWY-5420	catechol degradation II (meta-cleavage pathway)	9.34447e-06	5.50756e-05	2.8796e-05	2.34566e-05	0.000327083	0.000332175	0.000107873	4.57542e-05	5.13052e-05	4.21986e-05	0.000241163	0.000126187	2.49636e-05	0.00011868	8.5293e-05	0.000449998	0.000255249	5.83108e-05	2.37495e-05	1.74553e-05	0.000244429	1.09725e-05	1.36132e-05	3.93194e-06	3.16574e-06	1.11305e-05	8.58347e-06	1.14589e-05	5.13952e-05	1.68857e-05	7.43926e-06	3.19793e-05	4.79943e-05	1.31935e-05	0.000198282	2.29955e-05	0.000158919	7.90813e-05	2.96765e-05	0.000196835	0.000115553	4.12032e-05	9.07283e-05	0.000177577	2.43204e-05	3.2772e-05	0.000118169	9.51387e-06
PWY-7295	L-arabinose degradation IV	7.35974e-06	4.09716e-05	1.4474e-05	4.99081e-05	0.000119852	0.000274821	0.000109757	4.87925e-05	6.81814e-05	0.000584467	0.000930509	0.000191191	0.000178725	0.000439647	7.68907e-05	0.000393385	0.000190731	2.38528e-05	0	9.65502e-06	2.07056e-05	0	1.49383e-06	7.7869e-07	0	0	0	3.72839e-06	1.32369e-06	3.87693e-06	1.45332e-06	4.48066e-06	2.29303e-05	1.99782e-06	8.1569e-05	5.03592e-06	8.525e-05	1.91204e-05	0	1.15659e-05	2.8601e-05	3.48217e-05	1.37854e-05	1.76877e-05	0	3.57801e-05	4.12871e-05	5.94912e-05
P184-PWY	protocatechuate degradation I (meta-cleavage pathway)	9.82895e-06	1.53832e-05	2.20599e-05	4.4028e-06	0.000127096	6.31409e-06	3.56263e-06	3.33834e-06	1.49622e-05	1.3885e-05	7.73154e-05	0.000674209	0.00026526	0.000845249	2.54073e-05	2.15379e-05	0.000279327	2.46209e-05	5.22882e-06	1.25309e-05	4.47399e-05	1.31837e-05	7.75263e-06	4.09306e-06	8.50227e-06	2.22599e-06	3.41833e-06	1.62063e-05	4.93248e-05	2.04672e-05	6.30873e-06	4.35102e-05	5.64593e-05	5.95201e-06	0.000132019	1.82529e-05	0.000124542	0.000103539	1.01915e-05	4.17494e-05	4.04263e-05	1.66221e-05	3.10804e-05	5.25096e-05	0	0.000106041	4.72554e-05	8.71845e-05
PWY-5178	toluene degradation IV (aerobic) (via catechol)	1.17758e-05	5.66705e-05	4.06442e-05	6.11638e-05	0.000183267	0.000286241	9.84101e-05	4.63227e-05	5.22316e-05	5.33271e-05	0.000184324	6.30569e-05	5.45861e-05	8.01006e-05	7.8437e-05	0.000186744	0.000235269	4.00283e-05	8.75428e-06	4.10178e-05	7.87641e-05	7.0844e-05	9.86367e-05	3.56886e-06	3.32526e-05	1.01883e-05	1.68708e-05	9.37748e-06	0.000114898	2.08595e-05	9.27596e-06	9.58554e-05	0.000302441	7.31664e-05	0.000422086	2.60821e-05	9.21018e-05	3.10713e-05	3.23212e-05	5.09636e-05	0.000114708	3.0046e-05	5.55794e-05	4.42111e-05	8.11542e-05	2.90667e-05	8.36052e-05	3.59162e-06
PWY-7007	methyl ketone biosynthesis	7.08505e-06	5.08489e-05	6.11825e-05	7.92727e-06	0.000103396	5.57127e-05	1.55788e-06	2.80678e-05	1.35135e-05	0.000102954	7.78139e-05	0.000186817	0.000303952	0.000393939	1.69604e-05	1.91995e-05	7.00183e-05	4.48561e-06	9.44276e-05	1.51443e-05	0.000134556	0	7.56179e-07	7.94259e-07	1.38779e-05	7.9486e-06	1.47338e-05	3.48007e-06	8.45008e-07	3.38001e-06	9.68402e-06	6.18333e-06	8.19406e-06	1.44396e-05	2.06674e-05	6.50904e-06	2.19336e-05	1.64776e-06	5.3057e-05	9.86605e-05	3.20182e-05	0.0001053	3.75161e-05	3.87806e-05	2.0574e-06	6.37444e-05	1.84637e-05	0.000109084
PWY-5419	catechol degradation to 2-oxopent-4-enoate II	7.75104e-06	5.15694e-05	2.21839e-05	1.39978e-05	0.000260464	0.000274046	8.91651e-05	3.19623e-05	3.47982e-05	3.0305e-05	0.000193947	8.57151e-05	1.55484e-05	8.39765e-05	7.1201e-05	0.000370999	0.000232387	4.26284e-05	1.9672e-05	1.20521e-05	0.00025109	6.42693e-06	8.02853e-06	3.78348e-06	1.85653e-06	7.24776e-06	5.25273e-06	8.1699e-06	3.23812e-05	1.0199e-05	5.06132e-06	1.93133e-05	2.86579e-05	7.9379e-06	0.000136717	1.63731e-05	0.000141521	6.75493e-05	2.19879e-05	0.000354682	9.07845e-05	3.9399e-05	8.22957e-05	0.000157647	1.58609e-05	2.491e-05	9.48119e-05	5.93276e-06
PWY-5430	meta cleavage pathway of aromatic compounds	9.90298e-06	5.52004e-05	3.09127e-05	2.23913e-05	0.000210235	0.000300543	0.000101304	4.00891e-05	4.87283e-05	4.05076e-05	0.00021113	9.48646e-05	2.9643e-05	0.000113761	7.94402e-05	0.000416866	0.000185293	3.67431e-05	1.15238e-05	9.81566e-06	0.000191935	7.65556e-06	1.04475e-05	2.58981e-06	2.99217e-06	5.66862e-06	3.06672e-06	1.0506e-05	4.24405e-05	1.50885e-05	7.82463e-06	2.98145e-05	4.37505e-05	1.6799e-05	0.000244675	2.32486e-05	0.000139576	6.43811e-05	2.16324e-05	9.77e-05	0.000102229	3.87009e-05	7.37181e-05	0.000145675	2.257e-05	3.0881e-05	0.000109002	0
PWY0-41	allantoin degradation IV (anaerobic)	6.53234e-07	4.99248e-06	1.26184e-05	0.000156824	0.00019394	0.000185289	4.31517e-05	0.000145833	6.14345e-05	0.000123514	0.000174354	8.15266e-07	0	4.63639e-06	3.56332e-05	0.000185707	0.000135492	0	0.00034274	8.63098e-05	4.70177e-05	9.58626e-05	9.46702e-05	1.50644e-05	3.24611e-05	5.12159e-05	5.6074e-05	4.70928e-06	0.000136957	0.000127882	1.1655e-05	0.000143866	7.47307e-05	4.77151e-05	6.35966e-05	0	7.99656e-06	1.03742e-05	4.71421e-05	1.2426e-05	7.84261e-06	0	0	0	2.06113e-05	1.28618e-05	4.01655e-05	0
PWY-5741	ethylmalonyl-CoA pathway	4.69882e-06	1.60594e-05	4.45183e-05	1.31259e-06	0.000308412	1.08961e-06	0	0	3.53327e-06	0	3.13349e-05	0.000111553	9.40961e-06	4.44014e-05	7.67807e-06	5.7579e-06	0.000276998	2.68607e-05	5.30203e-05	3.92348e-05	0.000837681	0	2.69607e-05	6.55471e-06	1.65311e-05	2.79294e-05	3.63498e-05	2.95501e-06	0	4.94521e-06	9.88419e-07	4.35437e-06	7.69107e-05	1.24534e-05	4.51429e-05	0	5.21349e-05	4.52175e-06	4.95211e-05	0.000341227	0.000168024	0	0.000150933	0.000193365	3.23945e-05	3.02401e-06	1.49298e-05	1.398e-05
DENITRIFICATION-PWY	nitrate reduction I (denitrification)	4.34084e-06	5.78475e-05	2.64039e-05	1.30488e-05	0.000158103	0.000248562	7.30101e-05	2.8769e-05	3.61232e-05	4.48e-05	0.0002032	0.000170164	5.41655e-05	0.000190692	6.1923e-05	0.000310893	0.000204092	2.62494e-05	2.42771e-05	1.14261e-05	0.00040934	4.29236e-06	1.50835e-05	8.86397e-06	1.3791e-05	1.55171e-05	9.6198e-06	8.54549e-06	1.30398e-05	9.5543e-06	3.80534e-06	2.37686e-05	2.65324e-05	1.41278e-06	6.45105e-05	1.06045e-05	9.00922e-05	2.66333e-05	3.86724e-05	8.41756e-05	0.000150232	4.90842e-05	0.000122326	9.74377e-05	5.9683e-06	4.26981e-05	7.317e-05	3.7697e-05
PWY-7527	L-methionine salvage cycle III	8.54827e-06	0	0.00011586	0	0.000144215	4.64788e-06	0	2.12343e-06	8.83596e-07	1.49762e-06	4.2977e-06	0.000130928	5.01583e-06	0.000425266	2.90593e-05	3.70304e-06	0.000152121	1.90388e-05	4.36e-05	1.64764e-05	4.36612e-05	1.41318e-06	1.78239e-05	1.68959e-06	2.35319e-05	3.88313e-05	3.00442e-05	1.91547e-06	0	0	4.43056e-07	8.97463e-07	8.1505e-06	7.9284e-06	7.78262e-05	0	3.96947e-06	9.81532e-06	0	2.6463e-06	8.56084e-06	3.6864e-06	0.000367566	0.000596248	0.000268495	2.43181e-05	0.000102304	5.13494e-06
PWY-6478	GDP-D-glycero-&alpha;-D-manno-heptose biosynthesis	0	0	0	4.00361e-05	0.000616669	2.84821e-05	2.68707e-05	1.39555e-05	5.48875e-05	2.79444e-05	9.12809e-05	2.67193e-05	0	1.03678e-05	1.82885e-05	2.47021e-05	0.000369983	7.47858e-05	5.72815e-05	4.49391e-06	0.000198161	1.70062e-05	1.0068e-05	0	4.46143e-05	4.88865e-05	1.97472e-05	1.14738e-05	0	7.7683e-06	9.67917e-06	8.54544e-05	2.73576e-06	0	2.4247e-06	1.22075e-06	3.89805e-05	8.23882e-07	3.09483e-05	7.77623e-05	2.66258e-05	0	0.000118744	2.78655e-05	0.00133886	1.59937e-06	1.05522e-05	0
PWY-4361	S-methyl-5-thio-&alpha;-D-ribose 1-phosphate degradation	5.28502e-06	0	9.36485e-05	0	8.99589e-05	2.81007e-06	0	1.29385e-06	5.31606e-07	9.03217e-07	2.58985e-06	8.0805e-05	3.01339e-06	0.000283133	1.9623e-05	2.23636e-06	9.38425e-05	1.17043e-05	2.69795e-05	1.00611e-05	2.63658e-05	8.50405e-07	1.12327e-05	1.01869e-06	1.46364e-05	2.45834e-05	1.85436e-05	1.15398e-06	0	0	2.66302e-07	5.3976e-07	4.94172e-06	5.15652e-06	5.56754e-05	0	2.38848e-06	6.2499e-06	0	1.58846e-06	5.15771e-06	2.22795e-06	0.00024541	0.000435305	0.000754862	1.50211e-05	6.44049e-05	3.09799e-06
PWY-7347	sucrose biosynthesis III	0	0	3.89386e-06	0	8.83031e-06	0	0	0	0	0	0	0.000184929	0	0	0	0	6.66548e-05	1.51417e-06	0	0	1.00474e-05	0	1.13421e-06	0	0	0	0	0	0	0	0	0	5.95438e-06	0	1.81889e-06	0	4.06272e-06	0	2.28878e-06	3.19994e-05	3.10353e-05	0	0.00174946	0.00181261	6.9343e-05	7.21884e-05	0.000120031	3.72354e-05
PWY-622	starch biosynthesis	0	0	0	0	0	0	0	0	0	0	0	0	0	0	0	0	0	0	0	0	0	0	0	0	0	0	0	0	0	0	0	0	0	0	0.000256026	0	0	0	0	0	0	0	9.74471e-05	0	0	0	0	0
PWY-6470	peptidoglycan biosynthesis V (&beta;-lactam resistance)	0	0	2.66415e-05	4.83472e-05	0.000939215	8.8803e-05	1.80952e-05	6.91325e-05	1.05314e-05	0	6.02084e-06	4.5232e-05	0	1.5206e-05	4.23643e-05	1.54821e-05	0.000208636	3.04011e-05	5.37056e-05	6.7061e-06	3.68016e-05	0.000155412	8.83017e-05	9.41573e-06	0.000163289	5.56852e-05	1.91788e-05	0	1.44234e-05	4.40441e-05	5.32697e-06	4.43734e-05	3.41855e-05	3.40176e-05	9.92446e-05	2.34319e-06	1.24776e-05	7.65344e-06	1.43428e-05	4.32008e-05	1.88986e-06	0	7.16761e-06	0	6.61061e-06	0.000103888	0.000188512	0
HCAMHPDEG-PWY	3-phenylpropanoate and 3-(3-hydroxyphenyl)propanoate degradation to 2-oxopent-4-enoate	4.26188e-06	5.44351e-06	2.039e-05	0.000127107	0.000209605	0.000109977	3.08395e-05	5.50924e-05	4.93504e-05	1.30322e-05	0.000127201	9.12648e-05	3.52239e-05	4.26231e-05	2.30544e-05	0.000161117	1.46657e-05	5.88269e-05	9.62836e-06	6.70526e-06	3.06295e-05	0.00012102	0.000114971	5.84048e-07	1.61142e-05	1.2462e-05	3.17298e-05	3.08407e-06	0.000146847	8.8301e-05	8.98685e-06	0.000162588	0.000317382	6.45272e-05	0.000274349	2.64081e-05	2.00262e-05	9.88783e-06	1.34067e-05	4.57188e-05	3.9879e-05	1.77966e-06	6.20209e-06	1.40947e-05	1.00525e-05	6.42759e-06	1.1088e-05	1.25367e-05
PWY-6690	cinnamate and 3-hydroxycinnamate degradation to 2-oxopent-4-enoate	4.26188e-06	5.44351e-06	2.039e-05	0.000127107	0.000209605	0.000109977	3.08395e-05	5.50924e-05	4.93504e-05	1.30322e-05	0.000127201	9.12648e-05	3.52239e-05	4.26231e-05	2.30544e-05	0.000161117	1.46657e-05	5.88269e-05	9.62836e-06	6.70526e-06	3.06295e-05	0.00012102	0.000114971	5.84048e-07	1.61142e-05	1.2462e-05	3.17298e-05	3.08407e-06	0.000146847	8.8301e-05	8.98685e-06	0.000162588	0.000317382	6.45272e-05	0.000274349	2.64081e-05	2.00262e-05	9.88783e-06	1.34067e-05	4.57188e-05	3.9879e-05	1.77966e-06	6.20209e-06	1.40947e-05	1.00525e-05	6.42759e-06	1.1088e-05	1.25367e-05
PWY-7090	UDP-2,3-diacetamido-2,3-dideoxy-&alpha;-D-mannuronate biosynthesis	5.13004e-06	7.17977e-06	1.68273e-05	3.29284e-06	7.94332e-05	9.74731e-06	2.54558e-06	0	2.22632e-05	3.99735e-06	5.64419e-05	0.000246592	0.000195762	0.000475065	5.84754e-06	1.01767e-05	0.000181485	2.77111e-05	1.26081e-05	8.0107e-06	8.41802e-05	2.07384e-06	6.69385e-06	3.21596e-06	1.65773e-05	1.46148e-05	1.73928e-05	9.29776e-06	1.9377e-06	1.38378e-06	6.70625e-06	8.31511e-06	1.17859e-05	1.83724e-06	6.20028e-05	9.30221e-06	6.74151e-05	1.5153e-05	5.89189e-06	1.12761e-05	1.77819e-05	9.30204e-06	0.000360266	4.34937e-05	2.1613e-05	4.44395e-05	5.50246e-05	6.12111e-05
AEROBACTINSYN-PWY	aerobactin biosynthesis	6.4484e-05	1.25577e-05	4.55986e-05	0.000344226	8.19197e-06	0.000140489	1.42286e-05	1.88337e-05	1.34406e-05	0.000116284	2.30905e-05	4.40123e-05	2.48901e-05	4.01698e-05	1.97436e-05	3.51927e-06	9.90397e-06	1.19577e-07	5.85889e-06	5.54413e-05	4.10829e-05	1.2897e-05	1.60702e-05	6.75471e-06	5.19768e-05	4.87593e-05	5.84291e-06	1.86899e-05	8.82932e-05	0.000105262	3.43426e-05	2.43772e-05	0.000165022	1.86028e-05	9.03754e-05	3.74879e-06	1.13983e-05	1.18765e-05	1.43131e-05	0	2.43559e-06	4.97818e-06	0	6.90184e-05	0	1.06591e-06	0.000140434	2.2784e-05
P101-PWY	ectoine biosynthesis	7.72503e-06	3.19044e-05	1.79942e-05	0	8.06395e-05	1.67734e-05	0	1.94996e-06	0	3.38424e-06	4.52388e-06	8.62234e-05	1.28692e-05	0.000103068	3.69647e-06	5.59076e-06	0.000171243	4.73993e-06	1.78879e-05	2.37329e-05	0.000329102	0	7.69028e-06	8.8567e-06	1.31396e-05	1.21156e-05	4.77588e-06	1.30352e-06	3.16615e-06	1.179e-05	1.00861e-06	8.01418e-06	5.03483e-05	7.73437e-06	5.74052e-05	4.30557e-06	3.09003e-05	1.58583e-05	3.60633e-05	0.00032297	8.06533e-05	1.56831e-05	3.0434e-05	0.000170499	3.32956e-06	1.99129e-06	0.000258087	2.69918e-05
PWY-1622	formaldehyde assimilation I (serine pathway)	0	1.11157e-05	5.05456e-05	0	0.000193404	6.31316e-06	0	0	3.92047e-06	0	0	0.00010431	2.02373e-05	4.23085e-05	0	5.54752e-06	0.000211558	7.02156e-05	3.11046e-05	2.72978e-05	0.000261905	0	5.18805e-05	1.14299e-05	4.58828e-06	4.39326e-06	7.59484e-06	0	0	0	2.00631e-06	7.87362e-06	1.6195e-05	9.45289e-06	1.07244e-05	0	9.91038e-05	0	1.97441e-05	0.000141601	6.372e-05	0	0.000316211	0.00038328	6.28303e-05	5.93253e-06	3.22576e-05	0
PWY-5183	superpathway of aerobic toluene degradation	6.22385e-06	9.54152e-06	4.63102e-05	4.5864e-05	0.000216126	0.000173083	4.89378e-05	5.32779e-05	3.0808e-05	6.69037e-05	9.67631e-05	1.38615e-05	3.78674e-05	4.98872e-05	2.93217e-05	8.25983e-05	0.000200707	3.33747e-05	6.93806e-06	1.31352e-05	9.30196e-05	0	3.34055e-06	0	0	0	3.19793e-06	0	0	6.76649e-06	0	0	9.17142e-05	8.87088e-05	0.000192008	0	9.36358e-05	1.60497e-05	1.48292e-05	6.79868e-05	0.000139398	0	0	3.65303e-05	1.36442e-05	2.33622e-05	5.11822e-05	0
PWY-6992	1,5-anhydrofructose degradation	1.04923e-06	2.69586e-05	7.05968e-06	1.3418e-06	4.36251e-05	7.35199e-06	0	4.88203e-06	1.84282e-06	4.98975e-06	1.04921e-05	4.33874e-05	6.43458e-06	0	6.54138e-06	7.03798e-06	0.000246065	9.67073e-06	1.58067e-05	2.57738e-05	0.000269352	2.32279e-06	9.50939e-06	8.50388e-06	1.20528e-05	1.04594e-05	4.02752e-06	1.81274e-06	2.32262e-06	4.92788e-06	1.3456e-06	6.40664e-06	1.63666e-05	9.308e-06	3.80239e-05	1.19853e-06	1.09955e-05	1.00829e-06	5.88073e-05	0.00114153	4.87229e-05	1.16529e-05	0	0	0	0	1.28597e-05	1.04814e-05
METH-ACETATE-PWY	methanogenesis from acetate	1.39403e-05	2.56727e-05	9.46917e-05	0.000112304	4.12308e-05	0.000112732	5.20791e-05	2.32714e-05	4.73586e-05	5.58276e-05	9.31752e-05	6.8637e-05	0	0	3.21353e-05	3.82604e-05	7.34504e-05	6.30964e-06	1.62613e-05	1.49874e-06	4.86358e-05	8.56158e-05	8.20891e-05	6.56289e-06	3.60138e-05	3.46093e-05	1.65627e-05	1.94392e-05	8.77923e-06	1.79858e-05	4.24298e-05	5.59207e-05	8.91251e-06	1.72032e-06	2.09299e-05	1.03012e-05	1.43758e-05	3.70669e-06	9.00738e-06	4.78987e-05	1.52953e-05	3.82594e-06	0.000168202	0.000175198	0.000176484	3.59843e-05	6.86251e-05	0
PWY-6749	CMP-legionaminate biosynthesis I	0	0	0	8.72192e-05	0.000186325	4.97087e-05	5.94991e-05	1.63691e-05	0.000125628	6.64833e-05	4.80451e-05	1.03692e-05	0	8.65154e-07	3.14207e-05	3.94918e-05	0.000108765	1.88125e-05	4.20724e-05	0	0.000178405	9.61549e-05	6.97706e-05	1.58832e-06	9.10399e-05	5.88063e-05	6.20546e-06	8.03001e-05	4.22318e-06	4.37255e-05	4.58017e-05	4.52016e-05	7.16916e-06	0	0	1.01731e-06	8.19421e-06	4.52962e-06	3.3577e-07	1.69779e-05	9.87769e-06	0	1.67036e-05	2.78762e-05	0.000922437	0	0	0
PWY-6906	chitin derivatives degradation	1.47283e-06	9.76978e-07	1.38096e-05	4.40346e-06	2.22884e-05	1.65482e-05	0	9.75993e-07	3.97588e-06	0	1.13797e-06	9.65073e-05	1.08421e-05	6.60796e-05	0	1.41439e-06	0	0	2.4291e-05	0	8.29674e-06	2.12895e-06	0	1.98523e-06	3.41555e-05	1.02901e-05	5.81655e-06	0	0	1.17503e-05	1.10859e-05	2.01557e-06	5.16283e-05	6.4462e-06	4.44656e-06	4.06745e-06	4.99657e-06	2.05929e-06	4.15305e-05	1.88308e-05	4.11e-06	6.47212e-06	0.000336171	0.000197105	1.02507e-05	2.51958e-05	0.000275612	4.9737e-05
GALLATE-DEGRADATION-II-PWY	gallate degradation I	6.37572e-06	9.64906e-06	1.4859e-05	4.42207e-05	0.000161736	5.62759e-07	4.35396e-06	1.57555e-05	5.84985e-06	6.73041e-05	2.99379e-05	4.71224e-05	0	2.78337e-05	7.41429e-06	2.35416e-05	0.000278363	1.06851e-05	1.52881e-05	2.02198e-05	0.000176933	6.02816e-05	5.76369e-05	2.59541e-06	1.41275e-05	7.58451e-06	5.71033e-06	3.1134e-06	6.64565e-05	2.17194e-06	5.00064e-06	7.04127e-05	0.000300446	3.18212e-05	6.92725e-05	6.07883e-06	4.0464e-05	3.2116e-05	2.52885e-05	3.86126e-05	3.79795e-05	2.23871e-06	4.17812e-05	2.81277e-05	0	0	5.6527e-06	1.20933e-05
PWY-7446	sulfoglycolysis	6.82786e-05	1.33386e-05	4.09851e-05	8.70577e-05	0.000121264	7.62665e-05	2.58149e-05	3.25993e-05	3.40981e-05	3.97769e-05	9.83214e-05	3.62249e-07	0	2.00896e-06	2.33984e-05	0.000121422	3.94259e-05	4.896e-05	2.89263e-05	1.54719e-06	9.94025e-06	6.81102e-05	6.27649e-05	4.1064e-06	2.95262e-05	4.76369e-05	2.89986e-05	4.8402e-06	9.09317e-05	0.000107382	2.7801e-05	0.000106144	0.000138063	7.32432e-06	7.2924e-05	1.4244e-05	1.19138e-05	1.30636e-05	8.32383e-06	2.98825e-06	2.94395e-06	0	0	0	1.05396e-05	0	5.20503e-06	0
PWY-7371	1,4-dihydroxy-6-naphthoate biosynthesis II	0	8.45053e-07	4.43726e-06	4.40614e-07	0.000223296	8.21424e-06	0	3.03102e-06	1.59128e-06	2.71209e-06	1.95266e-05	2.74191e-05	0	8.35309e-05	1.92851e-06	4.702e-06	0.000184645	6.00466e-05	9.26444e-06	4.04059e-06	0.000138269	3.06667e-06	1.31631e-05	0	8.97623e-06	3.23649e-06	1.32597e-05	3.04582e-06	0	6.97258e-06	0	1.33702e-06	4.34341e-06	0	3.98716e-06	5.08716e-07	1.12643e-05	1.98114e-06	7.45368e-06	3.71308e-05	3.21647e-05	2.59129e-06	0.00130359	5.958e-05	0.000126761	8.06644e-06	9.02565e-06	1.97578e-06
CRNFORCAT-PWY	creatinine degradation I	4.65102e-06	6.62045e-06	3.481e-05	1.31237e-06	0.000308727	0	5.75104e-07	0	2.33882e-06	0	3.31991e-05	0.000147126	3.58173e-05	8.73084e-05	0	0	2.08196e-05	2.00482e-06	2.88067e-05	1.43356e-05	0.000477587	0	1.49742e-06	2.30092e-06	1.5443e-05	2.01433e-05	3.23541e-05	3.65616e-06	0	5.93857e-06	4.42705e-06	1.31491e-05	3.37358e-05	1.27615e-05	4.06886e-05	0	1.47201e-05	6.89869e-06	1.48116e-05	6.66666e-05	7.76416e-05	0	0	5.52612e-05	0	0	0	5.65722e-06
PWY-7210	pyrimidine deoxyribonucleotides biosynthesis from CTP	0	2.91652e-06	0	0.000146058	1.64519e-05	5.6654e-05	7.84524e-05	2.9151e-05	6.89057e-05	3.59821e-05	8.09913e-05	0	0	0	2.61685e-05	2.53949e-05	0.000112242	1.11976e-05	4.3537e-05	0	6.8127e-06	3.17986e-05	3.38459e-05	8.58724e-06	3.26503e-05	5.03878e-05	9.68845e-06	2.16908e-05	6.97082e-07	8.44029e-06	4.4119e-05	3.67468e-05	0	0	0	0	4.51303e-06	0	2.03012e-05	1.11685e-05	4.93988e-06	0	3.48344e-06	3.22944e-05	0.00128724	0	0	0
PWY-5655	L-tryptophan degradation IX	5.41554e-06	2.31375e-05	2.41637e-05	8.83784e-07	0.000139791	8.56746e-06	9.83634e-06	7.80498e-06	9.29802e-06	1.79663e-05	8.4826e-05	9.93359e-05	1.98135e-05	0.000132343	2.54028e-05	2.15253e-05	0.000143737	1.72601e-05	1.21436e-05	7.70852e-06	0.000220817	5.2504e-07	5.47221e-06	1.79635e-06	3.14054e-06	9.19321e-06	6.59297e-06	6.14268e-06	5.45586e-06	1.09704e-05	4.03979e-06	1.06658e-05	1.80223e-05	3.25957e-06	5.22181e-05	7.83577e-06	3.24631e-05	1.4014e-05	1.72871e-05	0.000203347	6.22374e-05	2.13206e-05	5.79529e-05	3.37158e-05	1.26561e-05	1.63561e-05	3.42313e-05	6.51262e-06
PWY-6565	superpathway of polyamine biosynthesis III	1.76144e-06	1.16976e-06	1.63487e-05	0	2.56767e-05	4.61989e-06	0	0	0	0	0	0.000109678	1.26851e-05	7.60783e-05	0	0	0	0	0	0	0	0	0	2.28309e-06	0	3.07156e-06	0	0	0	2.6844e-06	0	0	5.44595e-05	1.49749e-06	5.2927e-06	4.60437e-06	5.90277e-06	2.36898e-06	1.32271e-05	5.29671e-06	4.88542e-07	7.19242e-06	0.000326309	0.00018646	0	2.65884e-05	0.0002452	4.74686e-05
P162-PWY	L-glutamate degradation V (via hydroxyglutarate)	0	2.29249e-06	7.87618e-06	2.27038e-05	0.000597482	4.1105e-05	2.11137e-05	2.54638e-05	2.71979e-05	2.22348e-05	0.000151974	3.52725e-05	0	0	4.12353e-05	5.93796e-05	2.12837e-05	1.7649e-06	3.12176e-05	0	7.44678e-05	1.18959e-05	4.57277e-05	1.56675e-06	5.19238e-05	4.45835e-05	6.53116e-05	2.69921e-05	0	4.72027e-06	8.87627e-06	3.46175e-05	7.8052e-06	0	3.82678e-06	0	6.95525e-06	0	4.79594e-05	0	1.97295e-06	0	2.4124e-05	0	0.000232829	5.40408e-05	0	0
LACTOSECAT-PWY	lactose and galactose degradation I	0	0	0	4.72259e-06	0.000449393	2.46728e-05	8.95901e-07	1.38892e-05	2.06377e-06	1.09862e-06	1.96045e-05	2.64819e-05	0	0	4.78116e-05	5.40421e-06	5.45612e-05	7.04636e-06	1.28154e-05	1.15215e-05	1.66127e-05	3.89872e-06	4.91704e-06	1.85115e-06	3.90113e-05	3.34054e-05	8.22968e-06	1.05812e-06	2.27652e-06	4.17654e-06	2.14289e-06	1.32154e-05	7.67795e-07	2.72935e-06	0	1.50433e-06	6.676e-07	5.12547e-07	9.64981e-07	1.95714e-05	1.33682e-05	1.97096e-05	2.16634e-05	0.000359959	0.000268032	4.36277e-05	0.000278618	0
PWY-7098	vanillin and vanillate degradation II	8.96225e-06	1.29539e-05	2.01292e-05	3.66569e-06	0.000123197	1.15067e-06	0	2.36433e-06	9.36144e-06	1.30579e-05	4.87918e-05	9.89402e-05	0	6.07299e-05	1.29038e-05	2.08839e-05	0.000278866	1.69743e-05	4.92844e-06	1.22003e-05	3.94507e-05	1.23766e-05	6.5879e-06	3.52375e-06	8.23135e-06	2.10414e-06	3.32329e-06	5.98604e-06	2.11696e-05	4.4794e-06	6.32694e-06	4.23821e-05	4.90822e-05	5.41916e-06	0.000104193	6.05327e-06	4.61993e-05	2.849e-05	9.07036e-06	3.715e-05	3.97519e-05	4.44625e-06	3.11082e-05	4.01201e-05	0	0	1.1407e-05	2.4e-05
PWY-6383	mono-trans, poly-cis decaprenyl phosphate biosynthesis	3.53688e-06	1.58397e-05	9.95447e-06	8.81009e-07	0.000233053	5.47464e-05	1.55361e-06	1.56018e-06	6.28049e-06	1.43747e-05	9.33517e-06	1.9576e-05	2.86077e-05	5.93339e-05	8.28493e-06	2.25747e-06	8.52184e-05	6.22798e-06	7.72131e-07	1.40845e-05	5.15008e-05	0	2.13805e-06	7.93901e-07	7.77206e-07	1.32493e-06	4.04522e-06	1.73647e-06	0	8.44908e-07	0	5.75797e-06	2.04894e-06	1.46766e-05	7.65742e-05	8.1305e-07	2.09203e-05	2.19731e-06	5.32002e-05	9.57501e-05	2.1847e-05	9.28446e-06	3.61753e-05	4.36541e-05	2.0574e-06	1.77382e-05	3.28208e-05	4.70051e-06
PWY-5177	glutaryl-CoA degradation	0	1.16673e-06	4.1531e-06	1.43814e-05	0.00074709	2.53616e-05	1.24628e-05	1.48193e-05	1.53673e-05	1.17387e-05	9.69839e-05	1.81458e-05	0	0	2.60915e-05	3.82441e-05	1.07903e-05	8.97346e-07	1.84832e-05	0	3.89374e-05	1.19129e-05	3.46824e-05	7.94259e-07	7.34623e-05	3.99203e-05	9.08827e-05	3.38346e-05	0	2.53494e-06	5.6496e-06	2.25402e-05	4.09824e-06	0	1.94022e-06	0	3.61142e-06	0	2.63614e-05	0	9.88451e-07	0	1.25325e-05	0	0.000157958	4.06615e-05	0	0
DHGLUCONATE-PYR-CAT-PWY	glucose degradation (oxidative)	1.09128e-06	9.37926e-06	1.22392e-05	1.67418e-05	0	2.20605e-05	6.61091e-06	4.42744e-05	1.12348e-05	8.34017e-05	7.11209e-05	0.000272085	8.25508e-05	0.000364352	1.0167e-05	1.36183e-05	6.93589e-06	0	0	4.17285e-06	5.65178e-06	0	4.61054e-06	9.78337e-07	0	5.04484e-06	2.79874e-06	0	1.26631e-07	5.9725e-06	5.68311e-06	1.17306e-05	4.22969e-06	6.41507e-07	1.1366e-05	1.17399e-06	3.12192e-06	1.34327e-06	3.79186e-06	3.21383e-05	5.06374e-05	5.81852e-06	1.65812e-05	3.36368e-05	0.000177295	1.3005e-05	2.48738e-05	0
PWY-7097	vanillin and vanillate degradation I	7.98103e-06	1.15895e-05	1.79708e-05	3.25936e-06	0.000112438	1.02299e-06	0	2.10289e-06	8.35846e-06	1.16195e-05	4.35128e-05	8.84653e-05	0	5.41082e-05	1.15162e-05	1.86506e-05	0.0002525	1.52149e-05	4.38533e-06	1.08618e-05	3.56708e-05	1.10427e-05	5.86208e-06	3.13784e-06	7.33857e-06	1.87073e-06	2.97183e-06	5.33702e-06	1.88614e-05	3.98401e-06	5.63704e-06	3.80998e-05	4.37323e-05	4.81812e-06	9.31478e-05	5.39544e-06	4.15365e-05	2.54488e-05	8.11051e-06	3.34987e-05	3.57662e-05	3.98054e-06	2.80698e-05	3.66365e-05	0	0	1.01979e-05	2.16626e-05
PWY-6338	superpathway of vanillin and vanillate degradation	7.98103e-06	1.15895e-05	1.79708e-05	3.25936e-06	0.000112438	1.02299e-06	0	2.10289e-06	8.35846e-06	1.16195e-05	4.35128e-05	8.84653e-05	0	5.41082e-05	1.15162e-05	1.86506e-05	0.0002525	1.52149e-05	4.38533e-06	1.08618e-05	3.56708e-05	1.10427e-05	5.86208e-06	3.13784e-06	7.33857e-06	1.87073e-06	2.97183e-06	5.33702e-06	1.88614e-05	3.98401e-06	5.63704e-06	3.80998e-05	4.37323e-05	4.81812e-06	9.31478e-05	5.39544e-06	4.15365e-05	2.54488e-05	8.11051e-06	3.34987e-05	3.57662e-05	3.98054e-06	2.80698e-05	3.66365e-05	0	0	1.01979e-05	2.16626e-05
PWY-7198	pyrimidine deoxyribonucleotides de novo biosynthesis IV	0	2.04177e-06	0	0.000103167	1.15273e-05	3.97857e-05	5.5075e-05	2.04386e-05	4.84094e-05	2.52321e-05	5.69336e-05	0	0	0	1.83439e-05	1.77948e-05	7.89966e-05	7.84355e-06	3.05294e-05	0	4.77038e-06	2.22952e-05	2.37372e-05	6.01379e-06	2.2891e-05	3.53747e-05	6.78535e-06	1.51998e-05	4.87974e-07	5.91102e-06	3.09553e-05	2.57747e-05	0	0	0	0	3.15976e-06	0	1.42229e-05	7.82208e-06	3.45864e-06	0	2.43874e-06	2.26402e-05	0.00103761	0	0	0
CODH-PWY	reductive acetyl coenzyme A pathway	0	0	7.32015e-05	8.80876e-07	0.000264845	3.95527e-05	3.51395e-06	1.56057e-06	1.66739e-05	8.12674e-06	5.32189e-05	4.99797e-05	3.30148e-06	1.72797e-06	3.22696e-06	6.78719e-06	0.000187491	3.70368e-05	5.1484e-07	2.24783e-06	1.81789e-06	6.82079e-05	3.77802e-06	7.94179e-07	3.68329e-05	2.27616e-05	7.76071e-07	5.76177e-05	1.68702e-06	0	8.05625e-06	4.46821e-05	0	0	0	0	1.98116e-05	0	0	1.87511e-05	4.42787e-05	0	0.000167843	7.18783e-05	1.96913e-05	1.59929e-06	0	0
PWY-6505	L-tryptophan degradation XII (Geobacillus)	0	5.84886e-06	9.00952e-06	0	0.000139791	2.2186e-06	0	0	0	4.57173e-06	4.883e-05	5.41747e-05	1.30622e-05	5.16161e-05	1.08168e-05	5.99074e-06	0.000136333	1.64305e-05	4.52368e-06	0	0.000194758	1.36854e-06	5.95067e-06	0	2.50828e-06	5.39413e-06	3.11259e-06	0	2.01722e-06	2.18052e-06	1.72701e-06	2.1571e-06	1.31767e-05	2.88059e-06	1.7846e-05	0	1.10448e-05	0	1.70598e-05	0.000131661	5.82897e-05	0	7.41879e-05	0.00011245	1.17616e-05	5.61227e-06	2.85005e-05	0
PWY-1361	benzoyl-CoA degradation I (aerobic)	3.31384e-06	4.78132e-06	5.63361e-06	4.56855e-06	1.1162e-05	3.68413e-06	0	3.18509e-06	2.03047e-05	1.14551e-05	5.32182e-05	0.000223851	8.25594e-05	0.000118517	1.07195e-05	1.71692e-05	0.000120069	1.80489e-05	2.10323e-06	2.02142e-06	3.97449e-06	4.16313e-06	0	3.04788e-06	1.80308e-06	0	1.62491e-06	6.54682e-06	0	1.37495e-05	1.55385e-06	8.07975e-06	1.57042e-05	0	7.90033e-05	1.14508e-05	8.43078e-05	6.54243e-05	6.53336e-06	2.56551e-05	4.91149e-05	0	0	2.95774e-05	0	1.19935e-05	1.61759e-05	2.4968e-05
PWY-5654	2-amino-3-carboxymuconate semialdehyde degradation to 2-oxopentenoate	4.19733e-06	1.22695e-05	1.15584e-05	1.59458e-06	0.000107404	2.7499e-05	9.07278e-06	6.39754e-06	4.33316e-06	6.65186e-06	3.98954e-05	4.08048e-05	7.05021e-06	5.60616e-05	1.25527e-05	2.38656e-05	8.62021e-05	1.61804e-05	4.86649e-06	3.73465e-06	0.000134437	1.28583e-06	3.86903e-06	1.09558e-06	1.14065e-06	4.09584e-06	2.69419e-06	2.98364e-06	2.35292e-06	5.3658e-06	1.76173e-06	9.85157e-06	1.49087e-05	2.98511e-06	3.86805e-05	3.40624e-06	2.71858e-05	8.9043e-06	1.23491e-05	0.000190506	4.85943e-05	9.61993e-06	5.25155e-05	8.53028e-05	6.44592e-06	6.25967e-06	2.20987e-05	2.2991e-06
PWY-5647	2-nitrobenzoate degradation I	3.43745e-06	1.32293e-05	1.33089e-05	4.78375e-07	9.23523e-05	3.97239e-06	5.83645e-06	4.64831e-06	4.6287e-06	8.18392e-06	4.38717e-05	4.79815e-05	8.72535e-06	6.6558e-05	1.35541e-05	1.39231e-05	8.70474e-05	1.03239e-05	5.96419e-06	3.94094e-06	0.000155122	8.78218e-07	3.78853e-06	1.24252e-06	1.39054e-06	4.779e-06	3.1892e-06	3.27978e-06	2.65663e-06	5.77846e-06	2.05738e-06	6.86878e-06	9.91486e-06	1.73023e-06	3.36797e-05	3.92899e-06	1.9241e-05	7.9904e-06	1.10503e-05	0.000188834	4.17659e-05	1.14583e-05	5.307e-05	7.90378e-05	6.24363e-06	7.66667e-06	2.19916e-05	2.85295e-06
PWY-5005	biotin biosynthesis II	6.37537e-06	1.08436e-05	9.341e-06	3.70799e-05	0.000106505	8.31478e-05	0	1.56636e-05	1.00122e-05	4.96348e-05	3.26563e-05	1.26933e-05	0	0	3.87836e-06	8.14407e-06	2.11761e-05	5.3839e-07	1.1415e-05	2.02294e-06	3.5584e-05	7.12155e-05	0.000102471	3.09649e-06	3.66759e-05	1.27013e-05	3.75377e-05	9.12816e-06	7.60461e-07	1.77442e-06	1.28182e-05	3.1566e-05	7.37318e-06	1.54823e-06	9.01305e-06	9.26839e-06	7.03919e-06	9.88634e-07	5.18662e-06	2.14211e-05	6.22411e-06	7.64737e-06	2.92634e-06	1.97115e-05	0.000156375	6.21304e-05	5.76553e-05	0
PWY-7159	chlorophyllide a biosynthesis III (aerobic, light independent)	1.24869e-06	2.58867e-06	9.40261e-06	0	0.000221929	0	0	0	0	1.8965e-05	1.03024e-05	2.59536e-05	0	0	1.14167e-05	2.36829e-06	0.000500169	2.21164e-05	1.19702e-06	5.68681e-05	2.68462e-05	1.18919e-06	1.10207e-06	2.27233e-06	2.7518e-06	1.0203e-06	2.28968e-06	3.38717e-06	0	6.22504e-07	0	9.21012e-07	1.29696e-05	4.18038e-06	1.20684e-05	0	7.49862e-06	0	2.97146e-06	3.62796e-05	2.3482e-06	0	3.29899e-05	8.86277e-06	1.84457e-06	0	7.0972e-06	0
PWY-5531	chlorophyllide a biosynthesis II (anaerobic)	1.24869e-06	2.58867e-06	9.40261e-06	0	0.000221929	0	0	0	0	1.8965e-05	1.03024e-05	2.59536e-05	0	0	1.14167e-05	2.36829e-06	0.000500169	2.21164e-05	1.19702e-06	5.68681e-05	2.68462e-05	1.18919e-06	1.10207e-06	2.27233e-06	2.7518e-06	1.0203e-06	2.28968e-06	3.38717e-06	0	6.22504e-07	0	9.21012e-07	1.29696e-05	4.18038e-06	1.20684e-05	0	7.49862e-06	0	2.97146e-06	3.62796e-05	2.3482e-06	0	3.29899e-05	8.86277e-06	1.84457e-06	0	7.0972e-06	0
PWY-7374	1,4-dihydroxy-6-naphthoate biosynthesis I	0	8.7837e-07	4.78085e-06	5.18383e-07	8.27996e-05	5.3323e-06	0	0	1.70493e-06	2.26008e-06	2.17934e-05	3.20654e-05	0	9.89327e-05	1.83377e-06	4.82827e-06	0.000172677	3.68515e-05	8.99736e-06	3.7804e-06	0.000138464	1.96582e-06	6.7571e-06	0	9.77288e-06	3.60371e-06	1.40226e-05	3.38957e-06	0	7.06843e-06	0	1.41988e-06	3.39855e-06	0	3.40085e-06	6.20959e-07	1.13491e-05	2.00986e-06	3.60932e-06	3.67323e-05	2.71446e-05	3.05198e-06	0.000103705	4.19247e-05	5.57665e-05	5.01487e-06	8.93628e-06	2.30392e-06
PWY-1541	superpathway of taurine degradation	1.08995e-06	4.18944e-06	6.88064e-06	5.0349e-07	0.000173887	0	0	0	2.77192e-06	0	1.62348e-05	5.68411e-05	0	1.01982e-05	5.10979e-06	1.81012e-06	5.56678e-05	1.19532e-06	1.06988e-05	8.10395e-06	0.000215158	0	0	2.26419e-06	7.998e-06	6.97923e-06	1.96383e-06	3.6492e-06	0	2.89485e-06	0	3.86082e-06	7.78265e-05	5.80242e-06	1.94456e-05	0	2.9063e-06	1.97562e-06	9.4106e-06	2.12517e-05	5.5268e-05	2.38075e-06	0	9.15535e-06	2.35404e-05	0	2.6557e-06	6.40861e-06
PWY-6641	superpathway of sulfolactate degradation	9.49325e-07	5.64721e-06	5.86459e-06	4.89567e-07	0.000114397	1.99936e-06	0	2.05647e-07	1.0722e-05	4.97533e-06	8.8488e-06	3.41841e-05	1.39909e-05	2.57666e-05	6.68576e-06	0	3.72693e-05	2.15679e-06	1.16018e-05	8.15291e-06	0.000279548	7.09849e-07	3.3353e-06	2.38933e-06	8.08519e-06	6.86843e-06	1.82606e-06	3.10722e-06	1.18704e-06	2.48968e-06	8.65078e-07	5.13885e-06	3.21472e-05	1.17302e-06	2.2227e-05	0	7.45734e-06	1.21329e-06	2.11164e-05	2.06666e-05	4.98991e-05	0	4.7769e-06	7.47898e-06	2.87856e-05	0	0	1.63398e-05
PWY-7391	isoprene biosynthesis II (engineered)	0	0	1.05524e-05	0	6.85974e-05	6.07809e-06	0	0	0	0	0	6.06381e-05	0	0	0	0	4.56257e-05	6.46723e-06	2.05138e-06	5.35278e-06	4.22525e-05	0	0	1.19304e-06	6.73278e-06	2.25461e-05	1.46099e-05	0	0	3.42426e-06	0	5.66385e-06	4.20691e-05	1.9861e-06	6.77531e-06	3.1625e-06	8.85816e-06	2.91449e-06	1.76487e-05	7.25289e-06	1.09598e-05	8.85546e-06	3.68556e-05	0.000209079	8.50813e-06	3.03826e-05	0.000190204	0
PWY-7373	superpathway of demethylmenaquinol-6 biosynthesis II	0	0	6.14402e-07	0	6.77231e-05	5.31845e-07	0	1.12647e-06	0	0	0	1.45671e-05	0	0	0	1.66331e-06	2.04975e-05	7.33644e-06	0	1.58631e-06	4.96122e-05	0	0	0	0	0	1.69131e-07	0	0	0	0	0	0	0	1.04465e-06	5.08716e-07	3.98212e-06	1.81178e-06	1.68912e-06	1.96097e-07	9.88812e-06	0	0.00126921	3.50944e-05	5.30159e-06	6.55681e-06	8.35208e-06	1.97578e-06
PWY-5677	succinate fermentation to butanoate	0	0	0	2.79213e-05	0.00013493	2.65356e-05	1.25727e-05	1.15868e-06	3.56807e-05	2.07195e-05	3.44912e-05	0	0	1.15972e-06	8.90659e-06	1.16305e-05	4.53901e-05	5.92156e-05	4.1657e-05	6.72364e-06	9.26574e-06	8.33359e-06	3.30036e-06	1.12651e-06	4.89997e-05	4.37351e-05	3.04664e-05	1.29998e-05	0	0	1.20161e-05	2.13779e-05	3.04996e-06	0	2.88891e-06	0	6.13023e-06	4.58936e-06	3.53549e-05	7.28528e-06	6.7773e-06	0	6.05091e-06	9.87244e-06	0.000228673	2.38642e-06	0	0
PWY-6107	chlorosalicylate degradation	4.63396e-06	7.71109e-06	1.45437e-05	2.64043e-06	2.55159e-05	3.173e-05	1.33962e-05	1.04154e-05	6.92977e-06	1.13738e-05	2.15657e-05	2.59136e-06	0	7.78457e-07	1.07282e-05	2.29617e-05	7.77933e-05	5.32278e-06	3.08368e-06	0	1.96088e-05	1.27484e-06	1.23789e-05	3.55242e-06	0	0	0	1.30205e-06	1.26682e-06	3.16433e-06	6.05034e-07	4.20312e-06	2.36536e-05	2.32208e-06	2.08387e-05	1.82438e-06	1.38672e-05	5.541e-06	3.05865e-05	4.31375e-05	0.000110114	0	0.000109268	4.30941e-05	0	0	0	0
LIPASYN-PWY	phospholipases	1.06825e-05	4.30596e-06	2.23958e-05	0	0	7.34903e-06	0	1.93891e-06	0	1.12913e-06	2.27344e-06	1.81712e-05	0	6.48757e-07	0	0	5.78504e-05	0	0	6.83881e-06	1.74804e-05	0	2.18172e-06	1.95334e-06	4.48217e-06	2.12407e-06	9.20826e-06	3.16143e-06	0	0	0	3.91739e-06	3.01698e-05	7.51887e-06	3.79587e-05	2.97973e-06	1.47554e-05	1.28776e-05	8.21974e-06	1.3875e-05	1.65311e-05	0	2.84494e-05	4.02941e-05	0	0	0	0
PWY-5529	superpathway of bacteriochlorophyll a biosynthesis	0	0	0	0	0.000104688	0	0	0	0	0	5.93957e-06	1.15551e-05	0	0	0	0	0.00047492	1.27896e-05	0	4.62545e-05	2.54293e-05	0	0	2.66706e-06	0	0	0	0	0	9.61371e-07	0	0	9.38168e-06	0	5.22862e-06	0	5.79941e-06	0	0	3.2337e-05	2.78247e-06	0	2.72762e-05	0	2.16193e-06	0	0	0
CHLOROPHYLL-SYN	chlorophyllide a biosynthesis I (aerobic, light-dependent)	0	2.58867e-06	9.40261e-06	0	6.20688e-05	0	0	0	0	1.8965e-05	9.33199e-06	6.67292e-06	0	0	1.14167e-05	2.36829e-06	0.000441109	7.84248e-06	1.19702e-06	5.29039e-05	1.61043e-05	0	0	1.78578e-06	0	1.0203e-06	0	0	0	6.82341e-07	0	9.21012e-07	5.40588e-06	0	3.01213e-06	0	3.67965e-06	0	0	3.04445e-05	1.71074e-06	0	2.54698e-05	0	1.43543e-06	0	7.0972e-06	0
PWY-7616	methanol oxidation to carbon dioxide	4.13473e-06	1.09979e-05	8.66827e-06	1.27725e-06	6.89411e-05	4.05356e-05	2.1737e-06	0	8.42959e-06	1.48204e-05	1.2527e-05	2.85618e-05	3.25612e-05	7.37837e-05	2.29855e-06	1.62408e-06	5.59783e-05	5.95028e-06	0	7.51843e-06	4.04097e-05	0	1.23747e-06	0	8.25365e-07	1.21258e-06	3.41495e-06	1.14214e-06	0	0	0	4.01639e-06	2.95121e-06	9.03117e-06	2.14096e-05	0	2.00886e-05	2.21375e-06	2.22056e-06	5.14162e-05	1.24174e-05	4.92412e-06	1.18935e-05	4.24942e-05	4.2867e-06	1.48876e-05	4.03898e-05	6.20388e-06
PWY1G-0	mycothiol biosynthesis	1.84606e-06	7.00175e-06	4.06537e-06	5.41735e-07	0.000155347	3.00209e-05	9.62158e-07	4.69704e-07	3.65035e-06	7.26687e-06	5.55968e-06	1.03467e-05	1.20037e-05	2.93261e-05	1.01151e-06	1.36611e-06	5.51462e-05	8.27699e-06	0	6.37459e-06	2.75533e-05	0	3.90624e-07	9.92873e-07	2.27306e-07	6.94694e-07	3.37405e-06	5.41025e-07	0	5.23747e-07	0	2.80912e-06	1.25127e-06	7.8549e-06	1.34568e-05	4.91175e-07	1.47482e-05	9.9296e-07	2.24921e-05	4.58299e-05	1.40789e-05	2.79062e-06	3.18202e-05	2.54936e-05	2.37026e-06	6.79868e-06	1.32083e-05	2.37094e-06
PWY-1882	superpathway of C1 compounds oxidation to CO2	0	0	1.27912e-05	0	4.77248e-05	3.47167e-07	0	0	1.22397e-06	0	6.33338e-06	2.03268e-05	0	0	0	4.77643e-06	8.50019e-05	4.69533e-06	3.13677e-06	5.48239e-06	2.70648e-05	0	1.12704e-05	1.16798e-06	1.3777e-06	0	1.10874e-06	0	0	0	1.00925e-06	0	5.69543e-06	0	1.6085e-06	0	1.5436e-05	0	1.14656e-05	4.55446e-05	2.63574e-05	0	7.67941e-05	7.9803e-05	6.82572e-06	0	2.35695e-05	0
PWY-6572	chondroitin sulfate degradation I (bacterial)	0	0	0	4.69624e-06	0	8.2197e-07	6.24489e-07	0	8.98474e-07	4.00264e-06	6.69761e-07	3.54509e-06	0	9.5327e-06	2.37268e-06	3.54576e-06	0	0	7.05246e-06	0	2.92274e-05	5.89789e-06	5.56345e-06	0.000114681	2.65337e-05	6.00134e-06	0	1.13823e-05	6.01997e-06	8.37674e-06	4.62306e-06	9.73625e-05	0	0	2.82056e-06	3.24813e-06	2.78094e-06	2.52648e-06	1.77266e-06	1.0909e-06	2.47874e-06	0	0	0	0.000334805	0	0	1.81844e-05
PWY-6944	androstenedione degradation	5.82479e-07	0	1.74639e-06	0	3.10492e-05	1.33155e-05	0	0	6.67636e-06	2.3752e-06	8.22042e-06	9.56564e-05	3.6096e-05	5.48696e-05	0	0	6.86333e-05	9.55201e-06	1.38114e-06	3.34434e-06	6.72853e-05	1.24963e-06	1.79239e-06	8.3167e-07	1.2596e-06	4.91959e-06	4.68565e-06	3.56661e-06	0	0	2.56948e-06	4.08788e-06	3.69814e-06	3.24547e-06	6.65636e-06	0	6.36803e-07	0	4.79062e-06	2.71309e-05	1.94705e-05	0	8.30369e-06	2.43742e-05	2.07595e-06	5.11717e-06	5.33385e-06	1.14714e-05
PWY-6210	2-aminophenol degradation	0	2.252e-06	3.49782e-06	0	7.85576e-05	8.45092e-07	0	0	0	1.72263e-06	2.2859e-05	2.04846e-05	4.58957e-06	1.87704e-05	4.60596e-06	0	7.19655e-05	8.60014e-06	1.73858e-06	0	0.000111544	0	2.45563e-06	0	9.36957e-07	2.26571e-06	1.18543e-06	0	8.23798e-07	7.82451e-07	7.17756e-07	7.771e-07	6.17726e-06	1.5985e-06	6.92686e-06	0	4.40736e-06	0	8.68346e-06	6.57713e-05	3.1362e-05	0	2.70143e-06	9.92059e-07	0	0	0	0
PWY-6957	mandelate degradation to acetyl-CoA	0	0	1.15562e-05	0	5.66297e-05	0	0	0	0	0	0	0	0	0	0	0	9.2802e-05	7.64864e-06	5.22743e-06	0	3.02677e-05	0	4.35668e-06	0	0	0	0	0	0	0	0	0	8.14599e-06	0	0	0	1.21913e-05	0	1.82334e-05	5.47663e-05	8.9663e-05	0	0	3.19364e-05	0	0	0	0
PWY-722	nicotinate degradation I	9.24647e-07	5.21689e-07	6.76014e-06	4.99234e-06	1.22494e-05	2.32526e-05	0	1.70011e-05	3.9937e-06	2.77354e-05	0	8.80572e-06	1.72554e-05	0.000151832	5.26509e-07	6.98172e-06	3.04292e-05	2.59795e-07	0	4.32922e-05	1.53243e-05	7.66668e-07	1.37386e-06	0	1.08148e-05	2.42352e-06	2.69131e-06	0	2.8155e-06	1.98583e-06	0	2.14331e-06	7.17275e-06	0	2.17791e-05	0	4.2032e-06	7.81036e-07	6.63806e-06	1.0432e-05	1.5001e-05	3.90084e-06	0	0	0	0	0	0
P621-PWY	nylon-6 oligomer degradation	0	6.61275e-06	2.0344e-06	1.67768e-06	2.77223e-05	2.0969e-05	8.83177e-06	5.84104e-06	4.52523e-06	6.96555e-06	1.32191e-05	0	0	1.43309e-05	6.89417e-06	1.65411e-05	2.68219e-05	3.38734e-06	8.72462e-06	1.09921e-06	1.58521e-05	7.90988e-07	6.81836e-06	1.9361e-06	8.99479e-07	9.50795e-06	1.54141e-05	8.19065e-07	0	0	0	1.4194e-06	1.07688e-05	0	3.78298e-06	0	9.16938e-06	0	1.77407e-05	2.64347e-05	7.32998e-05	0	5.34778e-05	1.72155e-05	0	0	0	0
PWY-3801	sucrose degradation II (sucrose synthase)	0	0	0	0	4.21145e-05	0	0	0	0	0	0	0	0	0	0	0	0.000397064	6.71221e-06	0	0	0	0	0	0	0	0	0	0	0	0	0	0	0	0	0	0	4.0195e-05	0	0	0	3.70296e-06	0	0	2.23541e-05	0	0	0	0
VALDEG-PWY	L-valine degradation I	0	0	0	0	0.00029299	0	0	0	0	0	0	0	0	0	0	0	4.19024e-06	1.34591e-06	9.24374e-06	3.36733e-06	6.4641e-05	0	1.13417e-06	0	1.40511e-06	3.9739e-06	0	0	0	0	0	0	1.07367e-05	0	0	0	0	0	6.09279e-06	1.20575e-05	2.06793e-05	0	1.87569e-05	1.79074e-05	5.53809e-06	0	0	0
PWY-5088	L-glutamate degradation VIII (to propanoate)	0	0	0	0	0.000186394	0	0	1.54386e-05	0	1.59963e-05	1.37107e-06	0	0	0	0	2.53475e-06	2.6861e-05	0	0	0	0	1.10865e-05	3.39657e-05	0	0	0	0	0	0	0	0	0	4.58325e-06	0	0	0	0	0	0	0	0	3.40528e-05	0	0	6.17928e-06	3.90269e-05	5.66848e-05	0
PWY-7255	ergothioneine biosynthesis I (bacteria)	0	0	0	0	7.9843e-05	1.09963e-05	0	0	0	0	0	8.92559e-06	0	4.00556e-05	0	0	6.56838e-05	3.58777e-06	0	3.36873e-06	1.98647e-05	0	6.27622e-07	0	3.09196e-07	8.83521e-07	1.55206e-06	8.70104e-07	0	0	0	0	0	1.0322e-06	0	8.13864e-07	1.93402e-05	0	1.52536e-06	5.61546e-05	1.0835e-05	0	1.38804e-05	1.66569e-06	2.05006e-06	0	5.27899e-06	4.73888e-06
PWY-5198	factor 420 biosynthesis	0	3.56949e-06	4.63142e-06	0	1.09573e-05	2.38939e-06	0	0	0	2.14445e-06	2.77798e-06	5.76131e-06	0	8.48368e-07	0	6.4686e-07	0.000112551	5.44345e-05	0	1.45712e-05	3.43681e-06	0	5.99642e-07	5.95724e-07	0	1.22345e-06	0	0	0	0	0	9.67746e-07	5.95141e-07	0	1.46757e-06	0	3.31244e-06	0	0	2.81072e-05	1.00827e-05	0	3.54965e-05	0	2.69009e-06	0	2.91973e-06	0
P241-PWY	coenzyme B biosynthesis	0	0	1.85666e-06	0	0	2.74032e-07	0	0	0	0	4.18356e-07	4.48091e-06	7.64746e-06	9.36051e-06	1.86554e-06	0	3.22558e-06	0	1.0513e-06	3.75354e-06	1.50936e-06	0	0	0	6.44486e-07	6.0514e-07	2.6957e-07	0	0	0	0	5.23268e-07	0	3.45375e-07	4.85591e-05	0	3.63021e-06	7.46965e-07	0	0	0	0	0	0	1.61196e-06	0	0	0
PWY-6167	flavin biosynthesis II (archaea)	0	0	0	0	0	4.2324e-06	0	0	0	0	0	0	0	1.44179e-06	0	0	0	0.000146493	0	9.3579e-06	0	0	1.26016e-06	1.32362e-06	0	0	0	0	0	0	0	5.37276e-06	0	0	0	0	0	0	0	1.61034e-06	1.66139e-05	0	3.09014e-05	0	2.30881e-06	0	0	0
PWY-1501	mandelate degradation I	0	0	3.05981e-06	0	1.60705e-05	0	0	0	0	0	0	0	0	0	0	0	2.96089e-05	2.05817e-06	1.97847e-06	0	8.38229e-06	8.3537e-07	3.35099e-06	2.36685e-06	0	0	0	0	0	0	0	1.8515e-06	2.01614e-06	0	0	0	3.06936e-06	0	1.72942e-05	2.5095e-05	3.9678e-05	0	2.28386e-05	1.33491e-05	0	0	0	0
PWY-6731	starch degradation III	0	4.36939e-06	0	0	4.49805e-05	0	0	0	0	0	0	4.32143e-06	9.30116e-06	1.18711e-05	3.03027e-06	0	5.47292e-05	5.60456e-06	0	0	6.80906e-06	0	0	0	0	0	0	0	0	1.05628e-06	1.00921e-06	0	1.28089e-06	2.57991e-06	4.24126e-06	0	4.51226e-06	0	0	0	3.70395e-06	2.98867e-06	4.13911e-05	0	1.53898e-06	0	0	1.97523e-06
PWY-6713	L-rhamnose degradation II	0	3.62994e-06	4.4209e-06	1.09766e-06	0	2.08999e-06	5.26814e-06	0	9.61409e-06	0	0	1.17544e-06	0	5.92521e-06	4.52229e-06	0	2.07012e-05	0	1.18358e-06	0	1.22741e-05	0	3.1124e-06	0	2.21899e-06	3.11503e-06	1.87787e-06	8.04054e-07	0	3.12224e-06	0	8.83725e-06	1.83431e-05	1.27692e-06	3.23649e-05	0	7.53325e-06	9.67912e-07	7.74615e-06	4.4649e-06	4.48135e-06	0	0	1.09749e-06	1.44258e-06	0	0	1.37673e-07
PWY-4722	creatinine degradation II	0	0	1.54143e-06	0	1.68494e-05	0	0	0	0	0	0	0	0	1.27412e-05	0	0	0	0	7.54419e-06	0	7.79834e-05	0	1.49296e-06	0	0	7.68577e-06	1.30138e-05	0	0	0	0	0	1.02762e-06	0	0	0	4.46557e-07	0	1.49892e-05	1.34203e-06	2.95898e-06	0	0	0	0	0	0	0
PWY-6165	chorismate biosynthesis II (archaea)	0	0	0	0	0	4.18269e-06	0	0	0	0	1.56065e-06	0	0	1.15349e-06	0	0	1.46183e-05	0.000118038	0	7.48903e-06	0	0	1.00815e-06	1.05892e-06	0	3.28058e-06	0	0	0	0	0	0	0	0	0	0	0	0	0	1.66998e-06	1.502e-05	0	0	0	8.00049e-06	0	0	0
P261-PWY	coenzyme M biosynthesis I	0	0	0	0	5.31546e-05	1.05289e-05	0	0	0	0	0	6.74751e-06	3.67397e-07	0	0	0	2.95868e-05	4.7472e-06	0	1.07914e-06	2.83e-05	0	1.25801e-06	0	8.84815e-07	0	0	0	0	3.0084e-06	0	0	0	0	0	0	3.86927e-06	0	1.27765e-06	7.73215e-06	6.71206e-06	0	5.282e-06	4.12545e-06	1.84568e-06	0	0	0
PWY-7084	nitrifier denitrification	0	0	3.88348e-06	0	0	0	0	0	0	0	0	1.50779e-05	0	0	0	0	2.77919e-06	1.31427e-06	0	1.47496e-06	0	0	0	0	9.10535e-07	0	0	0	0	0	0	0	0	0	0	0	6.97168e-06	0	0	0	0	0	2.7827e-05	9.98974e-05	5.74635e-06	3.55627e-06	4.46316e-06	0
PWY-6654	phosphopantothenate biosynthesis III	0	0	0	0	0	2.5401e-06	0	0	0	0	0	0	0	8.65154e-07	0	0	0	8.86707e-05	0	5.61302e-06	0	0	7.56142e-07	7.94219e-07	0	0	0	0	0	0	0	3.22465e-06	0	0	0	0	0	0	0	8.94716e-07	9.86756e-06	0	1.80628e-05	0	1.84876e-06	0	0	0
PWY-6404	superpathway of mycolyl-arabinogalactan-peptidoglycan complex biosynthesis	0	0	0	0	0	2.2694e-05	0	0	0	0	0	0	0	1.79127e-05	0	0	0	0	0	0	0	0	7.8968e-07	0	0	0	0	1.6702e-06	0	0	0	0	0	0	0	0	0	0	1.40067e-06	4.71855e-05	0	0	1.86636e-05	0	0	0	3.03919e-05	0
PWY-6397	mycolyl-arabinogalactan-peptidoglycan complex biosynthesis	0	0	0	5.03534e-07	7.72012e-05	6.16109e-06	0	0	0	0	0	0	0	4.80875e-06	0	0	2.58676e-06	0	0	4.61808e-07	1.0922e-05	0	2.1193e-07	0	0	0	4.4883e-07	4.54002e-07	0	0	0	0	0	6.10588e-07	0	0	0	0	3.79521e-07	1.2884e-05	0	0	5.06845e-06	0	0	6.94325e-06	9.90537e-06	0
PWY-5392	reductive TCA cycle II	0	0	0	0	6.84883e-05	0	0	0	0	0	0	0	0	0	0	0	2.59608e-05	0	0	0	0	0	0	0	0	0	0	0	0	0	0	0	0	0	0	0	2.1969e-05	0	0	0	1.03426e-05	0	9.73432e-06	0	0	0	0	0
PWY-3941	&beta;-alanine biosynthesis II	0	0	0	0	1.69499e-05	0	0	0	0	0	0	0	0	0	0	0	3.28437e-06	1.11407e-06	5.98906e-06	2.50436e-06	5.09063e-05	0	6.29626e-07	0	1.10458e-06	2.99663e-06	0	0	0	0	0	0	0	0	0	0	0	0	4.02822e-07	1.05927e-06	1.31158e-05	0	1.15934e-05	5.96922e-06	0	0	0	0
PWY-5532	adenosine nucleotides degradation IV	0	0	0	4.83248e-06	8.32728e-06	1.25413e-06	0	5.65117e-06	8.97197e-06	0	7.75067e-06	0	0	0	0	0	0	2.63846e-06	0	0	0	4.76867e-06	1.82296e-05	0	2.71549e-06	1.26371e-05	3.37374e-06	0	0	0	1.45061e-06	0	3.04187e-06	0	0	0	0	0	0	2.67981e-06	0	0	0	0	1.78139e-06	0	0	0
P341-PWY	glycolysis V (Pyrococcus)	0	0	0	4.40407e-06	0	2.32323e-05	1.46439e-06	0	1.19202e-05	4.51825e-06	1.13695e-05	0	0	0	0	0	0	0	5.1467e-06	0	0	0	0	0	0	1.21339e-05	0	0	0	0	2.01826e-06	0	0	0	0	0	0	0	0	1.34061e-05	0	0	0	0	1.69277e-05	0	0	0
PWY-6581	spirilloxanthin and 2,2'-diketo-spirilloxanthin biosynthesis	0	0	0	0	6.6242e-05	0	0	0	0	0	0	0	0	0	0	0	0	0	0	3.45895e-06	7.36907e-06	0	0	7.94298e-07	0	0	0	0	0	0	0	0	0	0	0	0	1.1408e-06	0	0	0	0	0	0	0	0	0	0	0
PWY-6174	mevalonate pathway II (archaea)	0	0	0	0	0	3.13479e-06	0	0	0	0	0	0	0	1.49985e-06	0	0	1.00872e-05	7.32971e-06	0	3.85893e-06	0	0	0	9.19917e-07	0	0	0	0	0	0	0	3.60026e-06	0	0	0	0	0	0	0	1.39554e-06	7.91038e-06	0	2.43038e-05	0	3.95775e-06	0	0	0
PWY-7046	4-coumarate degradation (anaerobic)	0	0	0	0	1.06735e-05	4.55543e-06	0	0	0	0	0	0	0	0	0	0	5.45893e-06	0	0	0	1.75088e-06	0	0	0	0	0	0	0	0	0	0	0	1.75698e-06	0	0	0	0	0	9.91385e-07	2.54773e-06	0	0	1.13766e-05	6.53003e-06	0	0	0	0
PWY-5656	mannosylglycerate biosynthesis I	0	0	0	0	0	2.52757e-06	0	0	0	0	0	0	0	0	0	0	0	1.18047e-05	0	5.3779e-06	0	0	7.53155e-07	7.66935e-07	0	0	0	0	0	0	0	0	0	0	0	0	0	0	0	0	4.01579e-06	0	1.24401e-05	0	0	0	0	0
PWY-6948	sitosterol degradation to androstenedione	0	0	0	0	0	8.74282e-06	0	0	0	0	0	0	0	8.56519e-06	0	0	0	0	0	0	0	0	3.67295e-07	0	0	0	0	8.49958e-07	0	0	0	0	0	0	0	0	0	0	4.92309e-07	1.80682e-05	0	0	7.73349e-06	0	0	0	5.06788e-06	0
PWY-7024	superpathway of the 3-hydroxypropanoate cycle	0	0	0	0	1.29229e-05	0	0	0	0	0	0	0	0	0	0	0	2.16617e-05	0	0	0	0	0	0	0	1.53178e-06	0	2.18788e-06	0	0	0	0	2.97179e-06	0	0	0	0	0	0	0	0	0	0	0	0	0	0	0	0
PWY-6148	tetrahydromethanopterin biosynthesis	0	0	0	0	3.14945e-05	0	0	0	0	0	0	0	0	0	0	0	0	0	0	0	0	0	0	0	0	0	0	0	0	0	0	3.84989e-06	0	0	0	0	0	0	0	0	0	0	0	0	2.21623e-06	0	0	0
PWY-5744	glyoxylate assimilation	0	0	0	0	1.08004e-05	0	0	0	0	0	0	0	0	0	0	0	1.5584e-05	0	0	0	0	0	0	0	1.11315e-06	0	1.60108e-06	0	0	0	0	2.28162e-06	0	0	0	0	0	0	0	0	0	0	0	0	0	0	0	0
PWY-5743	3-hydroxypropanoate cycle	0	0	0	0	9.09188e-06	0	0	0	0	0	0	0	0	0	0	0	1.58326e-05	0	0	0	0	0	0	0	1.17785e-06	0	1.90705e-06	0	0	0	0	3.00308e-06	0	0	0	0	0	0	0	0	0	0	0	0	0	0	0	0
PWY-6349	CDP-archaeol biosynthesis	0	0	0	0	0	0	0	0	0	0	0	0	0	0	0	0	0	7.8034e-06	0	3.03458e-06	0	0	0	0	0	0	0	0	0	0	0	2.12025e-06	0	0	0	0	0	0	0	0	1.44664e-06	0	1.85582e-05	0	1.82577e-06	0	0	0
PWY-6350	archaetidylinositol biosynthesis	0	0	0	0	0	0	0	0	0	0	0	0	0	0	0	0	0	9.34781e-06	0	2.98691e-06	0	0	0	0	0	0	0	0	0	0	0	1.99477e-06	0	0	0	0	0	0	0	0	1.68503e-06	0	1.53419e-05	0	1.52789e-06	0	0	0
PWY-7385	1,3-propanediol biosynthesis (engineered)	0	0	0	0	2.10091e-05	0	0	0	0	0	0	0	0	0	0	0	0	3.12965e-06	0	0	0	0	0	0	0	0	0	0	0	0	0	0	0	0	0	0	4.52748e-06	0	0	0	0	0	0	0	0	0	0	0
PWY-7644	heparin degradation	0	0	0	0	0	0	0	0	0	0	0	0	0	0	0	0	0	0	0	0	1.42358e-06	0	3.70395e-07	0	4.52082e-07	0	0	0	0	0	0	0	0	0	0	0	0	0	1.31072e-06	2.96883e-06	2.32467e-06	0	0	0	0	0	0	0
CENTBENZCOA-PWY	benzoyl-CoA degradation II (anaerobic)	0	0	0	0	1.05573e-06	0	0	0	0	0	0	0	0	0	0	0	6.85679e-06	5.7433e-07	0	0	0	0	0	0	0	0	0	0	0	0	0	0	0	0	0	0	0	0	0	1.43169e-07	1.10718e-06	0	6.27283e-06	0	0	0	0	0
PWY-7209	superpathway of pyrimidine ribonucleosides degradation	0	0	0	0	1.05593e-05	0	0	0	0	0	0	0	0	0	0	0	0	0	0	0	0	0	0	0	0	0	0	0	0	0	0	0	0	0	0	0	0	0	0	0	0	0	0	2.49314e-06	0	0	0	0
PWY-7031	protein N-glycosylation (bacterial)	0	0	0	0	9.80323e-06	0	0	0	0	0	0	0	0	0	0	7.02609e-07	0	0	0	0	0	0	0	0	0	0	0	0	0	0	0	0	0	0	0	0	0	0	0	0	1.6832e-06	0	0	0	1.34477e-06	0	0	0
PWY-2221	Entner-Doudoroff pathway III (semi-phosphorylative)	0	0	0	0	0	0	0	0	0	0	0	0	0	0	0	0	0	0	0	0	0	0	0	0	0	0	0	0	0	0	0	7.03628e-06	0	0	0	0	0	0	0	0	0	0	0	0	0	0	0	0
PWY-1422	vitamin E biosynthesis (tocopherols)	0	0	0	0	4.77757e-06	0	0	0	0	0	0	0	0	0	0	0	0	0	0	0	0	0	0	0	0	0	0	0	0	0	0	0	0	0	0	0	0	0	0	0	5.06335e-07	0	0	0	0	0	0	0
METHANOGENESIS-PWY	methanogenesis from H2 and CO2	0	0	0	0	0	2.64758e-07	0	0	0	0	0	0	0	1.11707e-06	0	0	0	9.90899e-07	0	0	0	0	8.38494e-07	0	0	0	0	0	0	0	0	0	0	0	0	0	0	0	0	0	0	0	0	0	2.53871e-06	0	0	0
PWY-7286	7-(3-amino-3-carboxypropyl)-wyosine biosynthesis	0	0	0	0	0	0	0	0	0	0	0	0	0	0	0	0	0	1.77688e-06	0	0	0	0	0	0	0	0	0	0	0	0	0	2.15029e-06	0	0	0	0	0	0	0	0	0	0	0	0	1.23265e-06	0	0	0
PWY-5737	(5R)-carbapenem carboxylate biosynthesis	0	0	0	0	0	0	0	3.48784e-07	0	3.81316e-06	0	0	0	0	0	0	0	0	0	0	0	0	0	0	0	0	0	0	0	0	0	0	0	0	0	0	0	0	0	0	0	0	0	0	0	0	0	0
PWY-5789	3-hydroxypropanoate/4-hydroxybutanate cycle	0	0	0	0	0	0	0	0	0	0	0	0	0	0	0	0	0	0	0	0	0	0	0	0	0	0	0	0	0	0	0	3.12844e-06	0	0	0	0	0	0	0	0	0	0	0	0	0	0	0	0
PWY-6143	CMP-pseudaminate biosynthesis	0	0	0	0	0	2.08224e-07	0	0	0	0	0	0	0	0	0	0	0	0	0	0	0	0	0	0	0	0	0	0	0	0	0	0	0	0	0	0	0	0	0	0	2.8751e-06	0	0	0	0	0	0	0
PWY-6486	D-galacturonate degradation II	0	0	0	0	0	0	0	0	0	0	0	0	0	0	0	0	0	0	0	0	0	0	0	0	0	0	0	0	0	0	0	3.06243e-06	0	0	0	0	0	0	0	0	0	0	0	0	0	0	0	0
PWY-3081	L-lysine biosynthesis V	0	0	0	0	0	0	0	0	0	0	0	0	0	0	0	0	0	0	0	0	0	0	0	0	0	0	0	0	0	0	0	0	0	0	0	0	0	0	0	0	0	0	4.9586e-06	0	0	0	0	0
PWY-7401	crotonate fermentation (to acetate and cyclohexane carboxylate)	0	0	0	0	0	0	0	0	0	0	0	0	0	0	0	0	2.26297e-06	0	0	0	0	0	0	0	0	0	0	0	0	0	0	0	0	0	0	0	0	0	0	0	0	0	0	0	0	0	0	0
PWY-5519	D-arabinose degradation III	0	0	0	0	0	0	0	0	0	0	0	0	0	0	0	0	0	0	0	0	0	0	0	0	0	0	0	0	0	0	0	1.80646e-06	0	0	0	0	0	0	0	0	0	0	0	0	0	0	0	0
PWY-5499	vitamin B6 degradation	0	0	0	0	0	0	0	0	0	0	0	0	0	0	0	0	0	0	0	0	3.4094e-07	0	0	0	0	0	0	0	0	0	0	0	0	0	6.06394e-07	0	0	0	0	0	0	0	0	0	0	0	0	0
PWY-6281	L-selenocysteine biosynthesis II (archaea and eukaryotes)	0	0	0	0	0	0	0	0	0	0	0	0	0	0	0	0	0	0	0	0	0	0	0	0	0	0	0	0	0	0	0	0	0	0	0	0	0	0	0	7.158e-07	0	0	0	0	0	0	0	0
PWY-6141	archaetidylserine and archaetidylethanolamine biosynthesis	0	0	0	0	0	0	0	0	0	0	0	0	0	0	0	0	0	0	0	0	0	0	0	0	0	0	0	0	0	0	0	0	0	0	0	0	0	0	0	0	0	0	0	0	7.74206e-07	0	0	0
PWY-6993	nicotine degradation II (pyrrolidine pathway)	0	0	0	0	0	0	0	0	0	0	0	0	0	0	0	0	0	0	0	0	0	0	0	0	0	0	0	0	0	0	0	0	0	0	0	0	0	0	0	0	0	0	0	0	0	0	0	0
[truncated: 27 more columns]

## Sheet: Supplementary Table S9b
Supplementary Table S9b: Top 35 pathway information
Hierarchy	Biological metabolic pathways	Description	W.AL.1	W.AL.2	W.AL.3	W.AN.1	W.AN.2	W.AN.3	W.AP1.1	W.AP1.2	W.AP1.3	W.AP2.1	W.AP2.2	W.AS.1	W.AS.2	W.AS.3	W.BI.1	W.BI.2	W.BI.3	W.CY.1	W.FD.1	W.FD.2	W.FD.3	W.GL.1	W.GL.2	W.GL.3	W.HB.1	W.HB.2	W.HB.3	W.HT.1	W.HT.2	W.HT.3	W.JI.1	W.JI.2	W.LB1.1	W.LB1.2	W.LB1.3	W.LB2.1	W.LB2.2	W.LB2.3	W.LH.1	W.LH.2	W.LH.3	W.LY.1	W.MI1.1	W.MI1.2	W.MI1.3	W.MI2.1	W.MI2.2
PWY-3781	Generation of Precursor Metabolites and Energy → Respiration → Aerobic Respiration	aerobic respiration I (cytochrome c)	0.00685431	0.00948507	0.00810679	0.00493724	0.0105234	0.009073	0.00957307	0.00692381	0.00721517	0.0093757	0.0105937	0.013762	0.0129668	0.0138459	0.00759428	0.0103551	0.012501	0.00713433	0.00687757	0.0052923	0.0118112	0.00664288	0.00627752	0.00651411	0.00724405	0.00587005	0.00748536	0.00724816	0.00563998	0.00583973	0.00691736	0.00675518	0.00586392	0.00270115	0.00718131	0.00716262	0.00893307	0.00693877	0.00861656	0.0111471	0.00970838	0.00812363	0.0129354	0.0129505	0.00716076	0.00955317	0.00942054
NONOXIPENT-PWY	Generation of Precursor Metabolites and Energy → Pentose Phosphate Pathways	pentose phosphate pathway (non-oxidative branch)	0.00718834	0.0104396	0.00884881	0.00679698	0.00590009	0.00551258	0.0104018	0.00542592	0.00595188	0.00823952	0.0074402	0.00540755	0.00513566	0.00600079	0.00534704	0.00905308	0.00636856	0.0062897	0.00932221	0.00961652	0.00774524	0.00671285	0.00586519	0.00533087	0.00769927	0.00687053	0.00550846	0.00697372	0.00628002	0.00622424	0.00570486	0.00543748	0.00846662	0.00951423	0.00688362	0.00558438	0.00735465	0.00664035	0.00897748	0.00851468	0.00869035	0.0058354	0.00624163	0.0065912	0.00925894	0.00486247	0.0062804
PWY-7111	Generation of Precursor Metabolites and Energy → Fermentation → Fermentation of Pyruvate	pyruvate fermentation to isobutanol (engineered)	0.00755055	0.00979886	0.00848196	0.00677988	0.00700352	0.00770982	0.00983322	0.0072508	0.0076311	0.00839074	0.00859814	0.00889449	0.00818283	0.00889578	0.00740913	0.00932044	0.00867354	0.0062483	0.00885404	0.00890079	0.00994209	0.00738275	0.0070931	0.00726358	0.0080088	0.00705032	0.00747414	0.00753166	0.00681752	0.00693892	0.00734595	0.0071825	0.00736198	0.00650023	0.00809821	0.00738251	0.00785334	0.00731464	0.00935696	0.0102623	0.0092982	0.0077335	0.00791642	0.0082177	0.0102243	0.00793134	0.00814297
CALVIN-PWY	Biosynthesis → Carbohydrate Biosynthesis → Sugar Biosynthesis	Calvin-Benson-Bassham cycle	0.00809663	0.0099824	0.00864547	0.00728321	0.0067436	0.00687936	0.0100469	0.0072654	0.00761208	0.00757558	0.00737211	0.00588175	0.00643927	0.00570159	0.00731437	0.00878554	0.00631511	0.0078168	0.00821199	0.00800838	0.00722777	0.00770812	0.00720187	0.007173	0.00844418	0.00731421	0.00736407	0.00783626	0.00744366	0.00746151	0.0075435	0.00733286	0.00711246	0.00642878	0.00687438	0.00751094	0.00770015	0.00774245	0.00866324	0.00786519	0.00876059	0.00771641	0.00629821	0.00640885	0.00765478	0.00663928	0.00689984
PWY-5676	Biosynthesis → Carbohydrate Biosynthesis → Sugar Biosynthesis	acetyl-CoA fermentation to butanoate II	0.00476825	0.00998396	0.00760271	0.000790808	0.00116161	0.0011757	0.0100193	0.000398607	0.003542	0.00640725	0.00564857	0.00186025	0.000871629	0.00156803	0.000686123	0.00855512	0.00212248	0.000149182	0.0069392	0.00588115	0.00560307	0.00446471	0.00088388	0.000583835	0.00608112	0.000449351	0.00264051	0.00485672	0.000375311	0.000353613	0.00178918	0.000993665	0.0050834	0.0020524	0.00367294	0.00219823	0.00591667	0.00370613	0.0081333	0.00580064	0.00801209	0.00359237	0.000723796	0.00327874	0.000910455	0.000809835	0.00460822
PWY-6588	Generation of Precursor Metabolites and Energy → Fermentation → Fermentation of Pyruvate	pyruvate fermentation to acetone	0.00472924	0.00919223	0.0075482	0.000561079	0.000693526	0.000913725	0.00934475	0.000311239	0.00339675	0.00670939	0.00568471	0.0003372	0.000154291	0.000364387	0.000558313	0.00901042	0.00166844	4.0257e-05	0.00692759	0.00605602	0.0059121	0.00448579	0.000801924	0.000480105	0.00603894	0.000348543	0.00231494	0.00476372	0.000369598	0.00041847	0.00166825	0.000894172	0.0052478	0.00211178	0.0038878	0.00215195	0.00611789	0.00360003	0.00802868	0.00702266	0.00840805	0.00347802	0.000618555	0.00353353	0.00167139	0.000682247	0.00423402
PWY-7663	Biosynthesis → Fatty Acid and Lipid Biosynthesis → Fatty Acid Biosynthesis → Unsaturated Fatty Acid Biosynthesis	gondoate biosynthesis (anaerobic)	0.00748685	0.00864244	0.00798419	0.00827187	0.006686	0.0088123	0.00847999	0.00950905	0.00848035	0.00746356	0.00740181	0.00846647	0.0082803	0.00800972	0.00961329	0.00773013	0.00800696	0.00878892	0.00813411	0.00812144	0.00830218	0.00756391	0.00870662	0.00915422	0.00768402	0.0084437	0.00855136	0.00720989	0.00903273	0.00908138	0.0090153	0.00921855	0.00727511	0.00758634	0.00726022	0.00863867	0.00753502	0.00781207	0.00807286	0.00829322	0.00790625	0.00889383	0.00861473	0.00813042	0.00882344	0.00912738	0.00797229
P161-PWY	Generation of Precursor Metabolites and Energy → Fermentation → Fermentation to Short-Chain Fatty Acids → Fermentation to Acetate	acetylene degradation	0.00709826	0.00923286	0.0077237	0.00628345	0.00508743	0.00653067	0.00936447	0.00679859	0.0070875	0.0066518	0.00621477	0.00436326	0.00546358	0.00295084	0.00683726	0.00841459	0.00399635	0.0075635	0.00808674	0.00835637	0.00497415	0.00706262	0.00668572	0.00694993	0.00749524	0.00635457	0.00700589	0.00698161	0.00660743	0.0065372	0.00696428	0.00683309	0.00682977	0.00617423	0.00576399	0.00702352	0.00686416	0.0068511	0.00799747	0.00560394	0.00792004	0.00716163	0.0019948	0.00421868	0.00512085	0.00664999	0.00652171
PWY0-1296	Degradation/Utilization/Assimilation → Nucleoside and Nucleotide Degradation → Purine Nucleotide Degradation	purine ribonucleosides degradation	0.00590919	0.00928818	0.00736529	0.0043082	0.00334288	0.00402635	0.00933188	0.00457474	0.00554393	0.00634007	0.00567495	0.00192645	0.00300327	0.00255364	0.00462209	0.00779739	0.00301402	0.00593067	0.00778543	0.00793163	0.00502031	0.0058535	0.0046054	0.00494782	0.00660615	0.00414637	0.00513415	0.00606801	0.00427501	0.00431059	0.00496418	0.00460193	0.00553855	0.00432407	0.00434579	0.00515494	0.00628452	0.00537657	0.00786647	0.0064026	0.00749715	0.00555859	0.00144442	0.00338036	0.004451	0.00478261	0.00499316
PWY-6609	Biosynthesis → Nucleoside and Nucleotide Biosynthesis → Purine Nucleotide Biosynthesis → Purine Nucleotide Salvage → Adenine and Adenosine Salvage	adenine and adenosine salvage III	0.00607272	0.00915195	0.0075416	0.00440551	0.00402803	0.00425771	0.00899527	0.00470065	0.0061423	0.00660032	0.00595274	0.00266364	0.00359811	0.00311395	0.00471362	0.00771757	0.0036029	0.00596002	0.00822115	0.00779541	0.00596399	0.00618305	0.00485844	0.00524658	0.00675182	0.00433597	0.0055733	0.00604689	0.00434181	0.00437228	0.00521755	0.00471364	0.00552103	0.00435383	0.00492011	0.00550883	0.00643949	0.00585971	0.00787026	0.00662427	0.00751762	0.00618016	0.00211265	0.00467128	0.00704355	0.00523153	0.00563125
DTDPRHAMSYN-PWY	Biosynthesis → Carbohydrate Biosynthesis → Sugar Biosynthesis → Sugar Nucleotide Biosynthesis → dTDP-sugar Biosynthesis	dTDP-L-rhamnose biosynthesis I	0.00572915	0.00914125	0.00732135	0.00417703	0.00371401	0.00436091	0.00904241	0.00447222	0.00515148	0.00634983	0.0059828	0.00471731	0.00475955	0.00455769	0.00462309	0.00780513	0.00461618	0.00523972	0.00715837	0.00692658	0.0069061	0.00557226	0.00438629	0.00442406	0.00638132	0.00419	0.00486139	0.00594124	0.00426838	0.0043338	0.00482636	0.00462076	0.00557041	0.00412081	0.00482366	0.00488345	0.00640883	0.00518748	0.00758289	0.00653179	0.00782962	0.00537825	0.00492676	0.00585342	0.00686284	0.00509353	0.00504561
PWY-5101	Biosynthesis → Amino Acid Biosynthesis → Proteinogenic Amino Acid Biosynthesis → L-isoleucine Biosynthesis	L-isoleucine biosynthesis II	0.00660314	0.009053	0.00775445	0.00572444	0.00640573	0.00622686	0.0089445	0.00609773	0.00643838	0.00710444	0.00709942	0.00709296	0.00675568	0.0070325	0.00626673	0.00816352	0.00751615	0.00567632	0.0081005	0.00801313	0.00871074	0.00645322	0.00588604	0.00616911	0.00704844	0.00579731	0.00640161	0.00678716	0.00579857	0.0058873	0.00625025	0.0061186	0.00634898	0.0054443	0.00662722	0.00623603	0.00711118	0.00625741	0.00815473	0.00901976	0.0082614	0.00653907	0.00793551	0.00741092	0.00865172	0.00636621	0.00693317
PWY-5989	Biosynthesis → Fatty Acid and Lipid Biosynthesis → Fatty Acid Biosynthesis → Stearate Biosynthesis	stearate biosynthesis II (bacteria and plants)	0.00709299	0.00340796	0.00491899	0.00734577	0.00650216	0.00735662	0.00380233	0.00791536	0.00757986	0.00554365	0.00624771	0.00759709	0.00792972	0.00694497	0.00776772	0.00489438	0.00625388	0.0082712	0.00424482	0.0043659	0.00486377	0.00710555	0.00832379	0.00865281	0.00644051	0.0076852	0.00846508	0.00682162	0.00740541	0.00739648	0.00808511	0.00756423	0.00588064	0.00669431	0.00668279	0.0084	0.00591244	0.0076801	0.00409504	0.00543029	0.00513372	0.00869296	0.00686314	0.00661843	0.00180821	0.00906121	0.00674125
FASYN-ELONG-PWY	Biosynthesis → Fatty Acid and Lipid Biosynthesis → Fatty Acid Biosynthesis	fatty acid elongation -- saturated	0.00714541	0.00396092	0.00535691	0.00778396	0.00657908	0.00781659	0.00434871	0.00837324	0.00766045	0.00586497	0.00642297	0.00795227	0.00816679	0.0072502	0.00826383	0.00529011	0.00683389	0.00854631	0.00480036	0.00489243	0.00547935	0.00714368	0.00843613	0.00875305	0.00663472	0.00805998	0.00845054	0.00685772	0.00795194	0.00793872	0.00833382	0.00801839	0.00622834	0.00748558	0.00686165	0.00839707	0.00615094	0.00766514	0.00461506	0.00596093	0.00555524	0.00857276	0.00786362	0.006932	0.00751534	0.00896581	0.00705229
FAO-PWY	Degradation/Utilization/Assimilation → Fatty Acid and Lipid Degradation → Fatty Acid Degradation	fatty acid &beta;-oxidation I	0.00641336	0.0021214	0.00365816	0.00776634	0.00645055	0.00811731	0.00239914	0.00887967	0.00747336	0.00488648	0.00580006	0.00768742	0.00796638	0.00802725	0.0089597	0.00351561	0.006286	0.00753326	0.00284297	0.00303818	0.00308262	0.00671917	0.00834247	0.00884946	0.00531559	0.00782288	0.00797352	0.00665573	0.00850206	0.00850122	0.00845597	0.00870758	0.00541622	0.00663557	0.00653365	0.00845581	0.00566123	0.00730733	0.00331799	0.00339675	0.00386955	0.00769193	0.00579645	0.00539569	0.00151877	0.00870272	0.00587874
PWY-5104	Biosynthesis → Amino Acid Biosynthesis → Proteinogenic Amino Acid Biosynthesis → L-isoleucine Biosynthesis	L-isoleucine biosynthesis IV	0.00632626	0.00895628	0.00757168	0.00520138	0.00528575	0.0051779	0.00884011	0.00555129	0.00632138	0.00675045	0.00653943	0.00313071	0.00419216	0.00320966	0.00563648	0.00793412	0.00477079	0.00557164	0.00779672	0.00759907	0.00722924	0.00615432	0.00559658	0.00587985	0.00684971	0.00526707	0.00614995	0.00629646	0.00516939	0.0052366	0.00584877	0.00553465	0.006031	0.00498546	0.00582475	0.00598299	0.00668868	0.00598834	0.00798102	0.00808437	0.00800046	0.00642475	0.00758248	0.00635253	0.00770524	0.00602434	0.00643603
PWYG-321	Biosynthesis → Fatty Acid and Lipid Biosynthesis → Fatty Acid Biosynthesis	mycolate biosynthesis	0.00717453	0.0036319	0.00510709	0.0079555	0.00674871	0.00821377	0.00401465	0.00864266	0.00746749	0.00569452	0.006321	0.00783616	0.00809457	0.00713001	0.00871969	0.00502883	0.00659854	0.00856066	0.00450905	0.00461597	0.00527556	0.0071055	0.00854194	0.00889267	0.00654417	0.00820217	0.00841345	0.00690075	0.00835013	0.00836266	0.00852963	0.00845929	0.00615337	0.00746973	0.00690282	0.00842516	0.00605818	0.0077261	0.00435216	0.00582206	0.0053537	0.00811117	0.00733413	0.00687341	0.00208439	0.00839626	0.00682807
PWY-5973	Biosynthesis → Fatty Acid and Lipid Biosynthesis → Fatty Acid Biosynthesis → Unsaturated Fatty Acid Biosynthesis	cis-vaccenate biosynthesis	0.00749107	0.00843345	0.00777905	0.00742575	0.00667343	0.00722176	0.00832459	0.00771273	0.00788113	0.00741916	0.00737576	0.00798286	0.00817265	0.00759688	0.00752075	0.00762499	0.00775739	0.00873103	0.00787181	0.00792474	0.00811029	0.00748771	0.00816589	0.00838964	0.00760587	0.00772227	0.00833119	0.00717763	0.00730194	0.00727463	0.0078779	0.00734421	0.00715085	0.00749265	0.00694015	0.00815355	0.00732756	0.00775504	0.00791891	0.00821973	0.00784828	0.00874467	0.00819928	0.00774153	0.00828491	0.00874229	0.00771921
PWY-5103	Biosynthesis → Amino Acid Biosynthesis → Proteinogenic Amino Acid Biosynthesis → L-isoleucine Biosynthesis	L-isoleucine biosynthesis III	0.0058067	0.00883778	0.00727131	0.0049929	0.0051691	0.0053508	0.00874089	0.00535065	0.00562315	0.00650633	0.00610493	0.00605687	0.00583371	0.00586868	0.00549748	0.00779884	0.00604533	0.00488355	0.00729617	0.00702488	0.0070803	0.00565907	0.00514938	0.00541424	0.00627966	0.00505743	0.00557821	0.00597838	0.00509721	0.00516637	0.00549365	0.00536827	0.00552976	0.00476343	0.00574819	0.00548679	0.00626997	0.00548713	0.00792258	0.00770274	0.0077956	0.00573381	0.00687673	0.0064279	0.00750112	0.0055326	0.00586785
PWY-7664	Biosynthesis → Fatty Acid and Lipid Biosynthesis → Fatty Acid Biosynthesis → Unsaturated Fatty Acid Biosynthesis → Oleate Biosynthesis	oleate biosynthesis IV (anaerobic)	0.00700994	0.00364578	0.00505483	0.00762446	0.00643888	0.0075837	0.00402847	0.00813546	0.00745953	0.00560469	0.00618416	0.00767878	0.00799009	0.00696008	0.00800781	0.00499511	0.00639972	0.00839922	0.00448363	0.00457947	0.00515178	0.00700064	0.00829274	0.00859367	0.00642322	0.00789159	0.00832016	0.006729	0.00773249	0.00771364	0.00814313	0.00778668	0.00602277	0.00736965	0.00668523	0.00826633	0.00591616	0.00754625	0.00430591	0.00562882	0.00526245	0.0084083	0.00711991	0.00670124	0.00201779	0.00881311	0.00680495
PWY-6282	Biosynthesis → Fatty Acid and Lipid Biosynthesis → Fatty Acid Biosynthesis → Unsaturated Fatty Acid Biosynthesis → Palmitoleate Biosynthesis	palmitoleate biosynthesis I (from (5Z)-dodec-5-enoate)	0.00688281	0.00333287	0.00477696	0.00752154	0.00634639	0.0074336	0.00370979	0.00796751	0.00732192	0.00539562	0.0060331	0.00763762	0.00796934	0.00688206	0.00781145	0.00472377	0.00622858	0.00829303	0.00418834	0.0042835	0.0048567	0.00685954	0.0082328	0.00850885	0.00623651	0.00782219	0.00826699	0.00655825	0.00756586	0.00754025	0.00801472	0.00759572	0.00585713	0.00734146	0.00658786	0.00817924	0.00568823	0.00746244	0.00400274	0.00536131	0.00497702	0.00835959	0.00683555	0.0064608	0.00179453	0.00878472	0.00669152
ILEUSYN-PWY	Biosynthesis → Amino Acid Biosynthesis → Proteinogenic Amino Acid Biosynthesis → L-isoleucine Biosynthesis	L-isoleucine biosynthesis I (from threonine)	0.0060948	0.00831401	0.00714663	0.00529043	0.00609689	0.00577861	0.00819787	0.00563657	0.00595738	0.00657241	0.00658856	0.00661927	0.00628218	0.00657855	0.00579395	0.00748205	0.00711437	0.00532272	0.00748778	0.00739227	0.00827225	0.00595059	0.00545924	0.00571684	0.00650173	0.00537997	0.00594434	0.00625331	0.0053624	0.00544905	0.00577677	0.00565396	0.00588685	0.00504944	0.00616346	0.00576487	0.00656239	0.00577847	0.00755627	0.00871824	0.00766701	0.00604664	0.00736121	0.0068768	0.00811444	0.00591377	0.00649694
VALSYN-PWY	Biosynthesis → Amino Acid Biosynthesis → Proteinogenic Amino Acid Biosynthesis → L-valine Biosynthesis	L-valine biosynthesis	0.0060948	0.00831401	0.00714663	0.00529043	0.00609689	0.00577861	0.00819787	0.00563657	0.00595738	0.00657241	0.00658856	0.00661927	0.00628218	0.00657855	0.00579395	0.00748205	0.00711437	0.00532272	0.00748778	0.00739227	0.00827225	0.00595059	0.00545924	0.00571684	0.00650173	0.00537997	0.00594434	0.00625331	0.0053624	0.00544905	0.00577677	0.00565396	0.00588685	0.00504944	0.00616346	0.00576487	0.00656239	0.00577847	0.00755627	0.00871824	0.00766701	0.00604664	0.00736121	0.0068768	0.00811444	0.00591377	0.00649694
PPGPPMET-PWY	Biosynthesis → Metabolic Regulator Biosynthesis	ppGpp biosynthesis	0.00599109	0.00855775	0.00702431	0.00474319	0.00400198	0.00473805	0.00859325	0.00499221	0.00548388	0.00599294	0.00536908	0.00392092	0.00451082	0.00396537	0.00511759	0.00731016	0.00403038	0.00505036	0.00621254	0.00573655	0.00490533	0.00587276	0.00480702	0.00509568	0.00642708	0.00461363	0.00525897	0.00620859	0.00478196	0.00481819	0.0053111	0.00509178	0.00564556	0.00465533	0.00541216	0.00537537	0.00635715	0.00556057	0.00734792	0.00603914	0.00720901	0.00565384	0.00355452	0.00326345	0.000103938	0.00487168	0.00454035
PWY-7222	Biosynthesis → Nucleoside and Nucleotide Biosynthesis → Purine Nucleotide Biosynthesis → Purine Nucleotide De Novo Biosynthesis → Purine Deoxyribonucleotide De Novo Biosynthesis → Guanosine Deoxyribonucleotide De Novo Biosynthesis	guanosine deoxyribonucleotides de novo biosynthesis II	0.00610275	0.00841899	0.00716469	0.00543821	0.00494803	0.00540064	0.00837647	0.0055131	0.00597124	0.00615729	0.00581835	0.00597798	0.00585164	0.00579579	0.00556957	0.00739083	0.00572126	0.00639258	0.00745658	0.00741014	0.00652243	0.00610567	0.00546259	0.00581243	0.00658906	0.00536656	0.00577129	0.00624	0.00531991	0.00535593	0.00573478	0.00554755	0.00582053	0.00514653	0.00589161	0.00577923	0.006455	0.00580039	0.00716142	0.00631319	0.00720326	0.0060566	0.00679902	0.00638996	0.00824659	0.00567754	0.00577485
PWY-7220	Biosynthesis → Nucleoside and Nucleotide Biosynthesis → Purine Nucleotide Biosynthesis → Purine Nucleotide De Novo Biosynthesis → Purine Deoxyribonucleotide De Novo Biosynthesis → Adenosine Deoxyribonucleotide De Novo Biosynthesis	adenosine deoxyribonucleotides de novo biosynthesis II	0.00610275	0.00841899	0.00716469	0.00543821	0.00494803	0.00540064	0.00837647	0.0055131	0.00597124	0.00615729	0.00581835	0.00597798	0.00585164	0.00579579	0.00556957	0.00739083	0.00572126	0.00639258	0.00745658	0.00741014	0.00652243	0.00610567	0.00546259	0.00581243	0.00658906	0.00536656	0.00577129	0.00624	0.00531991	0.00535593	0.00573478	0.00554755	0.00582053	0.00514653	0.00589161	0.00577923	0.006455	0.00580039	0.00716142	0.00631319	0.00720326	0.0060566	0.00679902	0.00638996	0.00824659	0.00567754	0.00577485
PWY0-862	Biosynthesis → Fatty Acid and Lipid Biosynthesis → Fatty Acid Biosynthesis → Unsaturated Fatty Acid Biosynthesis → (5Z)-dodecenoate Biosynthesis	(5Z)-dodec-5-enoate biosynthesis	0.00683712	0.00329612	0.00470135	0.00742572	0.00626097	0.00729476	0.0036683	0.00783865	0.00722021	0.00529158	0.00590028	0.00734212	0.00776605	0.00660753	0.00769015	0.00464941	0.00605325	0.00821079	0.00412109	0.00421957	0.00477144	0.00681859	0.00810897	0.00838998	0.00616134	0.00768926	0.00815247	0.00656471	0.00745808	0.00743267	0.00790381	0.00749778	0.00576889	0.00722055	0.00646364	0.00809822	0.00562965	0.00739336	0.00395286	0.00523959	0.00491693	0.00819858	0.00683953	0.00641644	0.00176846	0.00861742	0.00650096
PWY-2942	Biosynthesis → Amino Acid Biosynthesis → Proteinogenic Amino Acid Biosynthesis → L-lysine Biosynthesis	L-lysine biosynthesis III	0.00659053	0.00859441	0.00741562	0.00587775	0.00634921	0.0061018	0.00857408	0.00627784	0.00646065	0.00675958	0.00669525	0.00601894	0.00631288	0.00589574	0.00641664	0.00762018	0.00604484	0.00702863	0.00744023	0.00737456	0.00679916	0.00644355	0.0060458	0.00629412	0.00695794	0.00582465	0.00639032	0.00661954	0.00598706	0.00603867	0.00639901	0.00627041	0.00604267	0.00533661	0.00606709	0.00642661	0.00670731	0.0063272	0.00769096	0.0069974	0.00756253	0.00660078	0.00641718	0.0063246	0.00768354	0.00633254	0.00618565
PWY-7229	Biosynthesis → Nucleoside and Nucleotide Biosynthesis → Purine Nucleotide Biosynthesis → Purine Nucleotide De Novo Biosynthesis Superpathways	superpathway of adenosine nucleotides de novo biosynthesis I	0.00617705	0.0084767	0.00724533	0.00541817	0.00589408	0.0055943	0.00842581	0.00566186	0.0060471	0.00636877	0.00620049	0.00615047	0.00601967	0.00592528	0.00577612	0.00748082	0.0059204	0.00668199	0.00744205	0.00742632	0.006706	0.00612423	0.00551511	0.00587508	0.0066244	0.00538871	0.00588329	0.0063785	0.00543373	0.00547502	0.00584123	0.00569528	0.00581375	0.00511338	0.00596268	0.00587298	0.00660232	0.00586854	0.00735284	0.00656382	0.00737421	0.0060923	0.00731704	0.00683802	0.00796909	0.00586078	0.00598499
THRESYN-PWY	Biosynthesis → Amino Acid Biosynthesis → Proteinogenic Amino Acid Biosynthesis → L-threonine Biosynthesis Superpathways	superpathway of L-threonine biosynthesis	0.00650815	0.00803388	0.00712154	0.00573745	0.00551817	0.0059168	0.00788509	0.00640153	0.00661693	0.00612462	0.00602757	0.00596916	0.00637722	0.00564397	0.00648254	0.00702961	0.00568269	0.0073812	0.00695676	0.0069028	0.00638085	0.00646733	0.00631383	0.00683791	0.00671914	0.00576938	0.00675542	0.00649514	0.00597507	0.0059931	0.00661379	0.0063258	0.00571584	0.00504774	0.00608699	0.00671682	0.0064899	0.00636439	0.00697344	0.0060978	0.00708202	0.00700488	0.00636712	0.00595504	0.00703537	0.00676534	0.00617026
PWY-5686	Biosynthesis → Nucleoside and Nucleotide Biosynthesis → Pyrimidine Nucleotide Biosynthesis → Pyrimidine Nucleotide De Novo Biosynthesis → Pyrimidine Ribonucleotide De Novo Biosynthesis → UMP Biosynthesis	UMP biosynthesis	0.00591662	0.00843064	0.00717631	0.00491435	0.00599547	0.0050956	0.00836782	0.00512035	0.00573502	0.00632432	0.00610434	0.00588632	0.00563714	0.00557503	0.00523421	0.00740571	0.00578012	0.00618207	0.00726148	0.00718153	0.00672303	0.00581233	0.00508289	0.00529679	0.00643421	0.004932	0.00552786	0.00599739	0.00489212	0.00491979	0.00540279	0.00510779	0.00568769	0.00482467	0.00579101	0.00549424	0.00638837	0.00559032	0.00734825	0.00679912	0.00724648	0.0058843	0.00688912	0.00651975	0.00769416	0.00538481	0.00574441
PWY0-162	Biosynthesis → Nucleoside and Nucleotide Biosynthesis → Pyrimidine Nucleotide Biosynthesis → Pyrimidine Nucleotide De Novo Biosynthesis → Pyrimidine Ribonucleotide De Novo Biosynthesis Superpathways	superpathway of pyrimidine ribonucleotides de novo biosynthesis	0.0059235	0.00841398	0.00714948	0.00486751	0.00557132	0.00512856	0.00831987	0.00518066	0.00565327	0.00624461	0.00598615	0.00583885	0.00566576	0.00553794	0.00530362	0.00735632	0.00572192	0.00566041	0.00712554	0.00719847	0.00662516	0.00579749	0.00508247	0.00533683	0.00635368	0.00493724	0.00552607	0.00602279	0.00497023	0.0049991	0.00544348	0.00520647	0.0056788	0.00480017	0.00576986	0.0055143	0.00637403	0.00557884	0.00727341	0.00662893	0.0072251	0.00584958	0.00679654	0.00644814	0.00629378	0.00538784	0.00569662
PWY-3001	Biosynthesis → Amino Acid Biosynthesis → Proteinogenic Amino Acid Biosynthesis → L-isoleucine Biosynthesis Superpathways	superpathway of L-isoleucine biosynthesis I	0.00630817	0.00810413	0.0070739	0.00553673	0.00552395	0.00580573	0.00800589	0.00606046	0.00631672	0.00627252	0.00619801	0.00610404	0.00623886	0.00585814	0.00617006	0.00719178	0.00594351	0.00638184	0.00710334	0.00705652	0.00679582	0.00624436	0.00592205	0.00630966	0.00662404	0.00559157	0.00636624	0.00639009	0.00569734	0.00574827	0.00623733	0.00602611	0.00576318	0.00504509	0.00603956	0.00629181	0.00649135	0.00609936	0.00713258	0.00664617	0.00723908	0.00657421	0.00668331	0.00625712	0.00739117	0.00636595	0.00618617
PWY-5695	Degradation/Utilization/Assimilation → Nucleoside and Nucleotide Degradation → Purine Nucleotide Degradation	urate biosynthesis/inosine 5'-phosphate degradation	0.00629561	0.00837544	0.00730101	0.00510323	0.00481411	0.00500265	0.0082922	0.00542197	0.0059975	0.00637948	0.00725562	0.00483999	0.00406683	0.00567408	0.00554552	0.00732505	0.00450077	0.00675458	0.00729437	0.00746773	0.00598417	0.00615241	0.00530543	0.00561736	0.00677095	0.00502847	0.00583348	0.00637998	0.00513531	0.00521205	0.00571226	0.00548681	0.00587515	0.0050281	0.00553268	0.005781	0.00657123	0.00589207	0.00737115	0.0068374	0.00729143	0.00611212	0.00289747	0.00545612	0.00688748	0.00561743	0.00589148
ANAGLYCOLYSIS-PWY	Generation of Precursor Metabolites and Energy → Glycolysis	glycolysis III (from glucose)	0.00593027	0.00807165	0.00697836	0.00521429	0.00571394	0.00509346	0.00803093	0.00520014	0.00557916	0.00621919	0.00606762	0.0042543	0.00474301	0.00481162	0.00530815	0.00712361	0.00505293	0.00608354	0.0071089	0.00699114	0.00626118	0.00584413	0.00510726	0.00523738	0.00634223	0.0050752	0.00540264	0.00611067	0.00512725	0.00518773	0.0053914	0.00530361	0.00580422	0.00513507	0.0051918	0.00537738	0.00624674	0.00554422	0.00702478	0.00609259	0.00693442	0.0055887	0.00542713	0.00568718	0.00808745	0.00493304	0.00552122
Others	Others	Others	0.773697	0.728459	0.755771	0.799767	0.804783	0.792119	0.727102	0.787288	0.776051	0.771689	0.772689	0.789547	0.786468	0.795292	0.784458	0.745248	0.794022	0.775526	0.759392	0.763616	0.76921	0.776989	0.788532	0.780479	0.76459	0.796955	0.775208	0.773625	0.796851	0.795676	0.779731	0.788504	0.788299	0.805851	0.788466	0.77678	0.769915	0.778719	0.753264	0.7573	0.746572	0.765303	0.786256	0.780151	0.788299	0.775928	0.780331
[truncated: 28 more columns]
