# Supplementary material for: Adapting to Novel Environments Together: Evolutionary and Ecological Correlates of the Bacterial Microbiome of the World’s Largest Cavefish Diversification (Cyprinidae, Sinocyclocheilus)
Source: Front Microbiol. 2022 Mar 14;13:823254. doi: 10.3389/fmicb.2022.823254 (PMC8964274; doi:10.3389/fmicb.2022.823254)
Supplement: Supplementary Table 10 — Ten core microbiome of Sinocyclocheilus and their abundance. [file Table_10.xlsx]

## Sheet: Supplementary Table S10a
Supplementary Table S10a: The core 10 ASVs of Sinocyclocheilus
OTU	kingdom	phylum	class	order	family	genus	species
ASV0	Bacteria	Fusobacteriota	Fusobacteriia	Fusobacteriales	Fusobacteriaceae	Cetobacterium	unknow
ASV1	Bacteria	Proteobacteria	Gammaproteobacteria	Aeromonadales	Aeromonadaceae	Aeromonas	unknow
ASV3	Bacteria	Proteobacteria	Gammaproteobacteria	Aeromonadales	Aeromonadaceae	Aeromonas	unknow
ASV5	Bacteria	Proteobacteria	Gammaproteobacteria	Aeromonadales	Aeromonadaceae	Aeromonas	unknow
ASV6	Bacteria	Proteobacteria	Gammaproteobacteria	Aeromonadales	Aeromonadaceae	Aeromonas	unknow
ASV7	Bacteria	Proteobacteria	Gammaproteobacteria	Aeromonadales	Aeromonadaceae	Aeromonas	unknow
ASV10	Bacteria	Proteobacteria	Gammaproteobacteria	Aeromonadales	Aeromonadaceae	Aeromonas	unknow
ASV12	Bacteria	Firmicutes	Bacilli	Erysipelotrichales	Erysipelotrichaceae	ZOR0006	Cetobacterium_sp.
ASV13	Bacteria	Proteobacteria	Gammaproteobacteria	Enterobacterales	Enterobacteriaceae	unknow	unknow
ASV28	Bacteria	Firmicutes	Clostridia	Clostridiales	Clostridiaceae	Clostridium_sensu_stricto_1	unknow

## Sheet: Supplementary Table S10b
Supplementary Table S10b: Abundance of 10ASVs
OTU	abundance
ASV0	0.140144
ASV1	0.0975857
ASV3	0.0368783
ASV5	0.0259397
ASV6	0.0218805
ASV7	0.0215
ASV10	0.0181908
ASV12	0.0137723
ASV13	0.0127645
ASV28	0.00499329
Others	0.606351
